# Supplementary material for: Heterogeneous rates of genome rearrangement contributed to the disparity of species richness in Ascomycota
Source: BMC Genomics. 2018 Apr 24;19:282. doi: 10.1186/s12864-018-4683-0 (PMC5937819; doi:10.1186/s12864-018-4683-0)
Supplement: Supplementary file 1 — Table S1. List of species examined in this study and genome assembly version. (XLSX 16 kb) [file 12864_2018_4683_MOESM1_ESM.xlsx]

## Sheet: TableS1
Table 1: List of species examined in this study and genome assembly version
Species Name	Abbreviation	Phylum	Subphylum	Class	Order	Family	RefSeq assembly accession	Assembly	top-level-count
Baudoinia panamericana	Bpan	Ascomycota	Pezizomycotina	Dothideomycetes	Capnodiales	Teratosphaeriaceae	GCF_000338955.1	Bauco1	19
Zymoseptoria tritici	Ztri	Ascomycota	Pezizomycotina	Dothideomycetes	Capnodiales	Mycosphaerellaceae	GCF_000219625.1	MYCGR_v2.0	21
Aureobasidium namibiae	Anam	Ascomycota	Pezizomycotina	Dothideomycetes	Dothideales	Dothioraceae	GCF_000721765.1	Aureobasidium_pullulans_var._namibiae_CBS_147.97_v1.0	47
Pyrenophora tritici-repentis	Ptri	Ascomycota	Pezizomycotina	Dothideomycetes	Pleosporales	Pleosporaceae	GCF_000149985.1	ASM14998v1	48
Capronia coronata	Ccor	Ascomycota	Pezizomycotina	Eurotiomycetes	Chaetothyriales	Herpotrichiellaceae	GCF_000585585.1	Capr_coro_CBS_617_96_V1	11
Capronia epimyces	Cepi	Ascomycota	Pezizomycotina	Eurotiomycetes	Chaetothyriales	Herpotrichiellaceae	GCF_000585565.1	Capr_epim_CBS_606_96_V1	18
Cladophialophora carrionii	Ccar	Ascomycota	Pezizomycotina	Eurotiomycetes	Chaetothyriales	Herpotrichiellaceae	GCF_000365165.1	Clad_carr_CBS_160_54_V1	19
Cladophialophora yegresii	Cyeg	Ascomycota	Pezizomycotina	Eurotiomycetes	Chaetothyriales	Herpotrichiellaceae	GCF_000585515.1	Clad_yegr_CBS_114405_V1	8
Cyphellophora europaea	Ceur	Ascomycota	Pezizomycotina	Eurotiomycetes	Chaetothyriales	Chaetothyriaceae	GCF_000365145.1	Phia_euro_CBS_101466_V1	19
Exophiala dermatitidis	Eder	Ascomycota	Pezizomycotina	Eurotiomycetes	Chaetothyriales	Herpotrichiellaceae	GCF_000230625.1	Exop_derm_V1	10
Exophiala mesophila	Emes	Ascomycota	Pezizomycotina	Eurotiomycetes	Chaetothyriales	Herpotrichiellaceae	GCF_000836275.1	Exop_meso_CBS40295_V1	9
Exophiala spinifera	Espi	Ascomycota	Pezizomycotina	Eurotiomycetes	Chaetothyriales	Herpotrichiellaceae	GCF_000836115.1	Exop_spin_CBS89968_V1	28
Exophiala xenobiotica	Exen	Ascomycota	Pezizomycotina	Eurotiomycetes	Chaetothyriales	Herpotrichiellaceae	GCF_000835505.1	Exop_xeno_CBS118157_V1	15
Fonsecaea pedrosoi	Fped	Ascomycota	Pezizomycotina	Eurotiomycetes	Chaetothyriales	Herpotrichiellaceae	GCF_000835455.1	Fons_pedr_CBS_271_37_V1	11
Rhinocladiella mackenziei	Rmac	Ascomycota	Pezizomycotina	Eurotiomycetes	Chaetothyriales	Herpotrichiellaceae	GCF_000835555.1	Rhin_mack_CBS_650_93_V1	17
Aspergillus fumigatus	Afum	Ascomycota	Pezizomycotina	Eurotiomycetes	Eurotiales	Aspergillaceae	GCF_000002655.1	ASM265v1	8
Aspergillus niger	Anig	Ascomycota	Pezizomycotina	Eurotiomycetes	Eurotiales	Aspergillaceae	GCF_000002855.3	ASM285v2	28
Aspergillus oryzae	Aory	Ascomycota	Pezizomycotina	Eurotiomycetes	Eurotiales	Aspergillaceae	GCF_000184455.1	ASM18445v1	36
Aspergillus terreus	Ater	Ascomycota	Pezizomycotina	Eurotiomycetes	Eurotiales	Aspergillaceae	GCF_000149615.1	ASM14961v1	27
Penicillium rubens	Prub	Ascomycota	Pezizomycotina	Eurotiomycetes	Eurotiales	Aspergillaceae	GCF_000226395.1	PenChr_Nov2007	50
Arthroderma otae	Aota	Ascomycota	Pezizomycotina	Eurotiomycetes	Onygenales	Arthrodermataceae	GCF_000151145.1	ASM15114v1	17
Coccidioides immitis	Cimm	Ascomycota	Pezizomycotina	Eurotiomycetes	Onygenales	Incertae sedis	GCF_000149335.2	ASM14933v2	7
Microsporum gypseum	Mgyp	Ascomycota	Pezizomycotina	Eurotiomycetes	Onygenales	Arthrodermataceae	GCF_000150975.1	MS_CBS118893	19
Trichophyton rubrum	Trub	Ascomycota	Pezizomycotina	Eurotiomycetes	Onygenales	Arthrodermataceae	GCF_000171015.1	TRIAT_v2.0	36
Uncinocarpus reesii	Uree	Ascomycota	Pezizomycotina	Eurotiomycetes	Onygenales	Onygenaceae	GCF_000003515.1	ASM351v2	44
Glarea lozoyensis	Gloz	Ascomycota	Pezizomycotina	Leotiomycetes	Helotiales	Helotiaceae	GCF_000409485.1	GLAREA	22
Sclerotinia sclerotiorum	Sscl	Ascomycota	Pezizomycotina	Leotiomycetes	Helotiales	Sclerotiniaceae	GCF_000146945.1	ASM14694v1	37
Verticillium alfalfae	Valf	Ascomycota	Pezizomycotina	Sordariomycetes	Glomerellales	Plectosphaerellaceae	GCF_000150825.1	ASM15082v1	27
Cordyceps militaris	Cmil	Ascomycota	Pezizomycotina	Sordariomycetes	Hypocreales	Cordycipitaceae	GCF_000149335.2	ASM14933v2	32
Fusarium graminearum	Fgra	Ascomycota	Pezizomycotina	Sordariomycetes	Hypocreales	Nectriaceae	GCF_000240135.2	ASM24013v1	15
Trichoderma atroviride	Tatr	Ascomycota	Pezizomycotina	Sordariomycetes	Hypocreales	Hypocreaceae	GCF_000171015.1	TRIAT_v2.0	29
Sporothrix schenckii	Ssch	Ascomycota	Pezizomycotina	Sordariomycetes	Ophiostomatales	Ophiostomataceae	GCF_000961545.1	S_schenckii_v1	16
Chaetomium globosum	Cglo	Ascomycota	Pezizomycotina	Sordariomycetes	Sordariales	Chaetomiaceae	GCF_000143365.1	ASM14336v1	22
Chaetomium thermophilum	Cthe	Ascomycota	Pezizomycotina	Sordariomycetes	Sordariales	Chaetomiaceae	GCF_000221225.1	CTHT_3.0	21
Myceliophthora thermophila	Mthe	Ascomycota	Pezizomycotina	Sordariomycetes	Sordariales	Chaetomiaceae	GCF_000226095.1	ASM22609v1	7
Neurospora crassa	Ncra	Ascomycota	Pezizomycotina	Sordariomycetes	Sordariales	Sordariaceae	GCF_000182925.2	NC12	21
Podospora anserina	Pans	Ascomycota	Pezizomycotina	Sordariomycetes	Sordariales	Lasiosphaeriaceae	GCF_000226545.1	ASM22654v1	40
Thielavia terrestris	Tter	Ascomycota	Pezizomycotina	Sordariomycetes	Sordariales	Chaetomiaceae	GCF_000226115.1	ASM22611v1	6
Pestalotiopsis fici	Pfic	Ascomycota	Pezizomycotina	Sordariomycetes	Xylariales	Amphisphaeriaceae	GCF_000516985.1	PFICI	39
Debaryomyces hansenii	Dhan	Ascomycota	Saccharomycotina	Saccharomycetes	Saccharomycetales	Debaryomycetaceae	GCF_000006445.2	ASM644v2	8
Lodderomyces elongisporus	Lelo	Ascomycota	Saccharomycotina	Saccharomycetes	Saccharomycetales	Debaryomycetaceae	GCF_000149685.1	ASM14968v1	28
Meyerozyma guilliermondii	Mgui	Ascomycota	Saccharomycotina	Saccharomycetes	Saccharomycetales	Debaryomycetaceae	GCF_000149425.1	ASM14942v1	9
Scheffersomyces stipitis	Ssti	Ascomycota	Saccharomycotina	Saccharomycetes	Saccharomycetales	Debaryomycetaceae	GCF_000209165.1	ASM20916v1	8
Spathaspora passalidarum	Spas	Ascomycota	Saccharomycotina	Saccharomycetes	Saccharomycetales	Debaryomycetaceae	GCF_000223485.1	Spathaspora_passalidarum_v2.0	8
Yarrowia lipolytica	Ylip	Ascomycota	Saccharomycotina	Saccharomycetes	Saccharomycetales	Dipodascaceae	GCF_000002525.2	ASM252v1	7
Candida albicans	Calb	Ascomycota	Saccharomycotina	Saccharomycetes	Saccharomycetales	Incertae sedis	GCF_000182965.3	ASM18296v3	8
Candida dubliniensis	Cdub	Ascomycota	Saccharomycotina	Saccharomycetes	Saccharomycetales	Incertae sedis	GCF_000026945.1	ASM2694v1	8
Candida glabrata	Cgla	Ascomycota	Saccharomycotina	Saccharomycetes	Saccharomycetales	Incertae sedis	GCF_000002545.3	ASM254v2	14
Candida orthopsilosis	Cort	Ascomycota	Saccharomycotina	Saccharomycetes	Saccharomycetales	Incertae sedis	GCF_000315875.1	ASM31587v1	8
Candida tenuis	Cten	Ascomycota	Saccharomycotina	Saccharomycetes	Saccharomycetales	Incertae sedis	GCF_000223465.1	Candida_tenuis_v1.0	25
Candida tropicalis	Ctro	Ascomycota	Saccharomycotina	Saccharomycetes	Saccharomycetales	Incertae sedis	GCF_000006335.2	ASM633v2	24
Clavispora lusitaniae	Clus	Ascomycota	Saccharomycotina	Saccharomycetes	Saccharomycetales	Metschnikowiaceae	GCF_000003835.1	ASM383v1	9
Eremothecium cymbalariae	Ecym	Ascomycota	Saccharomycotina	Saccharomycetes	Saccharomycetales	Saccharomycetaceae	GCF_000235365.1	ASM23536v1	8
Eremothecium gossypii	Egos	Ascomycota	Saccharomycotina	Saccharomycetes	Saccharomycetales	Saccharomycetaceae	GCF_000091025.4	ASM9102v4	8
Kazachstania africana	Kafr	Ascomycota	Saccharomycotina	Saccharomycetes	Saccharomycetales	Saccharomycetaceae	GCF_000304475.1	Ka_CBS2517	12
Kluyveromyces lactis	Klac	Ascomycota	Saccharomycotina	Saccharomycetes	Saccharomycetales	Saccharomycetaceae	GCF_000002515.2	ASM251v1	7
Komagataella phaffii	Kpha	Ascomycota	Saccharomycotina	Saccharomycetes	Saccharomycetales	Saccharomycetaceae	GCF_000027005.1	ASM2700v1	4
Lachancea thermotolerans	Lthe	Ascomycota	Saccharomycotina	Saccharomycetes	Saccharomycetales	Saccharomycetaceae	GCF_000142805.1	ASM14280v1	8
Naumovozyma castellii	Ncas	Ascomycota	Saccharomycotina	Saccharomycetes	Saccharomycetales	Saccharomycetaceae	GCF_000237345.1	ASM23734v1	10
Naumovozyma dairenensis	Ndai	Ascomycota	Saccharomycotina	Saccharomycetes	Saccharomycetales	Saccharomycetaceae	GCF_000227115.2	ASM22711v2	11
Ogataea parapolymorpha	Opar	Ascomycota	Saccharomycotina	Saccharomycetes	Saccharomycetales	Saccharomycetaceae	GCF_000187245.1	Hansenula_2	7
Saccharomyces cerevisiae	Scer	Ascomycota	Saccharomycotina	Saccharomycetes	Saccharomycetales	Saccharomycetaceae	GCF_000146045.2	R64(sacCer3)	17
Tetrapisispora blattae	Tbla	Ascomycota	Saccharomycotina	Saccharomycetes	Saccharomycetales	Saccharomycetaceae	GCF_000315915.1	ASM31591v1	10
Tetrapisispora phaffii	Tpha	Ascomycota	Saccharomycotina	Saccharomycetes	Saccharomycetales	Saccharomycetaceae	GCF_000236905.1	ASM23690v1	17
Torulaspora delbrueckii	Tdel	Ascomycota	Saccharomycotina	Saccharomycetes	Saccharomycetales	Saccharomycetaceae	GCF_000243375.1	ASM24337v1	8
Zygosaccharomyces rouxii	Zrou	Ascomycota	Saccharomycotina	Saccharomycetes	Saccharomycetales	Saccharomycetaceae	GCF_000026365.1	ASM2636v1	7
Pneumocystis murina	Pmur	Ascomycota	Taphrinomycotina	Pneumocystidomycetes	Pneumocystidales	Pneumocystidaceae	GCF_000349005.1	Pneumo_murina_B123_V2	17
Schizosaccharomyces cryophilus	Scry	Ascomycota	Taphrinomycotina	Schizosaccharomycetes	Schizosaccharomycetales	Schizosaccharomycetaceae	GCF_000004155.1	SCY4	30
Schizosaccharomyces japonicus	Sjap	Ascomycota	Taphrinomycotina	Schizosaccharomycetes	Schizosaccharomycetales	Schizosaccharomycetaceae	GCF_000149845.2	SJ5	32
Schizosaccharomyces octosporus	Soct	Ascomycota	Taphrinomycotina	Schizosaccharomycetes	Schizosaccharomycetales	Schizosaccharomycetaceae	GCF_000150505.1	SO6	5
Schizosaccharomyces pombe	Spom	Ascomycota	Taphrinomycotina	Schizosaccharomycetes	Schizosaccharomycetales	Schizosaccharomycetaceae	GCF_000002945.1	ASM294v2	4
Ustilago maydis	Umay	Basidiomycota					GCF_000328475.2	Umaydis521_2.0	27
