# Supplementary material for: Heterogeneous rates of genome rearrangement contributed to the disparity of species richness in Ascomycota
Source: BMC Genomics. 2018 Apr 24;19:282. doi: 10.1186/s12864-018-4683-0 (PMC5937819; doi:10.1186/s12864-018-4683-0)
Supplement: Supplementary file 2 — Table S2. List of genes in 160 orthologous groups identified in this study. (XLSX 134 kb) [file 12864_2018_4683_MOESM2_ESM.xlsx]

## Sheet: Table S2
Table S2: List of genes in 160 orthologous groups identified in this study
Group ID	Neurospora crassa	Arthroderma otae	Aspergillus fumigatus	Aspergillus niger	Aspergillus oryzae	Aspergillus terreus	Aureobasidium namibiae	Baudoinia panamericana	Capronia coronata	Capronia epimyces	Chaetomium globosum	Chaetomium thermophilum	Cladophialophora carrionii	Cladophialophora yegresii	Coccidioides immitis	Cordyceps militaris	Cyphellophora europaea	Exophiala dermatitidis	Exophiala mesophila	Exophiala spinifera	Exophiala xenobiotica	Fonsecaea pedrosoi	Fusarium graminearum	Glarea lozoyensis	Microsporum gypseum	Myceliophthora thermophila	Penicillium rubens	Pestalotiopsis fici	Podospora anserina	Pyrenophora tritici-repentis	Rhinocladiella mackenziei	Sclerotinia sclerotiorum	Sporothrix schenckii	Thielavia terrestris	Trichoderma atroviride	Trichophyton rubrum	Uncinocarpus reesii	Verticillium alfalfae	Zymoseptoria tritici	Saccharomyces cerevisiae	Candida albicans	Candida dubliniensis	Candida glabrata	Candida orthopsilosis	Candida tenuis	Candida tropicalis	Clavispora lusitaniae	Debaryomyces hansenii	Eremothecium cymbalariae
1	NCU00081	AFUA_2G02660	M436DRAFT_44873	ANI_1_1964064	AOR_1_1108014	MCYG_03333	ATEG_06911	BAUCODRAFT_60941	G647_06111	A1O1_08198	A1O3_09595	HMPREF1541_08488	CHGG_05793	CIMG_01798	CCM_01843	CTHT_0025350	A1O7_06418	HMPREF1120_04295	PV10_08081	PV08_08323	PV05_07778	FG06716.1	Z517_05678	GLAREA_08933	MGYG_07839	MYCTH_2303986	PODANSg5332	PFICI_07339	Pc18g05420	PTRG_00118	Z518_11081	SPSK_07113	SS1G_12655	TRIATDRAFT_249816	TERG_01039	THITE_2119715	UREG_05495	VDBG_08857	MYCGRDRAFT_71866	YLR234W	CAALFM_C304740CA	CD36_84700	CAGL0G08470g	CLUG_03009	CORT_0C01660	CANTEDRAFT_108430	CTRG_02493	DEHA2G13376g	Ecym_4154
2	NCU00105	AFUA_2G17060	M436DRAFT_35300	ANI_1_1360184	AOR_1_198134	MCYG_03917	ATEG_00205	BAUCODRAFT_120244	G647_01060	A1O1_00356	A1O3_02254	HMPREF1541_06069	CHGG_03379	CIMG_09413	CCM_02627	CTHT_0022410	A1O7_00997	HMPREF1120_05872	PV10_07389	PV08_05658	PV05_11384	FG06962.1	Z517_07851	GLAREA_12481	MGYG_07733	MYCTH_2093073	PODANSg5249	PFICI_11702	Pc21g19320	PTRG_10813	Z518_03807	SPSK_09844	SS1G_09681	TRIATDRAFT_156634	TERG_05368	THITE_2118961	UREG_04896	VDBG_08828	MYCGRDRAFT_56835	YPL211W	CAALFM_C602360WA	CD36_62570	CAGL0M05775g	CLUG_03806	CORT_0F02450	CANTEDRAFT_107995	CTRG_02809	DEHA2C04334g	Ecym_2191
3	NCU00112	AFUA_5G08050	M436DRAFT_51958	ANI_1_500034	AOR_1_1270114	MCYG_01718	ATEG_08321	BAUCODRAFT_147453	G647_04748	A1O1_08549	A1O3_08071	HMPREF1541_04917	CHGG_03372	CIMG_06179	CCM_05822	CTHT_0022480	A1O7_03634	HMPREF1120_04737	PV10_05695	PV08_04523	PV05_05353	FG02603.1	Z517_10140	GLAREA_07083	MGYG_04346	MYCTH_2305258	PODANSg5242	PFICI_12619	Pc22g15910	PTRG_01084	Z518_01640	SPSK_07117	SS1G_00310	TRIATDRAFT_210520	TERG_07771	THITE_2118945	UREG_04204	VDBG_06957	MYCGRDRAFT_110366	YLL029W	CAALFM_C200360CA	CD36_15330	CAGL0G03971g	CLUG_00790	CORT_0A12740	CANTEDRAFT_108104	CTRG_01106	DEHA2A06732g	Ecym_7293
4	NCU00117	AFUA_6G05290	M436DRAFT_12459	ANI_1_134	AOR_1_12114	MCYG_05271	ATEG_05633	BAUCODRAFT_451514	G647_05123	A1O1_08426	A1O3_03448	HMPREF1541_04499	CHGG_03368	CIMG_02569	CCM_05816	CTHT_0022530	A1O7_03261	HMPREF1120_05507	PV10_05520	PV08_04112	PV05_05809	FG02609.1	Z517_10587	GLAREA_07072	MGYG_06314	MYCTH_2305231	PODANSg4813	PFICI_12941	Pc12g04680	PTRG_01068	Z518_01457	SPSK_07076	SS1G_00182	TRIATDRAFT_290102	TERG_06448	THITE_59711	UREG_03167	VDBG_06951	MYCGRDRAFT_74412	YGL233W	CAALFM_C404290WA	CD36_43960	CAGL0H07909g	CLUG_03875	CORT_0E01760	CANTEDRAFT_133532	CTRG_00271	DEHA2G16720g	Ecym_2583
5	NCU00169	AFUA_1G14940	M436DRAFT_70431	ANI_1_1768014	AOR_1_2138174	MCYG_06502	ATEG_00856	BAUCODRAFT_151508	G647_08782	A1O1_07157	A1O3_04219	HMPREF1541_07241	CHGG_05611	CIMG_03288	CCM_02789	CTHT_0070160	A1O7_02271	HMPREF1120_04606	PV10_01115	PV08_03562	PV05_07447	FG06644.1	Z517_00365	GLAREA_05464	MGYG_06972	MYCTH_2303597	PODANSg5484	PFICI_03858	Pc16g14390	PTRG_10500	Z518_02521	SPSK_02275	SS1G_12549	TRIATDRAFT_130300	TERG_07087	THITE_2120107	UREG_07125	VDBG_02643	MYCGRDRAFT_99310	YOR254C	CAALFM_CR04080CA	CD36_29370	CAGL0G07469g	CLUG_03705	CORT_0D02310	CANTEDRAFT_122481	CTRG_00372	DEHA2F14938g	Ecym_2374
6	NCU00216	AFUA_2G14060	M436DRAFT_59968	ANI_1_682024	AOR_1_264014	MCYG_04195	ATEG_01397	BAUCODRAFT_212726	G647_08473	A1O1_03886	A1O3_06492	HMPREF1541_05895	CHGG_03350	CIMG_05279	CCM_02639	CTHT_0022690	A1O7_09812	HMPREF1120_08593	PV10_06542	PV08_11799	PV05_03671	FG06947.1	Z517_12519	GLAREA_04770	MGYG_02407	MYCTH_2305189	PODANSg4795	PFICI_08028	Pc12g12740	PTRG_00312	Z518_07479	SPSK_09468	SS1G_09695	TRIATDRAFT_298165	TERG_03654	THITE_2053799	UREG_06353	VDBG_06855	MYCGRDRAFT_69942	YIL043C	CAALFM_C405450CA	CD36_45110	CAGL0L00847g	CLUG_04497	CORT_0B01120	CANTEDRAFT_113516	CTRG_03865	DEHA2C07238g	Ecym_4348
7	NCU00269	AFUA_5G06000	M436DRAFT_38806	ANI_1_490154	AOR_1_1110184	MCYG_06766	ATEG_09431	BAUCODRAFT_481348	G647_03107	A1O1_05171	A1O3_04002	HMPREF1541_07858	CHGG_03216	CIMG_06210	CCM_07296	CTHT_0025760	A1O7_07001	HMPREF1120_07368	PV10_07810	PV08_00664	PV05_04915	FG05558.1	Z517_02528	GLAREA_11156	MGYG_03867	MYCTH_2304904	PODANSg5165	PFICI_08148	Pc20g01100	PTRG_03952	Z518_08690	SPSK_04901	SS1G_07089	TRIATDRAFT_241288	TERG_04201	THITE_2118632	UREG_04172	VDBG_08742	MYCGRDRAFT_20674	YJL168C	CAALFM_C210250CA	CD36_24310	CAGL0C00297g	CLUG_05142	CORT_0C06550	CANTEDRAFT_99232	CTRG_02012	DEHA2F09350g	Ecym_8108
8	NCU00337	AFUA_2G17050	M436DRAFT_68701	ANI_1_1358184	AOR_1_200134	MCYG_03916	ATEG_10040	BAUCODRAFT_31228	G647_01059	A1O1_00357	A1O3_02253	HMPREF1541_06071	CHGG_02927	CIMG_09414	CCM_01066	CTHT_0024630	A1O7_00996	HMPREF1120_05871	PV10_07388	PV08_05657	PV05_11385	FG05465.1	Z517_07852	GLAREA_12480	MGYG_07734	MYCTH_2304280	PODANSg4888	PFICI_11703	Pc21g19330	PTRG_10812	Z518_03808	SPSK_07149	SS1G_09680	TRIATDRAFT_219237	TERG_05367	THITE_2119436	UREG_04895	VDBG_08827	MYCGRDRAFT_69939	YLR002C	CAALFM_C703850WA	CD36_73540	CAGL0J11066g	CLUG_04247	CORT_0G04120	CANTEDRAFT_131395	CTRG_05181	DEHA2D06204g	Ecym_8270
9	NCU00385	AFUA_1G03100	M436DRAFT_78557	ANI_1_628014	AOR_1_1348174	MCYG_05951	ATEG_02525	BAUCODRAFT_111711	G647_03133	A1O1_05600	A1O3_09172	HMPREF1541_08401	CHGG_02897	CIMG_04799	CCM_02798	CTHT_0024170	A1O7_06973	HMPREF1120_07511	PV10_03149	PV08_01019	PV05_10116	FG06648.1	Z517_02514	GLAREA_08885	MGYG_06013	MYCTH_2079768	PODANSg4838	PFICI_03793	Pc22g25650	PTRG_07157	Z518_09231	SPSK_02676	SS1G_07055	TRIATDRAFT_135138	TERG_06157	THITE_2119499	UREG_06717	VDBG_02636	MYCGRDRAFT_104198	YDL004W	CAALFM_CR10850CA	CD36_35575	CAGL0C04455g	CLUG_03476	CORT_0D00370	CANTEDRAFT_115941	CTRG_05797	DEHA2A14014g	Ecym_5289
10	NCU00389	AFUA_1G05560	M436DRAFT_80078	ANI_1_584164	AOR_1_638184	MCYG_00904	ATEG_03073	BAUCODRAFT_118328	G647_00093	A1O1_01038	A1O3_07516	HMPREF1541_09624	CHGG_02893	CIMG_03913	CCM_01787	CTHT_0024120	A1O7_00083	HMPREF1120_00719	PV10_09039	PV08_06065	PV05_10913	FG07241.1	Z517_08887	GLAREA_05520	MGYG_01071	MYCTH_2304203	PODANSg4845	PFICI_03781	Pc18g02190	PTRG_00241	Z518_07945	SPSK_02528	SS1G_06975	TRIATDRAFT_227718	TERG_00455	THITE_2119516	UREG_02025	VDBG_08771	MYCGRDRAFT_107086	YAL036C	CAALFM_C108100WA	CD36_07620	CAGL0M12122g	CLUG_05427	CORT_0A06050	CANTEDRAFT_113278	CTRG_04005	DEHA2C10978g	Ecym_5048
11	NCU00404	AFUA_5G05930	M436DRAFT_58062	ANI_1_268154	AOR_1_1132184	MCYG_06768	ATEG_09441	BAUCODRAFT_462868	G647_04793	A1O1_08678	A1O3_07958	HMPREF1541_04849	CHGG_03267	CIMG_06224	CCM_01067	CTHT_0023330	A1O7_03585	HMPREF1120_04978	PV10_06097	PV08_00787	PV05_05917	FG05466.1	Z517_10185	GLAREA_05537	MGYG_03864	MYCTH_2305019	PODANSg5231	PFICI_03744	Pc20g01020	PTRG_01145	Z518_01266	SPSK_09299	SS1G_00639	TRIATDRAFT_41214	TERG_04199	THITE_2118737	UREG_04162	VDBG_06789	MYCGRDRAFT_110502	YHR088W	CAALFM_C403270WA	CD36_43060	CAGL0H02079g	CLUG_05037	CORT_0E03420	CANTEDRAFT_114965	CTRG_00510	DEHA2G17688g	Ecym_8015
12	NCU00414	AFUA_5G06390	M436DRAFT_59649	ANI_1_182154	AOR_1_1030184	MCYG_06918	ATEG_09393	BAUCODRAFT_77899	G647_05347	A1O1_07446	A1O3_08250	HMPREF1541_04967	CHGG_03298	CIMG_06031	CCM_02716	CTHT_0023100	A1O7_03046	HMPREF1120_04912	PV10_05764	PV08_03927	PV05_10269	FG06932.1	Z517_10753	GLAREA_07102	MGYG_03687	MYCTH_2305086	PODANSg5217	PFICI_07478	Pc21g17460	PTRG_10346	Z518_01158	SPSK_06388	SS1G_00597	TRIATDRAFT_255011	TERG_04036	THITE_2068211	UREG_04340	VDBG_06881	MYCGRDRAFT_108301	YJR105W	CAALFM_C603080CA	CD36_63990	CAGL0C04983g	CLUG_00114	CORT_0H02550	CANTEDRAFT_112925	CTRG_05407	DEHA2B07106g	Ecym_7190
13	NCU00434	AFUA_5G13340	M436DRAFT_70358	ANI_1_664124	AOR_1_838094	MCYG_03953	ATEG_06173	BAUCODRAFT_32096	G647_08042	A1O1_09287	A1O3_04673	HMPREF1541_10007	CHGG_03110	CIMG_09373	CCM_09453	CTHT_0026620	A1O7_09081	HMPREF1120_01464	PV10_04742	PV08_02164	PV05_00090	FG04111.1	Z517_01931	GLAREA_02976	MGYG_07696	MYCTH_2304655	PODANSg5029	PFICI_12452	Pc21g03560	PTRG_09932	Z518_03426	SPSK_06054	SS1G_00528	TRIATDRAFT_128623	TERG_08509	THITE_2118386	UREG_04940	VDBG_07829	MYCGRDRAFT_68012	YDL006W	CAALFM_C109260CA	CD36_08740	CAGL0C04499g	CLUG_05904	CORT_0D03840	CANTEDRAFT_129571	CTRG_03495	DEHA2C02816g	Ecym_5287
14	NCU00436	AFUA_5G13392	M436DRAFT_40341	ANI_1_676124	AOR_1_1322094	MCYG_03955	ATEG_06168	BAUCODRAFT_574156	G647_08046	A1O1_09288	A1O3_04672	HMPREF1541_10006	CHGG_03112	CIMG_09371	CCM_09450	CTHT_0026580	A1O7_09086	HMPREF1120_01465	PV10_04741	PV08_02165	PV05_00089	FG04113.1	Z517_01933	GLAREA_02974	MGYG_07694	MYCTH_2304663	PODANSg5031	PFICI_12449	Pc21g03440	PTRG_09934	Z518_03427	SPSK_05927	SS1G_00526	TRIATDRAFT_291723	TERG_08506	THITE_2118392	UREG_04942	VDBG_07831	MYCGRDRAFT_68017	YBR179C	CAALFM_C404260CA	CD36_43930	CAGL0M06259g	CLUG_03872	CORT_0E01730	CANTEDRAFT_97168	CTRG_00274	DEHA2G16786g	Ecym_7066
15	NCU00488	AFUA_1G05610	M436DRAFT_39909	ANI_1_418164	AOR_1_626184	MCYG_00910	ATEG_03066	BAUCODRAFT_144320	G647_00060	A1O1_09097	A1O3_07488	HMPREF1541_09618	CHGG_03147	CIMG_03905	CCM_07404	CTHT_0026380	A1O7_00052	HMPREF1120_00654	PV10_09061	PV08_06100	PV05_10884	FG05430.1	Z517_08919	GLAREA_07606	MGYG_01066	MYCTH_2080102	PODANSg5061	PFICI_12948	Pc18g02160	PTRG_00048	Z518_07917	SPSK_07156	SS1G_07119	TRIATDRAFT_298938	TERG_00460	THITE_2118460	UREG_02031	VDBG_08720	MYCGRDRAFT_70921	YAL016W	CAALFM_C306910CA	CD36_86870	CAGL0H06281g	CLUG_03496	CORT_0C00440	CANTEDRAFT_105138	CTRG_05670	DEHA2F04884g	Ecym_2638
16	NCU00624	AFUA_6G03840	M436DRAFT_81888	ANI_1_1202134	AOR_1_306114	MCYG_03114	ATEG_07078	BAUCODRAFT_124449	G647_05230	A1O1_08490	A1O3_07901	HMPREF1541_05053	CHGG_06262	CIMG_10156	CCM_03335	CTHT_0014580	A1O7_03163	HMPREF1120_05570	PV10_05660	PV08_04438	PV05_05551	FG08784.1	Z517_10502	GLAREA_02600	MGYG_00279	MYCTH_2132318	PODANSg3954	PFICI_09924	Pc20g13250	PTRG_12002	Z518_01558	SPSK_10521	SS1G_05052	TRIATDRAFT_298543	TERG_01253	THITE_2112913	UREG_03561	VDBG_01688	MYCGRDRAFT_71377	YNL263C	CAALFM_CR05700CA	CD36_31060	CAGL0J08052g	CLUG_00742	CORT_0D05510	CANTEDRAFT_115159	CTRG_00598	DEHA2E21978g	Ecym_1098
17	NCU00777	AFUA_6G06380	M436DRAFT_65624	ANI_1_904164	AOR_1_16154	MCYG_07273	ATEG_07409	BAUCODRAFT_319084	G647_01749	A1O1_01514	A1O3_08559	HMPREF1541_06253	CHGG_01214	CIMG_07265	CCM_00819	CTHT_0055790	A1O7_01664	HMPREF1120_00119	PV10_02251	PV08_04814	PV05_01967	FG05728.1	Z517_02236	GLAREA_04846	MGYG_04771	MYCTH_2295512	PODANSg09833	PFICI_01005	Pc14g01180	PTRG_02839	Z518_10510	SPSK_11007	SS1G_04161	TRIATDRAFT_141719	TERG_01669	THITE_2122306	UREG_07829	VDBG_02389	MYCGRDRAFT_110071	YCR047C	CAALFM_C501060CA	CD36_51260	CAGL0L10846g	CLUG_05838	CORT_0B01970	CANTEDRAFT_120978	CTRG_05332	DEHA2F24266g	Ecym_2102
18	NCU00920	AFUA_7G01420	M436DRAFT_8886	ANI_1_208104	AOR_1_392024	MCYG_02520	ATEG_08679	BAUCODRAFT_111512	G647_01354	A1O1_01147	A1O3_08725	HMPREF1541_06229	CHGG_01948	CIMG_08102	CCM_04746	CTHT_0073700	A1O7_01291	HMPREF1120_00265	PV10_02187	PV08_04885	PV05_09985	FG00690.1	Z517_07126	GLAREA_04468	MGYG_09157	MYCTH_2293982	PODANSg09406	PFICI_06204	Pc21g13710	PTRG_07318	Z518_10390	SPSK_01003	SS1G_12971	TRIATDRAFT_132344	TERG_08876	THITE_2120730	UREG_02373	VDBG_07419	MYCGRDRAFT_107212	YPL040C	CAALFM_CR03400WA	CD36_28550	CAGL0L12606g	CLUG_03964	CORT_0A02070	CANTEDRAFT_128008	CTRG_00760	DEHA2F20372g	Ecym_2538
19	NCU01008	AFUA_2G08320	M436DRAFT_49257	ANI_1_120044	AOR_1_1474054	MCYG_04870	ATEG_09672	BAUCODRAFT_123102	G647_03324	A1O1_05498	A1O3_09093	HMPREF1541_10607	CHGG_00673	CIMG_00867	CCM_00252	CTHT_0052200	A1O7_06782	HMPREF1120_07717	PV10_03125	PV08_01901	PV05_09597	FG10219.1	Z517_09961	GLAREA_11019	MGYG_07999	MYCTH_2142826	PODANSg7975	PFICI_06622	Pc13g04450	PTRG_02287	Z518_09080	SPSK_01269	SS1G_05011	TRIATDRAFT_143226	TERG_03057	THITE_2061555	UREG_00825	VDBG_00572	MYCGRDRAFT_73498	YHR148W	CAALFM_CR00460CA	CD36_25590	CAGL0I01826g	CLUG_04346	CORT_0A03720	CANTEDRAFT_109914	CTRG_01026	DEHA2B02728g	Ecym_2071
20	NCU01157	AFUA_3G13900	M436DRAFT_85911	ANI_1_1386024	AOR_1_1328194	MCYG_06611	ATEG_04041	BAUCODRAFT_64949	G647_08115	A1O1_06830	A1O3_10275	HMPREF1541_02651	CHGG_00695	CIMG_00084	CCM_00539	CTHT_0052390	A1O7_10148	HMPREF1120_01766	PV10_00909	PV08_07130	PV05_02841	FG09991.1	Z517_12332	GLAREA_00509	MGYG_00662	MYCTH_2124996	PODANSg7945	PFICI_13401	Pc13g15380	PTRG_09891	Z518_06372	SPSK_04991	SS1G_10368	TRIATDRAFT_286302	TERG_00875	THITE_2125101	UREG_00189	VDBG_00528	MYCGRDRAFT_107644	YJL101C	CAALFM_C107880CA	CD36_07400	CAGL0L03630g	CLUG_05872	CORT_0A07680	CANTEDRAFT_109987	CTRG_03986	DEHA2F26444g	Ecym_6350
21	NCU01171	AFUA_5G02520	M436DRAFT_42115	ANI_1_1442024	AOR_1_632134	MCYG_06720	ATEG_09218	BAUCODRAFT_36345	G647_04107	A1O1_02422	A1O3_00676	HMPREF1541_08678	CHGG_07736	CIMG_06459	CCM_03199	CTHT_0028550	A1O7_04581	HMPREF1120_02379	PV10_04251	PV08_08708	PV05_06254	FG06777.1	Z517_07022	GLAREA_06775	MGYG_03917	MYCTH_2301403	PODANSg9004	PFICI_08064	Pc21g15650	PTRG_09509	Z518_00705	SPSK_04979	SS1G_07673	TRIATDRAFT_31705	TERG_04248	THITE_2107614	UREG_03958	VDBG_00239	MYCGRDRAFT_46995	YLR274W	CAALFM_C206250CA	CD36_20640	CAGL0F04939g	CLUG_01630	CORT_0B05950	CANTEDRAFT_103472	CTRG_01667	DEHA2F02112g	Ecym_3117
22	NCU01190	AFUA_6G05050	M436DRAFT_39766	ANI_1_48134	AOR_1_62114	MCYG_05243	ATEG_05670	BAUCODRAFT_147254	G647_04790	A1O1_08681	A1O3_07955	HMPREF1541_04779	CHGG_07717	CIMG_02625	CCM_07795	CTHT_0028730	A1O7_03588	HMPREF1120_04974	PV10_05447	PV08_00783	PV05_05909	FG07320.1	Z517_10189	GLAREA_07143	MGYG_06283	MYCTH_2301453	PODANSg8903	PFICI_07755	Pc12g04460	PTRG_01070	Z518_01271	SPSK_06426	SS1G_08830	TRIATDRAFT_52992	TERG_06416	THITE_2107678	UREG_03132	VDBG_00152	MYCGRDRAFT_74836	YOR164C	CAALFM_C502210WA	CD36_52030	CAGL0L04444g	CLUG_05559	CORT_0F00510	CANTEDRAFT_112493	CTRG_03206	DEHA2F14234g	Ecym_3129
23	NCU01229	AFUA_5G06140	M436DRAFT_51751	ANI_1_228154	AOR_1_1078184	MCYG_06900	ATEG_09414	BAUCODRAFT_68402	G647_00064	A1O1_09093	A1O3_07492	HMPREF1541_09550	CHGG_07428	CIMG_06045	CCM_07144	CTHT_0068790	A1O7_00056	HMPREF1120_00744	PV10_09057	PV08_06095	PV05_10889	FG02040.1	Z517_08915	GLAREA_01792	MGYG_03708	MYCTH_2301807	PODANSg8269	PFICI_10990	Pc12g06860	PTRG_01312	Z518_07921	SPSK_07342	SS1G_07525	TRIATDRAFT_156760	TERG_04055	THITE_2108019	UREG_04331	VDBG_09518	MYCGRDRAFT_61567	YPL086C	CAALFM_C306060WA	CD36_85990	CAGL0M06369g	CLUG_02018	CORT_0C02420	CANTEDRAFT_96988	CTRG_02257	DEHA2D15884g	Ecym_7057
24	NCU01234	AFUA_5G02410	M436DRAFT_80535	ANI_1_1464024	AOR_1_608134	MCYG_01785	ATEG_09206	BAUCODRAFT_74497	G647_08589	A1O1_06774	A1O3_10385	HMPREF1541_09933	CHGG_07659	CIMG_06450	CCM_07954	CTHT_0027620	A1O7_09694	HMPREF1120_01776	PV10_01423	PV08_06705	PV05_02741	FG05858.1	Z517_12123	GLAREA_10933	MGYG_04283	MYCTH_2314668	PODANSg8518	PFICI_11578	Pc21g15180	PTRG_09541	Z518_06288	SPSK_09277	SS1G_06435	TRIATDRAFT_302339	TERG_07745	THITE_2107772	UREG_03967	VDBG_07589	MYCGRDRAFT_74526	YDR021W	CAALFM_C105640CA	CD36_05320	CAGL0M06567g	CLUG_02434	CORT_0B08600	CANTEDRAFT_130105	CTRG_04810	DEHA2D04048g	Ecym_4755
25	NCU01255	AFUA_1G11970	M436DRAFT_69256	ANI_1_612074	AOR_1_620164	MCYG_03741	ATEG_00395	BAUCODRAFT_32513	G647_08071	A1O1_08752	A1O3_04654	HMPREF1541_09850	CHGG_02565	CIMG_09017	CCM_03927	CTHT_0065850	A1O7_09113	HMPREF1120_01483	PV10_04545	PV08_02187	PV05_00055	FG07453.1	Z517_01953	GLAREA_06636	MGYG_03343	MYCTH_2300799	PODANSg8017	PFICI_07409	Pc12g15210	PTRG_05504	Z518_03456	SPSK_08450	SS1G_11559	TRIATDRAFT_296929	TERG_05182	THITE_2106972	UREG_03357	VDBG_00030	MYCGRDRAFT_20718	YOR211C	CAALFM_C403020WA	CD36_42880	CAGL0L02783g	CLUG_05366	CORT_0E01560	CANTEDRAFT_110881	CTRG_00283	DEHA2G19096g	Ecym_8314
26	NCU01266	AFUA_1G13250	M436DRAFT_41095	ANI_1_884074	AOR_1_976194	MCYG_01665	ATEG_00526	BAUCODRAFT_120631	G647_08344	A1O1_06695	A1O3_10441	HMPREF1541_02642	CHGG_02581	CIMG_06831	CCM_07897	CTHT_0066170	A1O7_09937	HMPREF1120_01538	PV10_00994	PV08_11748	PV05_02654	FG05898.1	Z517_12160	GLAREA_07735	MGYG_04406	MYCTH_2300779	PODANSg8027	PFICI_11085	Pc13g12130	PTRG_09910	Z518_06426	SPSK_00074	SS1G_05754	TRIATDRAFT_147071	TERG_07820	THITE_2106937	UREG_03646	VDBG_03354	MYCGRDRAFT_66273	YPL268W	CAALFM_C703710CA	CD36_73380	CAGL0A01177g	CLUG_03263	CORT_0G03510	CANTEDRAFT_105288	CTRG_05145	DEHA2A04510g	Ecym_3005
27	NCU01269	AFUA_3G08280	M436DRAFT_38781	ANI_1_3096024	AOR_1_2508174	MCYG_06186	ATEG_01641	BAUCODRAFT_35674	G647_04821	A1O1_08323	A1O3_03323	HMPREF1541_05003	CHGG_02597	CIMG_07612	CCM_03958	CTHT_0066310	A1O7_03555	HMPREF1120_05384	PV10_05424	PV08_11154	PV05_06116	FG01908.1	Z517_10326	GLAREA_01822	MGYG_06622	MYCTH_2300744	PODANSg8063	PFICI_08351	Pc20g06960	PTRG_06911	Z518_01340	SPSK_05009	SS1G_07185	TRIATDRAFT_129527	TERG_08392	THITE_2106900	UREG_07672	VDBG_09345	MYCGRDRAFT_98409	YGL003C	CAALFM_C200450CA	CD36_15420	CAGL0A00605g	CLUG_00784	CORT_0A12670	CANTEDRAFT_115227	CTRG_01113	DEHA2A06864g	Ecym_6169
28	NCU01470	AFUA_5G13540	M436DRAFT_78063	ANI_1_702124	AOR_1_912094	MCYG_03982	ATEG_06153	BAUCODRAFT_32296	G647_07993	A1O1_09249	A1O3_04748	HMPREF1541_09764	CHGG_07827	CIMG_09351	CCM_09420	CTHT_0028960	A1O7_09035	HMPREF1120_01393	PV10_04522	PV08_01553	PV05_00140	FG08997.1	Z517_01647	GLAREA_06231	MGYG_07672	MYCTH_2301159	PODANSg8315	PFICI_07838	Pc21g03300	PTRG_05782	Z518_03379	SPSK_04080	SS1G_03236	TRIATDRAFT_130031	TERG_08489	THITE_2107374	UREG_04961	VDBG_07544	MYCGRDRAFT_91513	YEL013W	CAALFM_C405150WA	CD36_44810	CAGL0M03355g	CLUG_00049	CORT_0B00310	CANTEDRAFT_113486	CTRG_04061	DEHA2C14762g	Ecym_1353
29	NCU01502	AFUA_2G12890	M436DRAFT_47528	ANI_1_210024	AOR_1_646014	MCYG_04371	ATEG_01247	BAUCODRAFT_33869	G647_10175	A1O1_07837	A1O3_10113	HMPREF1541_11119	CHGG_07970	CIMG_05166	CCM_01755	CTHT_0002210	A1O7_09530	HMPREF1120_08743	PV10_01503	PV08_07273	PV05_03539	FG04404.1	Z517_09772	GLAREA_03322	MGYG_02249	MYCTH_2311884	PODANSg6320	PFICI_08902	Pc12g07590	PTRG_11999	Z518_06115	SPSK_00260	SS1G_05099	TRIATDRAFT_45960	TERG_03499	THITE_2123579	UREG_06434	VDBG_01602	MYCGRDRAFT_66559	YER082C	CAALFM_C109710CA	CD36_09150	CAGL0J03344g	CLUG_05759	CORT_0A04930	CANTEDRAFT_99717	CTRG_03387	DEHA2B10538g	Ecym_8020
30	NCU01503	AFUA_2G12880	M436DRAFT_65660	ANI_1_2286024	AOR_1_1622014	MCYG_04372	ATEG_01246	BAUCODRAFT_518157	G647_08256	A1O1_07808	A1O3_10163	HMPREF1541_11118	CHGG_07971	CIMG_05167	CCM_01756	CTHT_0002200	A1O7_10023	HMPREF1120_08640	PV10_01513	PV08_06741	PV05_03444	FG04403.1	Z517_12209	GLAREA_03321	MGYG_02248	MYCTH_2311881	PODANSg6321	PFICI_08903	Pc12g07600	PTRG_12000	Z518_06181	SPSK_00229	SS1G_05100	TRIATDRAFT_132866	TERG_03498	THITE_2123577	UREG_06433	VDBG_01603	MYCGRDRAFT_32817	YDL060W	CAALFM_CR08490WA	CD36_34080	CAGL0D00880g	CLUG_03068	CORT_0D06030	CANTEDRAFT_117079	CTRG_03084	DEHA2A11528g	Ecym_3275
31	NCU01516	AFUA_2G13040	M436DRAFT_15046	ANI_1_238024	AOR_1_500014	MCYG_04350	ATEG_01273	BAUCODRAFT_34164	G647_09452	A1O1_03941	A1O3_06443	HMPREF1541_07401	CHGG_10416	CIMG_05115	CCM_00863	CTHT_0016060	A1O7_09493	HMPREF1120_08297	PV10_01584	PV08_06838	PV05_03033	FG00305.1	Z517_09820	GLAREA_03604	MGYG_02264	MYCTH_2316726	PODANSg6785	PFICI_08928	Pc12g07410	PTRG_05812	Z518_07595	SPSK_01874	SS1G_05358	TRIATDRAFT_281055	TERG_03514	THITE_2097885	UREG_06446	VDBG_05412	MYCGRDRAFT_102569	YOR232W	CAALFM_CR01390WA	CD36_26400	CAGL0J03850g	CLUG_04323	CORT_0A02980	CANTEDRAFT_112570	CTRG_00946	DEHA2C16830g	Ecym_8338
32	NCU01675	AFUA_2G11810	M436DRAFT_66972	ANI_1_530024	AOR_1_850014	MCYG_04118	ATEG_01121	BAUCODRAFT_110911	G647_08151	A1O1_06808	A1O3_10342	HMPREF1541_09943	CHGG_10322	CIMG_05430	CCM_08926	CTHT_0008770	A1O7_10119	HMPREF1120_01616	PV10_00885	PV08_07118	PV05_02718	FG01553.1	Z517_12370	GLAREA_09650	MGYG_02494	MYCTH_2312526	PODANSg6492	PFICI_09397	Pc20g13910	PTRG_06057	Z518_06336	SPSK_00206	SS1G_14344	TRIATDRAFT_218512	TERG_03734	THITE_2124287	UREG_06291	VDBG_01578	MYCGRDRAFT_98572	YPL012W	CAALFM_C701030CA	CD36_70960	CAGL0L08756g	CLUG_04277	CORT_0H00360	CANTEDRAFT_97869	CTRG_04882	DEHA2F22176g	Ecym_7314
33	NCU01772	AFUA_1G02460	M436DRAFT_39172	ANI_1_736014	AOR_1_1488174	MCYG_06827	ATEG_04845	BAUCODRAFT_33950	G647_03759	A1O1_02362	A1O3_00811	HMPREF1541_08941	CHGG_07850	CIMG_06286	CCM_04820	CTHT_0002080	A1O7_04901	HMPREF1120_02320	PV10_04098	PV08_02592	PV05_02538	FG00843.1	Z517_06299	GLAREA_03844	MGYG_03788	MYCTH_2312111	PODANSg6619	PFICI_08917	Pc22g21780	PTRG_03482	Z518_00227	SPSK_01392	SS1G_03753	TRIATDRAFT_132468	TERG_04135	THITE_2123824	UREG_04098	VDBG_05325	MYCGRDRAFT_84794	YOR207C	CAALFM_CR05550CA	CD36_30900	CAGL0L02849g	CLUG_02458	CORT_0D04640	CANTEDRAFT_108778	CTRG_00585	DEHA2G23232g	Ecym_8300
34	NCU01804	AFUA_2G13080	M436DRAFT_83507	ANI_1_244024	AOR_1_616014	MCYG_04342	ATEG_01277	BAUCODRAFT_122627	G647_09455	A1O1_03938	A1O3_06446	HMPREF1541_02358	CHGG_07876	CIMG_05103	CCM_02457	CTHT_0005720	A1O7_09496	HMPREF1120_08294	PV10_01588	PV08_06836	PV05_03030	FG10876.1	Z517_09817	GLAREA_03234	MGYG_02273	MYCTH_117406	PODANSg6707	PFICI_08601	Pc12g07330	PTRG_06199	Z518_07593	SPSK_01980	SS1G_10498	TRIATDRAFT_151225	TERG_03524	THITE_50961	UREG_06451	VDBG_07161	MYCGRDRAFT_93065	YOR163W	CAALFM_C502220CA	CD36_52040	CAGL0L04422g	CLUG_05560	CORT_0F00520	CANTEDRAFT_101744	CTRG_05405	DEHA2F14212g	Ecym_3128
35	NCU01822	AFUA_1G09480	M436DRAFT_41591	ANI_1_150074	AOR_1_1618194	MCYG_08523	ATEG_08571	BAUCODRAFT_68156	G647_06287	A1O1_06580	A1O3_05746	HMPREF1541_08726	CHGG_07955	CIMG_07118	CCM_08927	CTHT_0002370	A1O7_06245	HMPREF1120_04071	PV10_08541	PV08_08141	PV05_07841	FG01552.1	Z517_01112	GLAREA_03267	MGYG_08674	MYCTH_2311907	PODANSg6662	PFICI_09413	Pc16g02780	PTRG_04139	Z518_05875	SPSK_01949	SS1G_00999	TRIATDRAFT_146456	TERG_02857	THITE_2123602	UREG_05782	VDBG_03394	MYCGRDRAFT_77560	YHR012W	CAALFM_C100320WA	CD36_00260	CAGL0E04422g	CLUG_04135	CORT_0B10790	CANTEDRAFT_124322	CTRG_04299	DEHA2G07304g	Ecym_4531
36	NCU01907	AFUA_3G07590	M436DRAFT_48539	ANI_1_1772024	AOR_1_240084	MCYG_08400	ATEG_01713	BAUCODRAFT_121051	G647_00047	A1O1_00188	A1O3_03109	HMPREF1541_01072	CHGG_06637	CIMG_05653	CCM_06559	CTHT_0011500	A1O7_00039	HMPREF1120_05638	PV10_09116	PV08_06417	PV05_10865	FG08940.1	Z517_08936	GLAREA_11726	MGYG_05820	MYCTH_2310893	PODANSg078	PFICI_07058	Pc15g01840	PTRG_07002	Z518_07897	SPSK_06307	SS1G_09334	TRIATDRAFT_300820	TERG_02709	THITE_2153785	UREG_06100	VDBG_01938	MYCGRDRAFT_101897	YLR026C	CAALFM_C100660CA	CD36_00590	CAGL0D01914g	CLUG_04469	CORT_0B07120	CANTEDRAFT_104943	CTRG_04361	DEHA2D08822g	Ecym_6088
37	NCU01939	AFUA_2G10010	M436DRAFT_54611	ANI_1_714144	AOR_1_1090054	MCYG_04584	ATEG_04435	BAUCODRAFT_259877	G647_08545	A1O1_06710	A1O3_10426	HMPREF1541_02676	CHGG_06605	CIMG_04433	CCM_06502	CTHT_0011710	A1O7_09737	HMPREF1120_01552	PV10_01003	PV08_11772	PV05_02670	FG08910.1	Z517_12145	GLAREA_09119	MGYG_08162	MYCTH_2298263	PODANSg045	PFICI_09729	Pc22g20050	PTRG_08544	Z518_06412	SPSK_05854	SS1G_11425	TRIATDRAFT_137167	TERG_03210	THITE_2111470	UREG_01659	VDBG_01971	MYCGRDRAFT_56278	YJR132W	CAALFM_C400540CA	CD36_40600	CAGL0M00506g	CLUG_02262	CORT_0E02530	CANTEDRAFT_100465	CTRG_00084	DEHA2F05522g	Ecym_5161
38	NCU02082	AFUA_8G04040	M436DRAFT_85768	ANI_1_1230144	AOR_1_34034	MCYG_07842	ATEG_00016	BAUCODRAFT_25380	G647_06789	A1O1_04107	A1O3_01315	HMPREF1541_08115	CHGG_01713	CIMG_02253	CCM_07681	CTHT_0058560	A1O7_05736	HMPREF1120_08498	PV10_07294	PV08_04228	PV05_04686	FG04907.1	Z517_00676	GLAREA_08509	MGYG_04919	MYCTH_2294503	PODANSg09505	PFICI_06955	Pc22g10080	PTRG_07802	Z518_09558	SPSK_00004	SS1G_12256	TRIATDRAFT_48211	TERG_01819	THITE_2121311	UREG_01480	VDBG_09853	MYCGRDRAFT_100364	YDR301W	CAALFM_C402430WA	CD36_42310	CAGL0H01463g	CLUG_04994	CORT_0E03270	CANTEDRAFT_109087	CTRG_00150	DEHA2G17908g	Ecym_3197
39	NCU02147	AFUA_5G07960	M436DRAFT_34907	ANI_1_482034	AOR_1_1254114	MCYG_07012	ATEG_08330	BAUCODRAFT_381036	G647_05433	A1O1_07383	A1O3_04595	HMPREF1541_04560	CHGG_06391	CIMG_06166	CCM_00777	CTHT_0008230	A1O7_02960	HMPREF1120_05089	PV10_05817	PV08_01265	PV05_10455	FG08845.1	Z517_10865	GLAREA_09257	MGYG_03505	MYCTH_2297796	PODANSg4230	PFICI_13918	Pc22g15750	PTRG_09290	Z518_00981	SPSK_08687	SS1G_03454	TRIATDRAFT_285583	TERG_03934	THITE_2149790	UREG_04212	VDBG_01799	MYCGRDRAFT_70436	YDR049W	CAALFM_C210850CA	CD36_24520	CAGL0H08349g	CLUG_04863	CORT_0C03470	CANTEDRAFT_128572	CTRG_02021	DEHA2F06424g	Ecym_2677
40	NCU02260	AFUA_3G11390	M436DRAFT_36496	ANI_1_992024	AOR_1_1218154	MCYG_05526	ATEG_04674	BAUCODRAFT_372090	G647_04190	A1O1_03168	A1O3_01924	HMPREF1541_01689	CHGG_09641	CIMG_03688	CCM_03828	CTHT_0016320	A1O7_04498	HMPREF1120_06730	PV10_00095	PV08_10258	PV05_01675	FG10769.1	Z517_11228	GLAREA_01951	MGYG_02616	MYCTH_2095260	PODANSg1765	PFICI_03311	Pc13g09660	PTRG_03339	Z518_09779	SPSK_00531	SS1G_11803	TRIATDRAFT_137853	TERG_06703	THITE_2117266	UREG_07449	VDBG_03629	MYCGRDRAFT_76782	YDR394W	CAALFM_C203060WA	CD36_17830	CAGL0K09526g	CLUG_00880	CORT_0A10930	CANTEDRAFT_112127	CTRG_01319	DEHA2G04136g	Ecym_4548
41	NCU02385	AFUA_3G11060	M436DRAFT_56361	ANI_1_2640024	AOR_1_1158154	MCYG_00807	ATEG_04632	BAUCODRAFT_363290	G647_04294	A1O1_03002	A1O3_02000	HMPREF1541_07460	CHGG_00436	CIMG_03790	CCM_01230	CTHT_0048500	A1O7_04400	HMPREF1120_06656	PV10_00031	PV08_10817	PV05_01490	FG09835.1	Z517_12048	GLAREA_02906	MGYG_01163	MYCTH_2309187	PODANSg9254	PFICI_03525	Pc13g09290	PTRG_06361	Z518_10061	SPSK_00550	SS1G_10986	TRIATDRAFT_300156	TERG_00356	THITE_2116714	UREG_07494	VDBG_09703	MYCGRDRAFT_49528	YGL232W	CAALFM_C703990CA	CD36_73660	CAGL0H07931g	CLUG_03880	CORT_0G02540	CANTEDRAFT_97162	CTRG_05186	DEHA2G16610g	Ecym_2582
42	NCU02414	AFUA_6G12530	M436DRAFT_49888	ANI_1_210054	AOR_1_624154	MCYG_03257	ATEG_03267	BAUCODRAFT_108930	G647_04324	A1O1_03110	A1O3_01978	HMPREF1541_02259	CHGG_00397	CIMG_01737	CCM_01335	CTHT_0048690	A1O7_04371	HMPREF1120_06599	PV10_00147	PV08_10353	PV05_09376	FG06358.1	Z517_12075	GLAREA_01965	MGYG_00415	MYCTH_2309321	PODANSg9271	PFICI_12577	Pc22g04300	PTRG_01826	Z518_09809	SPSK_00417	SS1G_11813	TRIATDRAFT_137657	TERG_01115	THITE_2116667	UREG_05446	VDBG_03344	MYCGRDRAFT_73474	YDR211W	CAALFM_C108600CA	CD36_08110	CAGL0C01221g	CLUG_01943	CORT_0A09820	CANTEDRAFT_93606	CTRG_05484	DEHA2G14322g	Ecym_4147
43	NCU02416	AFUA_3G09950	M436DRAFT_74128	ANI_1_1660144	AOR_1_900154	MCYG_03449	ATEG_04517	BAUCODRAFT_109446	G647_02044	A1O1_06071	A1O3_05608	HMPREF1541_01504	CHGG_00448	CIMG_03952	CCM_01242	CTHT_0048370	A1O7_03719	HMPREF1120_03721	PV10_00572	PV08_10892	PV05_06865	FG06375.1	Z517_11339	GLAREA_10021	MGYG_00615	MYCTH_2309146	PODANSg9241	PFICI_03524	Pc12g15540	PTRG_01999	Z518_04762	SPSK_00461	SS1G_11136	TRIATDRAFT_244255	TERG_00919	THITE_2116760	UREG_01995	VDBG_09717	MYCGRDRAFT_73528	YNR008W	CAALFM_C100870WA	CD36_00820	CAGL0I05786g	CLUG_00975	CORT_0B11180	CANTEDRAFT_92085	CTRG_04390	DEHA2D09922g	Ecym_2120
44	NCU02511	AFUA_5G01760	M436DRAFT_52325	ANI_1_194144	AOR_1_2372154	MCYG_01964	ATEG_09793	BAUCODRAFT_68561	G647_04134	A1O1_02328	A1O3_00700	HMPREF1541_10276	CHGG_01131	CIMG_06380	CCM_03941	CTHT_0072950	A1O7_04555	HMPREF1120_02613	PV10_06410	PV08_02368	PV05_02197	FG06243.1	Z517_06994	GLAREA_03105	MGYG_04112	MYCTH_2295642	PODANSg10107	PFICI_09374	Pc21g14330	PTRG_01225	Z518_00678	SPSK_01493	SS1G_02092	TRIATDRAFT_157738	TERG_04437	THITE_2114134	UREG_04023	VDBG_05211	MYCGRDRAFT_74360	YNL061W	CAALFM_CR04170WA	CD36_29480	CAGL0J10032g	CLUG_03925	CORT_0D02220	CANTEDRAFT_116701	CTRG_00381	DEHA2F21054g	Ecym_3284
45	NCU02572	AFUA_8G03990	M436DRAFT_60718	ANI_1_1246144	AOR_1_28034	MCYG_07782	ATEG_00011	BAUCODRAFT_34952	G647_02734	A1O1_05581	A1O3_09191	HMPREF1541_08422	CHGG_01389	CIMG_02263	CCM_07660	CTHT_0054900	A1O7_07353	HMPREF1120_07757	PV10_06654	PV08_01037	PV05_10094	FG09320.1	Z517_03118	GLAREA_05372	MGYG_04975	MYCTH_2295204	PODANSg5592	PFICI_13660	Pc22g10150	PTRG_07959	Z518_09199	SPSK_04892	SS1G_12153	TRIATDRAFT_143020	TERG_01874	THITE_2122032	UREG_01472	VDBG_03736	MYCGRDRAFT_72117	YKL173W	CAALFM_C204640CA	CD36_19220	CAGL0M08294g	CLUG_02607	CORT_0B05200	CANTEDRAFT_131530	CTRG_01611	DEHA2F08162g	Ecym_8104
46	NCU02585	AFUA_4G08330	M436DRAFT_86336	ANI_1_1730184	AOR_1_1252144	MCYG_05708	ATEG_05363	BAUCODRAFT_149957	G647_01462	A1O1_00970	A1O3_07592	HMPREF1541_06311	CHGG_00896	CIMG_08835	CCM_01094	CTHT_0060810	A1O7_01395	HMPREF1120_00783	PV10_02152	PV08_04697	PV05_01838	FG04934.1	Z517_03525	GLAREA_10996	MGYG_02812	MYCTH_2075799	PODANSg5819	PFICI_06845	Pc13g08090	PTRG_07238	Z518_05015	SPSK_05001	SS1G_04715	TRIATDRAFT_133202	TERG_06893	THITE_161618	UREG_02730	VDBG_07192	MYCGRDRAFT_109040	YPL104W	CAALFM_C104030WA	CD36_03790	CAGL0H05907g	CLUG_03152	CORT_0B08420	CANTEDRAFT_110717	CTRG_04758	DEHA2D16346g	Ecym_7077
47	NCU02781	AFUA_6G06500	M436DRAFT_61102	ANI_1_878164	AOR_1_42154	MCYG_07254	ATEG_07425	BAUCODRAFT_317740	G647_01516	A1O1_01141	A1O3_08719	HMPREF1541_06248	CHGG_01554	CIMG_07276	CCM_09185	CTHT_0054040	A1O7_01446	HMPREF1120_00383	PV10_03035	PV08_04906	PV05_09996	FG00610.1	Z517_07131	GLAREA_11208	MGYG_04753	MYCTH_113886	PODANSg09990	PFICI_00612	Pc14g01330	PTRG_02852	Z518_05067	SPSK_06384	SS1G_04510	TRIATDRAFT_144686	TERG_01650	THITE_2171303	UREG_07839	VDBG_06021	MYCGRDRAFT_110148	YBR234C	CAALFM_CR06180WA	CD36_31710	CAGL0K07095g	CLUG_01144	CORT_0D05040	CANTEDRAFT_113459	CTRG_00630	DEHA2F13266g	Ecym_2274
48	NCU02840	AFUA_3G07820	M436DRAFT_53819	ANI_1_1748024	AOR_1_728084	MCYG_07558	ATEG_01695	BAUCODRAFT_141988	G647_03141	A1O1_05611	A1O3_09163	HMPREF1541_08206	CHGG_01438	CIMG_02338	CCM_06203	CTHT_0054470	A1O7_06953	HMPREF1120_07568	PV10_03153	PV08_01012	PV05_10121	FG00559.1	Z517_02492	GLAREA_05719	MGYG_05184	MYCTH_2295098	PODANSg10074	PFICI_01369	Pc20g06040	PTRG_08117	Z518_09238	SPSK_06253	SS1G_01827	TRIATDRAFT_142612	TERG_02074	THITE_2121913	UREG_01412	VDBG_04905	MYCGRDRAFT_53126	YKL145W	CAALFM_C105240CA	CD36_04980	CAGL0E06490g	CLUG_03377	CORT_0B09050	CANTEDRAFT_116412	CTRG_04516	DEHA2E07436g	Ecym_8250
49	NCU03051	AFUA_1G02680	M436DRAFT_76432	ANI_1_698014	AOR_1_1442174	MCYG_05758	ATEG_01937	BAUCODRAFT_536540	G647_06778	A1O1_04096	A1O3_01320	HMPREF1541_08132	CHGG_05953	CIMG_04742	CCM_02228	CTHT_0003430	A1O7_05747	HMPREF1120_08487	PV10_07749	PV08_04238	PV05_05002	FG07055.1	Z517_00693	GLAREA_02706	MGYG_02866	MYCTH_2297018	PODANSg4243	PFICI_02013	Pc15g00810	PTRG_07774	Z518_09577	SPSK_00682	SS1G_03095	TRIATDRAFT_78256	TERG_06945	THITE_2112467	UREG_06770	VDBG_04722	MYCGRDRAFT_93412	YLR129W	CAALFM_C108290CA	CD36_07810	CAGL0M04279g	CLUG_00165	CORT_0A04700	CANTEDRAFT_101143	CTRG_03177	DEHA2F04070g	Ecym_4255
50	NCU03065	AFUA_4G12250	M436DRAFT_49555	ANI_1_2732014	AOR_1_702184	MCYG_01438	ATEG_03110	BAUCODRAFT_29619	G647_01197	A1O1_01620	A1O3_08448	HMPREF1541_07063	CHGG_00814	CIMG_07093	CCM_07019	CTHT_0060020	A1O7_01139	HMPREF1120_00023	PV10_02766	PV08_05083	PV05_02161	FG01184.1	Z517_03853	GLAREA_08823	MGYG_08602	MYCTH_2296319	PODANSg5908	PFICI_01312	Pc22g05390	PTRG_00436	Z518_10265	SPSK_05879	SS1G_01560	TRIATDRAFT_128033	TERG_02911	THITE_2113438	UREG_05804	VDBG_04433	MYCGRDRAFT_67423	YOL021C	CAALFM_C112350WA	CD36_11570	CAGL0H04411g	CLUG_04729	CORT_0G00920	CANTEDRAFT_104041	CTRG_03518	DEHA2G09482g	Ecym_2715
51	NCU03194	AFUA_4G12600	M436DRAFT_54300	ANI_1_1076014	AOR_1_552184	MCYG_04438	ATEG_03144	BAUCODRAFT_506580	G647_09192	A1O1_04416	A1O3_01509	HMPREF1541_05558	CHGG_01366	CIMG_00790	CCM_06867	CTHT_0054820	A1O7_09252	HMPREF1120_08038	PV10_04440	PV08_07646	PV05_03934	FG10669.1	Z517_06782	GLAREA_02172	MGYG_02193	MYCTH_2106437	PODANSg5612	PFICI_00262	Pc22g04460	PTRG_11437	Z518_07267	SPSK_07276	SS1G_09902	TRIATDRAFT_86584	TERG_03444	THITE_2122013	UREG_00756	VDBG_04892	MYCGRDRAFT_73277	YOR128C	CAALFM_C304520CA	CD36_84460	CAGL0K10340g	CLUG_04693	CORT_0C03210	CANTEDRAFT_114146	CTRG_02291	DEHA2G13772g	Ecym_4634
52	NCU03204	AFUA_4G11960	M436DRAFT_53939	ANI_1_960014	AOR_1_1820154	MCYG_06296	ATEG_03867	BAUCODRAFT_29654	G647_06001	A1O1_06458	A1O3_05949	HMPREF1541_00775	CHGG_01403	CIMG_01627	CCM_06154	CTHT_0054730	A1O7_06536	HMPREF1120_03998	PV10_08238	PV08_02683	PV05_08203	FG00475.1	Z517_05648	GLAREA_11835	MGYG_06742	MYCTH_2295162	PODANSg5599	PFICI_00539	Pc22g05110	PTRG_00764	Z518_05892	SPSK_08878	SS1G_01201	TRIATDRAFT_81910	TERG_07308	THITE_2121990	UREG_05349	VDBG_04882	MYCGRDRAFT_66934	YNL240C	CAALFM_C109010WA	CD36_08500	CAGL0J07590g	CLUG_02751	CORT_0A01650	CANTEDRAFT_109743	CTRG_03246	DEHA2C10406g	Ecym_6488
53	NCU03292	AFUA_2G05860	M436DRAFT_75407	ANI_1_1992024	AOR_1_1266164	MCYG_04662	ATEG_06777	BAUCODRAFT_34659	G647_09094	A1O1_04534	A1O3_01792	HMPREF1541_05382	CHGG_01833	CIMG_01003	CCM_06222	CTHT_0056630	A1O7_09146	HMPREF1120_07859	PV10_04236	PV08_10083	PV05_03775	FG00508.1	Z517_06942	GLAREA_02252	MGYG_02006	MYCTH_2294253	PODANSg09681	PFICI_00901	Pc22g08540	PTRG_11704	Z518_07138	SPSK_08480	SS1G_09885	TRIATDRAFT_161034	TERG_03275	THITE_2121031	UREG_00953	VDBG_04546	MYCGRDRAFT_100515	YGL167C	CAALFM_C700320CA	CD36_70530	CAGL0I04312g	CLUG_01112	CORT_0H01360	CANTEDRAFT_104649	CTRG_04916	DEHA2F13464g	Ecym_6112
54	NCU03319	AFUA_1G11770	M436DRAFT_82866	ANI_1_576074	AOR_1_396074	MCYG_01493	ATEG_00377	BAUCODRAFT_29198	G647_06440	A1O1_06365	A1O3_09989	HMPREF1541_02018	CHGG_01592	CIMG_07006	CCM_06262	CTHT_0057550	A1O7_06099	HMPREF1120_03835	PV10_08206	PV08_03038	PV05_08444	FG00538.1	Z517_01281	GLAREA_05657	MGYG_04577	MYCTH_2294791	PODANSg5666	PFICI_00909	Pc13g11050	PTRG_00669	Z518_05539	SPSK_00156	SS1G_06678	TRIATDRAFT_128994	TERG_07994	THITE_2121614	UREG_05855	VDBG_05903	MYCGRDRAFT_67588	YGR284C	CAALFM_C402120WA	CD36_42010	CAGL0G00176g	CLUG_05020	CORT_0E00670	CANTEDRAFT_106175	CTRG_00018	DEHA2G18150g	Ecym_5654
55	NCU03341	AFUA_4G10490	M436DRAFT_55530	ANI_1_1018184	AOR_1_2070154	MCYG_06452	ATEG_00909	BAUCODRAFT_110185	G647_03707	A1O1_01967	A1O3_00077	HMPREF1541_10854	CHGG_08084	CIMG_01455	CCM_09203	CTHT_0001930	A1O7_04966	HMPREF1120_03398	PV10_06757	PV08_02514	PV05_02358	FG05181.1	Z517_06249	GLAREA_10955	MGYG_06901	MYCTH_2311673	PODANSg6449	PFICI_11222	Pc22g13220	PTRG_05297	Z518_00174	SPSK_00236	SS1G_14337	TRIATDRAFT_49369	TERG_07152	THITE_2123383	UREG_05141	VDBG_01505	MYCGRDRAFT_65888	YIL068C	CAALFM_C300110CA	CD36_80130	CAGL0J03168g	CLUG_00649	CORT_0D07610	CANTEDRAFT_117241	CTRG_06161	DEHA2G03674g	Ecym_3494
56	NCU03440	AFUA_4G04310	M436DRAFT_53832	ANI_1_98124	AOR_1_108044	MCYG_02303	ATEG_02725	BAUCODRAFT_76752	G647_10333	A1O1_01353	A1O3_08949	HMPREF1541_06309	CHGG_08165	CIMG_08638	CCM_04791	CTHT_0005520	A1O7_01910	HMPREF1120_00475	PV10_02462	PV08_01394	PV05_09869	FG00824.1	Z517_01998	GLAREA_07330	MGYG_07305	MYCTH_2311548	PODANSg6930	PFICI_09095	Pc13g06600	PTRG_08391	Z518_04719	SPSK_08429	SS1G_06066	TRIATDRAFT_153568	TERG_05667	THITE_2123189	UREG_02636	VDBG_01568	MYCGRDRAFT_69248	YBL037W	CAALFM_C107590CA	CD36_07070	CAGL0F04389g	CLUG_02591	CORT_0A08010	CANTEDRAFT_124978	CTRG_04169	DEHA2F25586g	Ecym_7451
57	NCU03559	AFUA_5G04210	M436DRAFT_70125	ANI_1_872084	AOR_1_1048134	MCYG_06840	ATEG_07992	BAUCODRAFT_69548	G647_03465	A1O1_01732	A1O3_00006	HMPREF1541_10980	CHGG_08239	CIMG_06296	CCM_05194	CTHT_0007240	A1O7_05216	HMPREF1120_03000	PV10_04136	PV08_09545	PV05_06688	FG00644.1	Z517_05870	GLAREA_05631	MGYG_03775	MYCTH_2145409	PODANSg7008	PFICI_09048	Pc12g05480	PTRG_03442	Z518_11410	SPSK_09469	SS1G_01597	TRIATDRAFT_128537	TERG_04121	THITE_2082556	UREG_04088	VDBG_01502	MYCGRDRAFT_101464	YPR191W	CAALFM_C503350WA	CD36_53130	CAGL0G10131g	CLUG_05174	CORT_0B02160	CANTEDRAFT_113549	CTRG_02693	DEHA2E09834g	Ecym_2822
58	NCU03628	AFUA_4G07540	M436DRAFT_39939	ANI_1_1636184	AOR_1_1430144	MCYG_07188	ATEG_05449	BAUCODRAFT_39412	G647_10131	A1O1_01187	A1O3_08767	HMPREF1541_06515	CHGG_02502	CIMG_09548	CCM_03197	CTHT_0065530	A1O7_01690	HMPREF1120_00223	PV10_02365	PV08_04666	PV05_09958	FG06788.1	Z517_02277	GLAREA_05832	MGYG_04686	MYCTH_2300969	PODANSg8774	PFICI_10915	Pc22g18920	PTRG_02779	Z518_04898	SPSK_04889	SS1G_03089	TRIATDRAFT_31529	TERG_01591	THITE_2107137	UREG_04774	VDBG_04107	MYCGRDRAFT_73714	YLR222C	CAALFM_C502550CA	CD36_52320	CAGL0C00737g	CLUG_01646	CORT_0F01280	CANTEDRAFT_99696	CTRG_06000	DEHA2E17864g	Ecym_4134
59	NCU03740	AFUA_1G12080	M436DRAFT_40037	ANI_1_298034	AOR_1_590164	MCYG_03744	ATEG_00406	BAUCODRAFT_105318	G647_08059	A1O1_08738	A1O3_04658	HMPREF1541_09863	CHGG_02534	CIMG_09011	CCM_01379	CTHT_0065750	A1O7_09099	HMPREF1120_01478	PV10_04550	PV08_02181	PV05_00061	FG07178.1	Z517_01939	GLAREA_00722	MGYG_03346	MYCTH_2300902	PODANSg9059	PFICI_07860	Pc12g15070	PTRG_09935	Z518_03448	SPSK_04887	SS1G_03364	TRIATDRAFT_93448	TERG_05185	THITE_2107069	UREG_03363	VDBG_04225	MYCGRDRAFT_67987	YKL034W	CAALFM_C604470CA	CD36_65200	CAGL0L01947g	CLUG_01185	CORT_0F04390	CANTEDRAFT_124276	CTRG_05776	DEHA2G06710g	Ecym_7241
60	NCU03759	AFUA_4G07820	M436DRAFT_36856	ANI_1_464184	AOR_1_1366144	MCYG_06148	ATEG_05419	BAUCODRAFT_28505	G647_01212	A1O1_01614	A1O3_08453	HMPREF1541_06612	CHGG_07220	CIMG_05729	CCM_07913	CTHT_0061510	A1O7_01153	HMPREF1120_00030	PV10_02757	PV08_05075	PV05_02153	FG05909.1	Z517_03832	GLAREA_07445	MGYG_04647	MYCTH_2302257	PODANSg8398	PFICI_12066	Pc13g07310	PTRG_02858	Z518_10274	SPSK_05088	SS1G_12187	TRIATDRAFT_134605	TERG_01553	THITE_2108478	UREG_04738	VDBG_03366	MYCGRDRAFT_94266	YGR171C	CAALFM_C504650CA	CD36_54270	CAGL0I08723g	CLUG_01795	CORT_0B02870	CANTEDRAFT_117443	CTRG_06069	DEHA2G20130g	Ecym_4732
61	NCU03763	AFUA_4G07970	M436DRAFT_77670	ANI_1_476184	AOR_1_1354144	MCYG_06153	ATEG_05413	BAUCODRAFT_79984	G647_01729	A1O1_01536	A1O3_08541	HMPREF1541_06617	CHGG_07223	CIMG_07567	CCM_01394	CTHT_0061470	A1O7_01645	HMPREF1120_00102	PV10_02294	PV08_04795	PV05_01985	FG07164.1	Z517_02257	GLAREA_07463	MGYG_04642	MYCTH_2302249	PODANSg8393	PFICI_09434	Pc13g07420	PTRG_02984	Z518_10487	SPSK_05144	SS1G_06107	TRIATDRAFT_297022	TERG_01548	THITE_2108468	UREG_07714	VDBG_03362	MYCGRDRAFT_45479	YJR006W	CAALFM_C504740CA	CD36_54360	CAGL0B03707g	CLUG_01803	CORT_0F01510	CANTEDRAFT_130212	CTRG_06077	DEHA2G20350g	Ecym_4733
62	NCU03922	AFUA_3G10660	M436DRAFT_66357	ANI_1_860024	AOR_1_1078154	MCYG_00792	ATEG_04595	BAUCODRAFT_114572	G647_07673	A1O1_02909	A1O3_05127	HMPREF1541_04162	CHGG_09134	CIMG_03635	CCM_00310	CTHT_0043740	A1O7_08699	HMPREF1120_00883	PV10_05163	PV08_09245	PV05_00554	FG09266.1	Z517_01426	GLAREA_03117	MGYG_01178	MYCTH_111934	PODANSg3027	PFICI_14097	Pc18g01450	PTRG_08163	Z518_02942	SPSK_06087	SS1G_14433	TRIATDRAFT_130709	TERG_00339	THITE_127590	UREG_07400	VDBG_08198	MYCGRDRAFT_54740	YML126C	CAALFM_CR09160CA	CD36_34550	CAGL0H04081g	CLUG_02734	CORT_0G01570	CANTEDRAFT_92289	CTRG_05936	DEHA2A02926g	Ecym_4602
63	NCU03947	AFUA_1G09500	M436DRAFT_59458	ANI_1_154074	AOR_1_1614194	MCYG_08494	ATEG_08573	BAUCODRAFT_67918	G647_06515	A1O1_06383	A1O3_10003	HMPREF1541_00738	CHGG_08657	CIMG_07120	CCM_01092	CTHT_0046110	A1O7_06021	HMPREF1120_03819	PV10_08363	PV08_02630	PV05_08464	FG10272.1	Z517_01165	GLAREA_10226	MGYG_08645	MYCTH_2307409	PODANSg928	PFICI_13128	Pc16g02760	PTRG_04214	Z518_05381	SPSK_04890	SS1G_03708	TRIATDRAFT_321517	TERG_02885	THITE_2110805	UREG_05780	VDBG_00464	MYCGRDRAFT_77175	YER125W	CAALFM_C208500WA	CD36_22630	CAGL0K02255g	CLUG_02418	CORT_0C06280	CANTEDRAFT_121150	CTRG_01844	DEHA2D03718g	Ecym_8394
64	NCU03961	AFUA_2G04780	M436DRAFT_44364	ANI_1_608094	AOR_1_480154	MCYG_04912	ATEG_06022	BAUCODRAFT_64225	G647_09234	A1O1_03984	A1O3_01573	HMPREF1541_05842	CHGG_09190	CIMG_01220	CCM_04525	CTHT_0044060	A1O7_09285	HMPREF1120_07915	PV10_03074	PV08_07362	PV05_04134	FG08439.1	Z517_06752	GLAREA_01392	MGYG_07966	MYCTH_2306429	PODANSg3199	PFICI_09821	Pc12g10980	PTRG_06621	Z518_07384	SPSK_05042	SS1G_02235	TRIATDRAFT_138308	TERG_03026	THITE_2109778	UREG_01151	VDBG_07971	MYCGRDRAFT_40901	YGR145W	CAALFM_C703540CA	CD36_73190	CAGL0E03069g	CLUG_01661	CORT_0G03910	CANTEDRAFT_107566	CTRG_05179	DEHA2C13596g	Ecym_1412
65	NCU03980	AFUA_6G07540	M436DRAFT_80982	ANI_1_320094	AOR_1_332154	MCYG_00509	ATEG_05915	BAUCODRAFT_348787	G647_00573	A1O1_00618	A1O3_02615	HMPREF1541_05688	CHGG_09208	CIMG_01285	CCM_05084	CTHT_0044220	A1O7_00527	HMPREF1120_06216	PV10_07629	PV08_06483	PV05_11168	FG09465.1	Z517_08315	GLAREA_01409	MGYG_01453	MYCTH_2306385	PODANSg3225	PFICI_10139	Pc16g03900	PTRG_06774	Z518_04038	SPSK_05111	SS1G_02398	TRIATDRAFT_298374	TERG_00051	THITE_2109732	UREG_01216	VDBG_07948	MYCGRDRAFT_99834	YJR064W	CAALFM_C207310WA	CD36_21580	CAGL0F00539g	CLUG_04629	CORT_0C05800	CANTEDRAFT_121051	CTRG_01726	DEHA2F23496g	Ecym_3154
66	NCU04007	AFUA_4G05840	M436DRAFT_77699	ANI_1_114184	AOR_1_2032144	MCYG_01388	ATEG_06836	BAUCODRAFT_106312	G647_06752	A1O1_06254	A1O3_05909	HMPREF1541_00298	CHGG_08646	CIMG_07222	CCM_09167	CTHT_0045150	A1O7_05772	HMPREF1120_03682	PV10_08458	PV08_11941	PV05_08342	FG09965.1	Z517_00717	GLAREA_10236	MGYG_01931	MYCTH_2307442	PODANSg916	PFICI_06448	Pc20g00420	PTRG_04420	Z518_05446	SPSK_04811	SS1G_03817	TRIATDRAFT_88069	TERG_04665	THITE_2110831	UREG_05688	VDBG_00258	MYCGRDRAFT_50692	YKR082W	CAALFM_C205220CA	CD36_19720	CAGL0G02211g	CLUG_00901	CORT_0A05880	CANTEDRAFT_119662	CTRG_01486	DEHA2C06160g	Ecym_4045
67	NCU04035	AFUA_1G09790	M436DRAFT_83055	ANI_1_238074	AOR_1_1514194	MCYG_06212	ATEG_04180	BAUCODRAFT_200391	G647_05897	A1O1_08011	A1O3_09784	HMPREF1541_09501	CHGG_09055	CIMG_10272	CCM_01720	CTHT_0040880	A1O7_06648	HMPREF1120_03792	PV10_08175	PV08_08174	PV05_07881	FG05344.1	Z517_05418	GLAREA_00131	MGYG_06642	MYCTH_2306691	PODANSg3089	PFICI_10379	Pc16g06220	PTRG_00508	Z518_05818	SPSK_08344	SS1G_04061	TRIATDRAFT_38546	TERG_08413	THITE_2110058	UREG_03461	VDBG_07851	MYCGRDRAFT_67073	YBL008W	CAALFM_C200330CA	CD36_15300	CAGL0E02805g	CLUG_00782	CORT_0A12770	CANTEDRAFT_128098	CTRG_01080	DEHA2A06908g	Ecym_7229
68	NCU04040	AFUA_6G08910	M436DRAFT_43326	ANI_1_878094	AOR_1_1016164	MCYG_01378	ATEG_06650	BAUCODRAFT_144985	G647_08641	A1O1_04292	A1O3_01517	HMPREF1541_05822	CHGG_09059	CIMG_01330	CCM_04667	CTHT_0040920	A1O7_09648	HMPREF1120_08153	PV10_06343	PV08_07202	PV05_03606	FG09300.1	Z517_12495	GLAREA_01364	MGYG_07872	MYCTH_2306706	PODANSg3070	PFICI_10395	Pc12g08590	PTRG_06612	Z518_07512	SPSK_09406	SS1G_02467	TRIATDRAFT_81759	TERG_02957	THITE_158106	UREG_01258	VDBG_07868	MYCGRDRAFT_109098	YBR061C	CAALFM_C307400WA	CD36_87310	CAGL0H10252g	CLUG_03679	CORT_0C01350	CANTEDRAFT_109917	CTRG_05604	DEHA2F06842g	Ecym_2660
69	NCU04121	AFUA_1G06030	M436DRAFT_77570	ANI_1_330014	AOR_1_802184	MCYG_00840	ATEG_03024	BAUCODRAFT_144223	G647_00011	A1O1_01126	A1O3_07788	HMPREF1541_09419	CHGG_07278	CIMG_03838	CCM_03967	CTHT_0067850	A1O7_00009	HMPREF1120_00499	PV10_08970	PV08_06555	PV05_10685	FG01893.1	Z517_08973	GLAREA_07901	MGYG_01130	MYCTH_2302119	PODANSg9090	PFICI_11107	Pc13g01790	PTRG_00081	Z518_07864	SPSK_04928	SS1G_07372	TRIATDRAFT_289703	TERG_00390	THITE_2108304	UREG_02085	VDBG_09354	MYCGRDRAFT_107400	YPR029C	CAALFM_CR02870WA	CD36_27940	CAGL0K05225g	CLUG_02727	CORT_0A00310	CANTEDRAFT_117533	CTRG_00816	DEHA2B11286g	Ecym_8086
70	NCU04153	AFUA_5G12310	M436DRAFT_62336	ANI_1_2336014	AOR_1_616094	MCYG_05120	ATEG_02045	BAUCODRAFT_60368	G647_07599	A1O1_02585	A1O3_05149	HMPREF1541_03762	CHGG_07138	CIMG_13592	CCM_07786	CTHT_0062270	A1O7_08626	HMPREF1120_00862	PV10_04173	PV08_09266	PV05_00581	FG07326.1	Z517_01397	GLAREA_06656	MGYG_07604	MYCTH_2302467	PODANSg8955	PFICI_09450	Pc21g07460	PTRG_05774	Z518_02919	SPSK_05210	SS1G_11533	TRIATDRAFT_157697	TERG_05958	THITE_2108722	UREG_05038	VDBG_04138	MYCGRDRAFT_37784	YNL292W	CAALFM_C501180WA	CD36_51170	CAGL0M03619g	CLUG_00855	CORT_0E06070	CANTEDRAFT_122307	CTRG_05369	DEHA2E12144g	Ecym_3532
71	NCU04165	AFUA_5G06520	M436DRAFT_51999	ANI_1_156154	AOR_1_986184	MCYG_06893	ATEG_09375	BAUCODRAFT_32847	G647_05344	A1O1_07472	A1O3_08244	HMPREF1541_04695	CHGG_07154	CIMG_06009	CCM_07779	CTHT_0062110	A1O7_03049	HMPREF1120_05212	PV10_05758	PV08_03935	PV05_10277	FG07195.1	Z517_10759	GLAREA_00879	MGYG_03715	MYCTH_2302424	PODANSg8973	PFICI_11113	Pc21g17610	PTRG_00619	Z518_01152	SPSK_00125	SS1G_08823	TRIATDRAFT_52504	TERG_04062	THITE_2108659	UREG_04357	VDBG_00187	MYCGRDRAFT_74695	YKL143W	CAALFM_CR10650WA	CD36_35450	CAGL0J00891g	CLUG_02273	CORT_0D00220	CANTEDRAFT_122786	CTRG_05780	DEHA2A13684g	Ecym_8252
72	NCU04166	AFUA_5G06510	M436DRAFT_52341	ANI_1_158154	AOR_1_988184	MCYG_06894	ATEG_09376	BAUCODRAFT_68768	G647_05345	A1O1_07473	A1O3_08243	HMPREF1541_04673	CHGG_07155	CIMG_06010	CCM_07780	CTHT_0062100	A1O7_03048	HMPREF1120_05211	PV10_05757	PV08_03936	PV05_10278	FG07194.1	Z517_10760	GLAREA_00878	MGYG_03714	MYCTH_2302422	PODANSg8974	PFICI_11114	Pc21g17600	PTRG_00620	Z518_01050	SPSK_00091	SS1G_08822	TRIATDRAFT_211192	TERG_04061	THITE_2108657	UREG_04356	VDBG_00186	MYCGRDRAFT_74700	YGL099W	CAALFM_C602230WA	CD36_62410	CAGL0J05412g	CLUG_03141	CORT_0F02340	CANTEDRAFT_92810	CTRG_02919	DEHA2C04070g	Ecym_2254
73	NCU04176	AFUA_6G05090	M436DRAFT_60148	ANI_1_40134	AOR_1_56114	MCYG_05247	ATEG_05666	BAUCODRAFT_426117	G647_05252	A1O1_08518	A1O3_07925	HMPREF1541_04777	CHGG_07160	CIMG_02621	CCM_03781	CTHT_0062040	A1O7_03141	HMPREF1120_04766	PV10_05396	PV08_11202	PV05_06015	FG07338.1	Z517_10471	GLAREA_10270	MGYG_06288	MYCTH_78432	PODANSg8980	PFICI_07744	Pc12g04500	PTRG_09730	Z518_01579	SPSK_00081	SS1G_08752	TRIATDRAFT_280013	TERG_06420	THITE_134147	UREG_03136	VDBG_00164	MYCGRDRAFT_55066	YGR200C	CAALFM_C402850WA	CD36_42720	CAGL0K00957g	CLUG_00346	CORT_0E00350	CANTEDRAFT_97306	CTRG_00489	DEHA2B03278g	Ecym_7373
74	NCU04188	AFUA_6G04760	M436DRAFT_70011	ANI_1_102134	AOR_1_118114	MCYG_05455	ATEG_06971	BAUCODRAFT_34124	G647_04859	A1O1_08614	A1O3_08015	HMPREF1541_04643	CHGG_07168	CIMG_02788	CCM_07794	CTHT_0061950	A1O7_03520	HMPREF1120_04673	PV10_05624	PV08_04496	PV05_05325	FG07322.1	Z517_10342	GLAREA_01061	MGYG_06510	MYCTH_78441	PODANSg8949	PFICI_07725	Pc20g11610	PTRG_03436	Z518_01674	SPSK_00171	SS1G_08741	TRIATDRAFT_297058	TERG_06633	THITE_2108611	UREG_03047	VDBG_00141	MYCGRDRAFT_68568	YOL129W	CAALFM_C602180WA	CD36_62370	CAGL0E01639g	CLUG_01531	CORT_0F03170	CANTEDRAFT_106303	CTRG_02915	DEHA2E05038g	Ecym_2041
75	NCU04190	AFUA_5G08040	M436DRAFT_52557	ANI_1_498034	AOR_1_1268114	MCYG_06842	ATEG_08322	BAUCODRAFT_138412	G647_04750	A1O1_08548	A1O3_08069	HMPREF1541_04915	CHGG_07170	CIMG_06178	CCM_03235	CTHT_0061930	A1O7_03632	HMPREF1120_04739	PV10_05692	PV08_04521	PV05_05351	FG06999.1	Z517_10142	GLAREA_01063	MGYG_03773	MYCTH_2302374	PODANSg8952	PFICI_07727	Pc22g15900	PTRG_01248	Z518_01645	SPSK_00071	SS1G_08732	TRIATDRAFT_229146	TERG_04119	THITE_2108605	UREG_04205	VDBG_00146	MYCGRDRAFT_74541	YPR055W	CAALFM_C600780WA	CD36_60730	CAGL0D01672g	CLUG_03698	CORT_0F03950	CANTEDRAFT_93698	CTRG_02940	DEHA2F15136g	Ecym_3486
76	NCU04280	AFUA_1G06810	M436DRAFT_70764	ANI_1_470084	AOR_1_844164	MCYG_00444	ATEG_02937	BAUCODRAFT_121953	G647_06019	A1O1_06317	A1O3_05712	HMPREF1541_00259	CHGG_07077	CIMG_04016	CCM_01579	CTHT_0062780	A1O7_06518	HMPREF1120_03751	PV10_08459	PV08_03052	PV05_08428	FG10198.1	Z517_01263	GLAREA_08959	MGYG_01515	MYCTH_2302623	PODANSg9101	PFICI_06566	Pc13g03110	PTRG_04404	Z518_05527	SPSK_08585	SS1G_10635	TRIATDRAFT_151726	TERG_07383	THITE_2108862	UREG_01948	VDBG_00671	MYCGRDRAFT_88201	YJL200C	CAALFM_CR05790CA	CD36_31190	CAGL0F02431g	CLUG_00734	CORT_0D05440	CANTEDRAFT_102045	CTRG_00642	DEHA2E21824g	Ecym_8142
77	NCU04288	AFUA_1G09020	M436DRAFT_50510	ANI_1_58074	AOR_1_2848174	MCYG_01423	ATEG_08522	BAUCODRAFT_453387	G647_08920	A1O1_07211	A1O3_04508	HMPREF1541_01938	CHGG_07060	CIMG_07173	CCM_09225	CTHT_0063040	A1O7_02408	HMPREF1120_05332	PV10_03357	PV08_03456	PV05_07017	FG10280.1	Z517_04297	GLAREA_10189	MGYG_01966	MYCTH_2314890	PODANSg8847	PFICI_06005	Pc16g02050	PTRG_03836	Z518_02335	SPSK_09499	SS1G_10552	TRIATDRAFT_155791	TERG_04701	THITE_2169483	UREG_05729	VDBG_01701	MYCGRDRAFT_111499	YER107C	CAALFM_C604360CA	CD36_64760	CAGL0G03399g	CLUG_05317	CORT_0C00500	CANTEDRAFT_113250	CTRG_02740	DEHA2A06006g	Ecym_7149
78	NCU04302	AFUA_4G06830	M436DRAFT_46479	ANI_1_300184	AOR_1_1580144	MCYG_01322	ATEG_05544	BAUCODRAFT_463305	G647_06092	A1O1_06522	A1O3_09919	HMPREF1541_00816	CHGG_07043	CIMG_04120	CCM_00508	CTHT_0063140	A1O7_06440	HMPREF1120_03840	PV10_08285	PV08_02911	PV05_08247	FG09935.1	Z517_05614	GLAREA_09007	MGYG_01863	MYCTH_2302719	PODANSg8829	PFICI_07081	Pc22g17930	PTRG_03829	Z518_05951	SPSK_09846	SS1G_10648	TRIATDRAFT_299868	TERG_04596	THITE_2108955	UREG_05560	VDBG_00656	MYCGRDRAFT_77491	YDL064W	CAALFM_CR08560CA	CD36_34150	CAGL0D00814g	CLUG_02841	CORT_0D05860	CANTEDRAFT_91504	CTRG_03100	DEHA2A11352g	Ecym_3270
79	NCU04316	AFUA_1G08940	M436DRAFT_50315	ANI_1_1592074	AOR_1_2862174	MCYG_06129	ATEG_08515	BAUCODRAFT_87777	G647_07431	A1O1_08996	A1O3_04999	HMPREF1541_04194	CHGG_07037	CIMG_07181	CCM_02046	CTHT_0063260	A1O7_08454	HMPREF1120_00977	PV10_04764	PV08_01823	PV05_00491	FG10145.1	Z517_05306	GLAREA_10188	MGYG_01982	MYCTH_2302738	PODANSg8857	PFICI_13115	Pc16g01980	PTRG_03838	Z518_03077	SPSK_01057	SS1G_10553	TRIATDRAFT_39638	TERG_04716	THITE_2108975	UREG_05722	VDBG_00507	MYCGRDRAFT_77233	YGL203C	CAALFM_C700940WA	CD36_70870	CAGL0G01232g	CLUG_04442	CORT_0H00280	CANTEDRAFT_119566	CTRG_04891	DEHA2F22352g	Ecym_1217
80	NCU04327	AFUA_3G14010	M436DRAFT_50597	ANI_1_566084	AOR_1_1952194	MCYG_00457	ATEG_04031	BAUCODRAFT_24927	G647_00347	A1O1_00247	A1O3_02189	HMPREF1541_02341	CHGG_07018	CIMG_00047	CCM_06744	CTHT_0063200	A1O7_00317	HMPREF1120_05844	PV10_01681	PV08_06028	PV05_10961	FG02622.1	Z517_08585	GLAREA_03344	MGYG_01501	MYCTH_2302775	PODANSg9150	PFICI_02691	Pc13g15480	PTRG_01863	Z518_03703	SPSK_02225	SS1G_01022	TRIATDRAFT_37571	TERG_07369	THITE_2109016	UREG_00173	VDBG_04264	MYCGRDRAFT_94100	YBL023C	CAALFM_CR03830CA	CD36_29060	CAGL0J04444g	CLUG_05647	CORT_0D02570	CANTEDRAFT_110712	CTRG_00716	DEHA2F21494g	Ecym_2352
81	NCU04370	AFUA_2G15760	M436DRAFT_47725	ANI_1_1658134	AOR_1_424194	MCYG_07939	ATEG_02451	BAUCODRAFT_79521	G647_07419	A1O1_09002	A1O3_04994	HMPREF1541_03899	CHGG_04900	CIMG_10518	CCM_07576	CTHT_0030680	A1O7_08442	HMPREF1120_00983	PV10_04636	PV08_01818	PV05_00500	FG09689.1	Z517_05333	GLAREA_09514	MGYG_05401	MYCTH_2299388	PODANSg6189	PFICI_04387	Pc21g02440	PTRG_08990	Z518_03082	SPSK_06942	SS1G_08259	TRIATDRAFT_289139	TERG_02285	THITE_2115865	UREG_00365	VDBG_00811	MYCGRDRAFT_95557	YKL210W	CAALFM_C306500WA	CD36_86470	CAGL0K00319g	CLUG_04188	CORT_0C03630	CANTEDRAFT_101029	CTRG_05715	DEHA2F17204g	Ecym_3613
82	NCU04404	AFUA_1G10970	M436DRAFT_81300	ANI_1_456074	AOR_1_514074	MCYG_01554	ATEG_00293	BAUCODRAFT_29226	G647_06105	A1O1_08183	A1O3_09612	HMPREF1541_08495	CHGG_04459	CIMG_06935	CCM_00748	CTHT_0034860	A1O7_06425	HMPREF1120_04239	PV10_07996	PV08_08332	PV05_07789	FG02780.1	Z517_05657	GLAREA_08843	MGYG_04520	MYCTH_2298462	PODANSg7449	PFICI_00669	Pc13g13550	PTRG_11397	Z518_11075	SPSK_06984	SS1G_01553	TRIATDRAFT_131893	TERG_07933	THITE_2114850	UREG_05914	VDBG_01420	MYCGRDRAFT_67108	YDR238C	CAALFM_CR04380CA	CD36_29730	CAGL0K11088g	CLUG_03312	CORT_0D05370	CANTEDRAFT_100553	CTRG_00399	DEHA2F19272g	Ecym_5117
83	NCU04439	AFUA_6G11070	M436DRAFT_48316	ANI_1_1096074	AOR_1_876144	MCYG_07863	ATEG_05059	BAUCODRAFT_39058	G647_07146	A1O1_02724	A1O3_05307	HMPREF1541_03954	CHGG_04005	CIMG_00232	CCM_07585	CTHT_0037620	A1O7_08183	HMPREF1120_01264	PV10_04906	PV08_09165	PV05_00708	FG05687.1	Z517_04948	GLAREA_08172	MGYG_04897	MYCTH_2310255	PODANSg3696	PFICI_04796	Pc21g20950	PTRG_00915	Z518_05270	SPSK_08565	SS1G_08323	TRIATDRAFT_40957	TERG_01796	THITE_2122420	UREG_00321	VDBG_01264	MYCGRDRAFT_101180	YJL033W	CAALFM_C402830CA	CD36_42700	CAGL0J01045g	CLUG_00347	CORT_0E00370	CANTEDRAFT_129665	CTRG_00492	DEHA2B03322g	Ecym_8261
84	NCU04448	AFUA_2G16020	M436DRAFT_66615	ANI_1_862134	AOR_1_350194	MCYG_07990	ATEG_02342	BAUCODRAFT_38718	G647_07780	A1O1_09173	A1O3_04828	HMPREF1541_10022	CHGG_04254	CIMG_00322	CCM_00896	CTHT_0036130	A1O7_08807	HMPREF1120_01355	PV10_04652	PV08_01576	PV05_00239	FG05250.1	Z517_01606	GLAREA_02841	MGYG_05434	MYCTH_2310671	PODANSg7614	PFICI_05081	Pc21g02040	PTRG_08879	Z518_03247	SPSK_08840	SS1G_08647	TRIATDRAFT_158578	TERG_02325	THITE_2114534	UREG_00388	VDBG_01189	MYCGRDRAFT_110785	YDR212W	CAALFM_C108560WA	CD36_08070	CAGL0F07887g	CLUG_01947	CORT_0A09770	CANTEDRAFT_114136	CTRG_03169	DEHA2G14212g	Ecym_4145
85	NCU04636	AFUA_3G14240	M436DRAFT_76479	ANI_1_532084	AOR_1_1076084	MCYG_00151	ATEG_03483	BAUCODRAFT_146307	G647_08104	A1O1_06841	A1O3_10292	HMPREF1541_02838	CHGG_00553	CIMG_00125	CCM_08125	CTHT_0051230	A1O7_10138	HMPREF1120_01799	PV10_00923	PV08_06689	PV05_02895	FG10049.1	Z517_12354	GLAREA_10355	MGYG_00716	MYCTH_2300189	PODANSg7828	PFICI_07113	Pc13g15700	PTRG_09727	Z518_06383	SPSK_05109	SS1G_00938	TRIATDRAFT_301514	TERG_00584	THITE_2106307	UREG_00230	VDBG_00339	MYCGRDRAFT_67552	YCL017C	CAALFM_C700390WA	CD36_70600	CAGL0H03817g	CLUG_05353	CORT_0H01740	CANTEDRAFT_112293	CTRG_04923	DEHA2G10956g	Ecym_1297
86	NCU04899	AFUA_7G05740	M436DRAFT_42405	ANI_1_268064	AOR_1_766174	MCYG_04092	ATEG_06358	BAUCODRAFT_122619	G647_00869	A1O1_00769	A1O3_02739	HMPREF1541_07276	CHGG_05172	CIMG_05466	CCM_05260	CTHT_0032190	A1O7_00817	HMPREF1120_06385	PV10_01782	PV08_05971	PV05_11275	FG02461.1	Z517_07774	GLAREA_09348	MGYG_02519	MYCTH_2305575	PODANSg6062	PFICI_05298	Pc20g01610	PTRG_05130	Z518_04365	SPSK_07596	SS1G_13825	TRIATDRAFT_299661	TERG_03762	THITE_66001	UREG_06260	VDBG_08589	MYCGRDRAFT_105971	YKL085W	CAALFM_C401900CA	CD36_41790	CAGL0L05236g	CLUG_04330	CORT_0E00500	CANTEDRAFT_115270	CTRG_00226	DEHA2B03058g	Ecym_3407
87	NCU05029	AFUA_6G12870	M436DRAFT_49785	ANI_1_2462074	AOR_1_706154	MCYG_03240	ATEG_03320	BAUCODRAFT_122979	G647_04421	A1O1_03036	A1O3_03083	HMPREF1541_02004	CHGG_00005	CIMG_01721	CCM_05974	CTHT_0050000	A1O7_04274	HMPREF1120_06686	PV10_00244	PV08_10241	PV05_09422	FG10911.1	Z517_11851	GLAREA_02718	MGYG_00393	MYCTH_2309618	PODANSg2281	PFICI_03447	Pc22g01790	PTRG_02298	Z518_10025	SPSK_10745	SS1G_07923	TRIATDRAFT_223304	TERG_01131	THITE_2066678	UREG_05434	VDBG_03116	MYCGRDRAFT_43300	YMR301C	CAALFM_C604210CA	CD36_64920	CAGL0M13739g	CLUG_03812	CORT_0H02380	CANTEDRAFT_132478	CTRG_02766	DEHA2B03894g	Ecym_5649
88	NCU05218	AFUA_2G05530	M436DRAFT_50068	ANI_1_1914024	AOR_1_1198164	MCYG_03549	ATEG_06740	BAUCODRAFT_78933	G647_07719	A1O1_02851	A1O3_05484	HMPREF1541_03847	CHGG_03802	CIMG_00755	CCM_00422	CTHT_0039230	A1O7_08744	HMPREF1120_07296	PV10_04600	PV08_01657	PV05_00822	FG04254.1	Z517_01517	GLAREA_09233	MGYG_09010	MYCTH_85756	PODANSg3766	PFICI_12848	Pc22g09070	PTRG_09156	Z518_05154	SPSK_07426	SS1G_13859	TRIATDRAFT_140985	TERG_04983	THITE_122396	UREG_00733	VDBG_08333	MYCGRDRAFT_101232	YOR244W	CAALFM_C300490WA	CD36_80450	CAGL0J03696g	CLUG_02949	CORT_0D06880	CANTEDRAFT_118241	CTRG_06195	DEHA2C12628g	Ecym_2400
89	NCU05261	AFUA_2G11740	M436DRAFT_40766	ANI_1_516024	AOR_1_864014	MCYG_02276	ATEG_01112	BAUCODRAFT_76473	G647_09566	A1O1_03313	A1O3_06937	HMPREF1541_01829	CHGG_04800	CIMG_08144	CCM_02548	CTHT_0029520	A1O7_05396	HMPREF1120_06872	PV10_06818	PV08_03990	PV05_04285	FG06183.1	Z517_03898	GLAREA_12640	MGYG_07557	MYCTH_2299177	PODANSg6237	PFICI_05198	Pc20g13830	PTRG_03065	Z518_08128	SPSK_02974	SS1G_09735	TRIATDRAFT_294380	TERG_08879	THITE_2115636	UREG_02409	VDBG_04401	MYCGRDRAFT_86264	YBL022C	CAALFM_CR04340WA	CD36_29680	CAGL0J04422g	CLUG_05644	CORT_0D05330	CANTEDRAFT_132374	CTRG_00403	DEHA2F21450g	Ecym_6190
90	NCU05289	AFUA_2G11510	M436DRAFT_61778	ANI_1_484024	AOR_1_906014	MCYG_02227	ATEG_01426	BAUCODRAFT_230647	G647_06713	A1O1_03389	A1O3_07011	HMPREF1541_01218	CHGG_04814	CIMG_08196	CCM_04337	CTHT_0029660	A1O7_05812	HMPREF1120_06943	PV10_07470	PV08_00857	PV05_04487	FG06165.1	Z517_00759	GLAREA_12644	MGYG_02930	MYCTH_2132763	PODANSg6247	PFICI_05614	Pc15g00080	PTRG_11295	Z518_08371	SPSK_06056	SS1G_01347	TRIATDRAFT_33894	TERG_04746	THITE_66333	UREG_02446	VDBG_04380	MYCGRDRAFT_72348	YPL093W	CAALFM_C306030WA	CD36_85960	CAGL0H05709g	CLUG_02023	CORT_0C02380	CANTEDRAFT_133343	CTRG_02260	DEHA2D15950g	Ecym_7064
91	NCU05295	AFUA_2G11440	M436DRAFT_60825	ANI_1_466024	AOR_1_926014	MCYG_02239	ATEG_01437	BAUCODRAFT_70766	G647_09628	A1O1_03700	A1O3_07341	HMPREF1541_00942	CHGG_04807	CIMG_08182	CCM_04342	CTHT_0029600	A1O7_05457	HMPREF1120_07169	PV10_06891	PV08_00628	PV05_05697	FG06159.1	Z517_04034	GLAREA_12616	MGYG_02917	MYCTH_2299195	PODANSg6254	PFICI_05183	Pc15g00320	PTRG_04026	Z518_08587	SPSK_07727	SS1G_09762	TRIATDRAFT_301037	TERG_04735	THITE_2150567	UREG_02436	VDBG_04387	MYCGRDRAFT_76460	YGR253C	CAALFM_CR06750CA	CD36_32290	CAGL0I02442g	CLUG_02475	CORT_0D04860	CANTEDRAFT_115821	CTRG_00670	DEHA2G23562g	Ecym_5100
92	NCU05296	AFUA_2G11430	M436DRAFT_37298	ANI_1_464024	AOR_1_928014	MCYG_02238	ATEG_01438	BAUCODRAFT_464742	G647_09627	A1O1_03701	A1O3_07345	HMPREF1541_00941	CHGG_04806	CIMG_08183	CCM_04343	CTHT_0029590	A1O7_05456	HMPREF1120_07170	PV10_06893	PV08_00629	PV05_05870	FG06158.1	Z517_04033	GLAREA_12615	MGYG_02918	MYCTH_2299193	PODANSg6255	PFICI_05182	Pc15g00310	PTRG_03573	Z518_08586	SPSK_06958	SS1G_09763	TRIATDRAFT_247278	TERG_04736	THITE_2115651	UREG_02437	VDBG_04388	MYCGRDRAFT_63277	YHR172W	CAALFM_CR06740WA	CD36_32280	CAGL0I02464g	CLUG_02476	CORT_0D04870	CANTEDRAFT_95247	CTRG_00669	DEHA2G23540g	Ecym_5101
93	NCU05423	AFUA_4G11690	M436DRAFT_71019	ANI_1_1872184	AOR_1_1872154	MCYG_06328	ATEG_03907	BAUCODRAFT_411193	G647_09364	A1O1_08841	A1O3_06331	HMPREF1541_07406	CHGG_10261	CIMG_01600	CCM_07429	CTHT_0001260	A1O7_09411	HMPREF1120_09069	PV10_01662	PV08_06873	PV05_03125	FG04308.1	Z517_09571	GLAREA_07369	MGYG_06770	MYCTH_2312385	PODANSg7090	PFICI_07323	Pc22g04800	PTRG_01446	Z518_07656	SPSK_01543	SS1G_05935	TRIATDRAFT_152740	TERG_07279	THITE_2124126	UREG_05319	VDBG_03410	MYCGRDRAFT_70456	YDR311W	CAALFM_C404120CA	CD36_43750	CAGL0J10934g	CLUG_05036	CORT_0E04310	CANTEDRAFT_105327	CTRG_00308	DEHA2E03190g	Ecym_3216
94	NCU05425	AFUA_4G11650	M436DRAFT_41174	ANI_1_826184	AOR_1_1878154	MCYG_06331	ATEG_03911	BAUCODRAFT_32342	G647_10196	A1O1_07857	A1O3_10101	HMPREF1541_00455	CHGG_10260	CIMG_01597	CCM_07430	CTHT_0001270	A1O7_09547	HMPREF1120_08725	PV10_01491	PV08_06996	PV05_03200	FG04309.1	Z517_09738	GLAREA_07368	MGYG_06773	MYCTH_2312383	PODANSg7089	PFICI_07322	Pc22g04770	PTRG_01447	Z518_06141	SPSK_01410	SS1G_05934	TRIATDRAFT_290783	TERG_07276	THITE_2124124	UREG_05316	VDBG_03409	MYCGRDRAFT_99732	YIL125W	CAALFM_C300880WA	CD36_80800	CAGL0G08712g	CLUG_04220	CORT_0B04070	CANTEDRAFT_103809	CTRG_04027	DEHA2F17798g	Ecym_5401
95	NCU05645	AFUA_6G09010	M436DRAFT_44402	ANI_1_896094	AOR_1_1034164	MCYG_05026	ATEG_06659	BAUCODRAFT_339297	G647_09249	A1O1_04002	A1O3_01586	HMPREF1541_05475	CHGG_09432	CIMG_01341	CCM_02887	CTHT_0064370	A1O7_09299	HMPREF1120_08105	PV10_02820	PV08_07342	PV05_04054	FG02192.1	Z517_06737	GLAREA_02275	MGYG_07895	MYCTH_2299743	PODANSg3415	PFICI_14860	Pc12g08410	PTRG_06610	Z518_07298	SPSK_05457	SS1G_11704	TRIATDRAFT_38024	TERG_02967	THITE_2109457	UREG_01267	VDBG_09999	MYCGRDRAFT_98404	YDL087C	CAALFM_C406930CA	CD36_46400	CAGL0L07040g	CLUG_04856	CORT_0E02290	CANTEDRAFT_128589	CTRG_03747	DEHA2F06270g	Ecym_5607
96	NCU06086	AFUA_3G09030	M436DRAFT_85842	ANI_1_370144	AOR_1_2362174	MCYG_08346	ATEG_01571	BAUCODRAFT_361176	G647_04217	A1O1_03196	A1O3_01893	HMPREF1541_09255	CHGG_09721	CIMG_05533	CCM_06136	CTHT_0017340	A1O7_04475	HMPREF1120_06755	PV10_00211	PV08_10763	PV05_01735	FG07041.1	Z517_11207	GLAREA_02720	MGYG_05754	MYCTH_2308582	PODANSg1695	PFICI_14722	Pc20g04080	PTRG_06332	Z518_09748	SPSK_01854	SS1G_11839	TRIATDRAFT_319290	TERG_02618	THITE_2117409	UREG_06188	VDBG_03264	MYCGRDRAFT_77069	YIL070C	CAALFM_C703930CA	CD36_73610	CAGL0M12727g	CLUG_02224	CORT_0G02600	CANTEDRAFT_95993	CTRG_05191	DEHA2G24156g	Ecym_8030
97	NCU06104	AFUA_1G06690	M436DRAFT_16009	ANI_1_760164	AOR_1_814164	MCYG_00453	ATEG_02957	BAUCODRAFT_119218	G647_04264	A1O1_03012	A1O3_02008	HMPREF1541_02246	CHGG_09736	CIMG_04007	CCM_01268	CTHT_0017460	A1O7_04428	HMPREF1120_06650	PV10_00044	PV08_10607	PV05_01525	FG06349.1	Z517_12025	GLAREA_05223	MGYG_01506	MYCTH_2308548	PODANSg1675	PFICI_03965	Pc18g03350	PTRG_03327	Z518_10051	SPSK_01782	SS1G_11738	TRIATDRAFT_244323	TERG_07374	THITE_2117442	UREG_01957	VDBG_09744	MYCGRDRAFT_77085	YOR006C	CAALFM_C203000CA	CD36_17770	CAGL0E02717g	CLUG_00947	CORT_0A11510	CANTEDRAFT_112122	CTRG_01328	DEHA2G04290g	Ecym_3023
98	NCU06238	AFUA_2G10990	M436DRAFT_55008	ANI_1_386024	AOR_1_1006014	MCYG_00193	ATEG_01479	BAUCODRAFT_125800	G647_09632	A1O1_03695	A1O3_07338	HMPREF1541_01618	CHGG_05842	CIMG_04340	CCM_04939	CTHT_0023770	A1O7_05461	HMPREF1120_07164	PV10_06885	PV08_04361	PV05_04478	FG06670.1	Z517_04039	GLAREA_13076	MGYG_00765	MYCTH_2304085	PODANSg5299	PFICI_11512	Pc22g21380	PTRG_08318	Z518_08593	SPSK_02207	SS1G_07288	TRIATDRAFT_28630	TERG_00627	THITE_2119622	UREG_01588	VDBG_08805	MYCGRDRAFT_67951	YOR141C	CAALFM_C101700WA	CD36_01560	CAGL0I07161g	CLUG_03604	CORT_0B10470	CANTEDRAFT_126111	CTRG_04468	DEHA2G10406g	Ecym_2311
99	NCU06308	AFUA_2G15610	M436DRAFT_44783	ANI_1_782134	AOR_1_462194	MCYG_07902	ATEG_02431	BAUCODRAFT_38669	G647_07086	A1O1_08947	A1O3_05026	HMPREF1541_03618	CHGG_04340	CIMG_00271	CCM_08799	CTHT_0035550	A1O7_08119	HMPREF1120_00947	PV10_05064	PV08_01933	PV05_00454	FG05016.1	Z517_04895	GLAREA_10950	MGYG_05376	MYCTH_2310823	PODANS72p187	PFICI_05066	Pc21g02810	PTRG_09068	Z518_03045	SPSK_08297	SS1G_08623	TRIATDRAFT_292168	TERG_02257	THITE_2114671	UREG_00348	VDBG_01302	MYCGRDRAFT_47599	YFL036W	CAALFM_C100640CA	CD36_00570	CAGL0K12628g	CLUG_04471	CORT_0B07140	CANTEDRAFT_97960	CTRG_04363	DEHA2D08866g	Ecym_1514
100	NCU06336	AFUA_3G04200	M436DRAFT_55043	ANI_1_2058014	AOR_1_154104	MCYG_02780	ATEG_04260	BAUCODRAFT_77281	G647_09644	A1O1_03685	A1O3_07323	HMPREF1541_01972	CHGG_03896	CIMG_08475	CCM_04696	CTHT_0038300	A1O7_05472	HMPREF1120_07160	PV10_07003	PV08_00383	PV05_04463	FG09705.1	Z517_04052	GLAREA_11776	MGYG_08526	MYCTH_2310074	PODANSg3635	PFICI_04226	Pc14g00720	PTRG_08550	Z518_08604	SPSK_00432	SS1G_12965	TRIATDRAFT_285850	TERG_08526	THITE_2122605	UREG_02551	VDBG_00969	MYCGRDRAFT_69290	YDR120C	CAALFM_CR00900WA	CD36_25950	CAGL0B01881g	CLUG_03044	CORT_0A01010	CANTEDRAFT_110182	CTRG_00990	DEHA2E17204g	Ecym_4296
101	NCU06394	AFUA_4G03020	M436DRAFT_85815	ANI_1_452124	AOR_1_308194	MCYG_02696	ATEG_04809	BAUCODRAFT_114282	G647_07712	A1O1_02579	A1O3_05453	HMPREF1541_04203	CHGG_04747	CIMG_08893	CCM_04262	CTHT_0032660	A1O7_08737	HMPREF1120_07314	PV10_04957	PV08_09060	PV05_00804	FG06388.1	Z517_01508	GLAREA_08138	MGYG_08431	MYCTH_2299064	PODANSg6310	PFICI_05722	Pc12g13950	PTRG_08209	Z518_05178	SPSK_03081	SS1G_13066	TRIATDRAFT_294414	TERG_05478	THITE_2115499	UREG_02801	VDBG_05176	MYCGRDRAFT_67759	YNL059C	CAALFM_CR04180CA	CD36_29490	CAGL0J10054g	CLUG_03924	CORT_0D02210	CANTEDRAFT_110948	CTRG_00382	DEHA2F21076g	Ecym_3285
102	NCU06436	AFUA_2G10900	M436DRAFT_9128	ANI_1_1202034	AOR_1_920054	MCYG_07634	ATEG_01488	BAUCODRAFT_142440	G647_06947	A1O1_03461	A1O3_07090	HMPREF1541_02142	CHGG_05687	CIMG_04323	CCM_06112	CTHT_0070750	A1O7_05583	HMPREF1120_07003	PV10_07061	PV08_00137	PV05_04641	FG02519.1	Z517_04204	GLAREA_12944	MGYG_05118	MYCTH_2303752	PODANSg5425	PFICI_11907	Pc22g21230	PTRG_08218	Z518_08230	SPSK_03150	SS1G_00233	TRIATDRAFT_298014	TERG_02016	THITE_71965	UREG_01578	VDBG_02824	MYCGRDRAFT_108706	YCR068W	CAALFM_C601740CA	CD36_61830	CAGL0J03542g	CLUG_03911	CORT_0F03600	CANTEDRAFT_108669	CTRG_02861	DEHA2F12364g	Ecym_2493
103	NCU06485	AFUA_5G06280	M436DRAFT_74624	ANI_1_470154	AOR_1_1056184	MCYG_06929	ATEG_09404	BAUCODRAFT_45380	G647_05319	A1O1_07488	A1O3_08198	HMPREF1541_05012	CHGG_05733	CIMG_06056	CCM_07276	CTHT_0069730	A1O7_03075	HMPREF1120_05192	PV10_06117	PV08_01074	PV05_10327	FG05550.1	Z517_10782	GLAREA_04785	MGYG_03677	MYCTH_2303859	PODANSg5368	PFICI_11838	Pc22g13510	PTRG_01220	Z518_01028	SPSK_01689	SS1G_00252	TRIATDRAFT_299349	TERG_04025	THITE_2119848	UREG_04320	VDBG_06896	MYCGRDRAFT_24629	YNL248C	CAALFM_C201070WA	CD36_15980	CAGL0J07766g	CLUG_03435	CORT_0A10500	CANTEDRAFT_114509	CTRG_01168	DEHA2E14806g	Ecym_1109
104	NCU06508	AFUA_6G04290	M436DRAFT_60855	ANI_1_306084	AOR_1_220114	MCYG_03156	ATEG_07021	BAUCODRAFT_465105	G647_05457	A1O1_07359	A1O3_04570	HMPREF1541_04823	CHGG_03279	CIMG_10218	CCM_07258	CTHT_0023260	A1O7_02938	HMPREF1120_05063	PV10_06075	PV08_01248	PV05_10433	FG05591.1	Z517_10844	GLAREA_01060	MGYG_00320	MYCTH_2305041	PODANSg5224	PFICI_11698	Pc20g12360	PTRG_03778	Z518_00958	SPSK_08384	SS1G_08742	TRIATDRAFT_157393	TERG_01208	THITE_2118762	UREG_03506	VDBG_06869	MYCGRDRAFT_69132	YLL031C	CAALFM_C203920CA	CD36_18560	CAGL0G04015g	CLUG_04295	CORT_0A10680	CANTEDRAFT_125231	CTRG_01441	DEHA2D06908g	Ecym_5559
105	NCU06540	AFUA_5G10770	M436DRAFT_57796	ANI_1_562124	AOR_1_754024	MCYG_03571	ATEG_07632	BAUCODRAFT_38626	G647_07946	A1O1_09214	A1O3_04791	HMPREF1541_04050	CHGG_04127	CIMG_00719	CCM_00009	CTHT_0037140	A1O7_08978	HMPREF1120_01426	PV10_04484	PV08_02116	PV05_00175	FG09663.1	Z517_01696	GLAREA_07634	MGYG_03178	MYCTH_2310439	PODANS72p029	PFICI_04288	Pc21g10360	PTRG_08965	Z518_03291	SPSK_08536	SS1G_03651	TRIATDRAFT_211684	TERG_05004	THITE_2114307	UREG_00711	VDBG_03481	MYCGRDRAFT_101160	YCR077C	CAALFM_C404870CA	CD36_44510	CAGL0M07029g	CLUG_02565	CORT_0E03130	CANTEDRAFT_108761	CTRG_03887	DEHA2C08822g	Ecym_2509
106	NCU06563	AFUA_5G11370	M436DRAFT_66670	ANI_1_618164	AOR_1_1252014	MCYG_03673	ATEG_07731	BAUCODRAFT_116413	G647_08034	A1O1_09152	A1O3_04854	HMPREF1541_04098	CHGG_04158	CIMG_09141	CCM_00035	CTHT_0036920	A1O7_09074	HMPREF1120_01040	PV10_04815	PV08_01602	PV05_00266	FG05281.1	Z517_01903	GLAREA_08270	MGYG_03259	MYCTH_2310483	PODANS72p057	PFICI_05440	Pc21g06210	PTRG_08950	Z518_03215	SPSK_05414	SS1G_08513	TRIATDRAFT_81292	TERG_05089	THITE_2114350	UREG_05191	VDBG_01347	MYCGRDRAFT_101169	YNR032W	CAALFM_C405050CA	CD36_44670	CAGL0M10890g	CLUG_02551	CORT_0E03070	CANTEDRAFT_115478	CTRG_02208	DEHA2C09064g	Ecym_2500
107	NCU06593	AFUA_4G04120	M436DRAFT_84816	ANI_1_1066124	AOR_1_218044	MCYG_02554	ATEG_10121	BAUCODRAFT_244779	G647_09719	A1O1_03615	A1O3_07256	HMPREF1541_01189	CHGG_04179	CIMG_08657	CCM_07216	CTHT_0036770	A1O7_05552	HMPREF1120_01162	PV10_06977	PV08_00475	PV05_04597	FG05261.1	Z517_04188	GLAREA_08228	MGYG_08255	MYCTH_2310546	PODANSg7496	PFICI_04584	Pc13g06260	PTRG_11112	Z518_08275	SPSK_10624	SS1G_08454	TRIATDRAFT_303846	TERG_05647	THITE_2114403	UREG_02649	VDBG_03493	MYCGRDRAFT_71474	YBR200W	CAALFM_C401410WA	CD36_41420	CAGL0M05357g	CLUG_01972	CORT_0E00980	CANTEDRAFT_102067	CTRG_00185	DEHA2E21670g	Ecym_1167
108	NCU06715	AFUA_6G04840	M436DRAFT_37623	ANI_1_88134	AOR_1_102114	MCYG_05444	ATEG_06964	BAUCODRAFT_33550	G647_05451	A1O1_07367	A1O3_04578	HMPREF1541_04537	CHGG_07779	CIMG_02712	CCM_07159	CTHT_0028180	A1O7_02944	HMPREF1120_05072	PV10_06035	PV08_01255	PV05_10439	FG06239.1	Z517_10851	GLAREA_01041	MGYG_06498	MYCTH_2301271	PODANSg8364	PFICI_11027	Pc20g11530	PTRG_03800	Z518_00967	SPSK_02145	SS1G_08727	TRIATDRAFT_161203	TERG_06623	THITE_2107518	UREG_03056	VDBG_00103	MYCGRDRAFT_107953	YDR407C	CAALFM_CR10290CA	CD36_35250	CAGL0F02739g	CLUG_05791	CORT_0D00680	CANTEDRAFT_117749	CTRG_05842	DEHA2G05874g	Ecym_5457
109	NCU06717	AFUA_3G11350	M436DRAFT_60357	ANI_1_978024	AOR_1_1208154	MCYG_00630	ATEG_04670	BAUCODRAFT_126369	G647_01835	A1O1_00731	A1O3_02782	HMPREF1541_09266	CHGG_07193	CIMG_03696	CCM_08142	CTHT_0061710	A1O7_03919	HMPREF1120_06347	PV10_00305	PV08_07715	PV05_01242	FG09891.1	Z517_11575	GLAREA_04482	MGYG_01332	MYCTH_78483	PODANSg8934	PFICI_06404	Pc13g09610	PTRG_02265	Z518_10074	SPSK_06429	SS1G_04838	TRIATDRAFT_301914	TERG_00174	THITE_2108537	UREG_07455	VDBG_00416	MYCGRDRAFT_71192	YDL100C	CAALFM_C102760WA	CD36_02560	CAGL0L07304g	CLUG_04268	CORT_0B09540	CANTEDRAFT_116419	CTRG_04676	DEHA2D07832g	Ecym_5621
110	NCU06769	AFUA_2G12250	M436DRAFT_55281	ANI_1_604024	AOR_1_776014	MCYG_04251	ATEG_01161	BAUCODRAFT_523426	G647_08210	A1O1_07787	A1O3_10168	HMPREF1541_09802	CHGG_10413	CIMG_05230	CCM_00859	CTHT_0013780	A1O7_10061	HMPREF1120_08667	PV10_00894	PV08_06808	PV05_02709	FG00329.1	Z517_12300	GLAREA_03392	MGYG_02355	MYCTH_2312770	PODANSg6622	PFICI_11213	Pc20g14580	PTRG_05402	Z518_06347	SPSK_01787	SS1G_10275	TRIATDRAFT_133438	TERG_03604	THITE_2124521	UREG_06394	VDBG_05408	MYCGRDRAFT_85700	YBR087W	CAALFM_C200950CA	CD36_15890	CAGL0D01738g	CLUG_04376	CORT_0A12190	CANTEDRAFT_111192	CTRG_01161	DEHA2D18722g	Ecym_7452
111	NCU06779	AFUA_1G06890	M436DRAFT_81468	ANI_1_792164	AOR_1_858164	MCYG_00437	ATEG_02930	BAUCODRAFT_122025	G647_06093	A1O1_06521	A1O3_09920	HMPREF1541_00818	CHGG_10434	CIMG_04024	CCM_02472	CTHT_0015870	A1O7_06439	HMPREF1120_03839	PV10_08286	PV08_02909	PV05_08248	FG10858.1	Z517_05613	GLAREA_08732	MGYG_01522	MYCTH_2312819	PODANSg6768	PFICI_04030	Pc13g02970	PTRG_04301	Z518_05950	SPSK_01090	SS1G_10939	TRIATDRAFT_39484	TERG_07390	THITE_2124570	UREG_01941	VDBG_05558	MYCGRDRAFT_111451	YNL048W	CAALFM_C602270CA	CD36_62460	CAGL0D01122g	CLUG_02038	CORT_0F02300	CANTEDRAFT_120237	CTRG_02923	DEHA2C03982g	Ecym_3304
112	NCU06868	AFUA_3G09700	M436DRAFT_50253	ANI_1_460144	AOR_1_2212174	MCYG_03414	ATEG_04484	BAUCODRAFT_34824	G647_05635	A1O1_04139	A1O3_01281	HMPREF1541_05241	CHGG_09688	CIMG_01919	CCM_01370	CTHT_0017030	A1O7_02741	HMPREF1120_08199	PV10_06173	PV08_03781	PV05_10633	FG10799.1	Z517_11041	GLAREA_09984	MGYG_00576	MYCTH_2308649	PODANSg1721	PFICI_03164	Pc12g15830	PTRG_01746	Z518_00607	SPSK_03921	SS1G_11149	TRIATDRAFT_150324	TERG_00957	THITE_2117340	UREG_06860	VDBG_03449	MYCGRDRAFT_73550	YHR098C	CAALFM_C203410WA	CD36_18160	CAGL0A01848g	CLUG_05380	CORT_0A10880	CANTEDRAFT_109991	CTRG_01189	DEHA2E20790g	Ecym_1323
113	NCU06882	AFUA_6G12540	M436DRAFT_49357	ANI_1_212054	AOR_1_626154	MCYG_03258	ATEG_03266	BAUCODRAFT_507371	G647_04323	A1O1_03109	A1O3_01979	HMPREF1541_02258	CHGG_09740	CIMG_01736	CCM_05961	CTHT_0017500	A1O7_04372	HMPREF1120_06598	PV10_00148	PV08_10354	PV05_09377	FG07044.1	Z517_12074	GLAREA_02723	MGYG_00416	MYCTH_2308537	PODANSg1662	PFICI_14725	Pc22g04260	PTRG_01825	Z518_09808	SPSK_01617	SS1G_11840	TRIATDRAFT_35637	TERG_01114	THITE_2117452	UREG_05445	VDBG_03251	MYCGRDRAFT_73475	YKR017C	CAALFM_C114170WA	CD36_13140	CAGL0G07733g	CLUG_04395	CORT_0G00750	CANTEDRAFT_124171	CTRG_03693	DEHA2B01320g	Ecym_6331
114	NCU06942	AFUA_3G09360	M436DRAFT_57007	ANI_1_424144	AOR_1_2252174	MCYG_03397	ATEG_01545	BAUCODRAFT_145421	G647_04199	A1O1_03160	A1O3_01929	HMPREF1541_02248	CHGG_09880	CIMG_01889	CCM_00460	CTHT_0018520	A1O7_04493	HMPREF1120_06737	PV10_00262	PV08_10265	PV05_01681	FG10964.1	Z517_11223	GLAREA_11634	MGYG_00562	MYCTH_2308304	PODANSg1405	PFICI_14432	Pc12g16060	PTRG_03382	Z518_09789	SPSK_04312	SS1G_11825	TRIATDRAFT_300488	TERG_00972	THITE_2117667	UREG_06837	VDBG_03269	MYCGRDRAFT_76672	YPR173C	CAALFM_C503090WA	CD36_52880	CAGL0I06402g	CLUG_05169	CORT_0B02120	CANTEDRAFT_113543	CTRG_05558	DEHA2E09922g	Ecym_2804
115	NCU06943	AFUA_3G09600	M436DRAFT_56610	ANI_1_440144	AOR_1_2236174	MCYG_03409	ATEG_01536	BAUCODRAFT_30547	G647_09579	A1O1_02125	A1O3_00772	HMPREF1541_00229	CHGG_09879	CIMG_01897	CCM_00486	CTHT_0018510	A1O7_05408	HMPREF1120_02598	PV10_07495	PV08_09459	PV05_01173	FG10940.1	Z517_03884	GLAREA_11633	MGYG_00571	MYCTH_2308306	PODANSg1406	PFICI_12259	Pc12g15950	PTRG_06328	Z518_08150	SPSK_04208	SS1G_11824	TRIATDRAFT_127809	TERG_00962	THITE_2117664	UREG_06845	VDBG_03268	MYCGRDRAFT_77007	YLR197W	CAALFM_CR09950CA	CD36_35040	CAGL0A04015g	CLUG_05764	CORT_0D00890	CANTEDRAFT_112328	CTRG_05866	DEHA2G06314g	Ecym_4719
116	NCU07021	AFUA_5G07140	M436DRAFT_73320	ANI_1_64154	AOR_1_488114	MCYG_06986	ATEG_09322	BAUCODRAFT_64763	G647_05641	A1O1_04146	A1O3_01274	HMPREF1541_04510	CHGG_03857	CIMG_06080	CCM_05375	CTHT_0037850	A1O7_02735	HMPREF1120_08168	PV10_06138	PV08_03922	PV05_10546	FG05083.1	Z517_11047	GLAREA_11663	MGYG_03626	MYCTH_2309912	PODANSg3739	PFICI_04637	Pc21g18290	PTRG_09675	Z518_00601	SPSK_00415	SS1G_09418	TRIATDRAFT_136781	TERG_03972	THITE_2122711	UREG_04313	VDBG_04359	MYCGRDRAFT_85032	YJL102W	CAALFM_C107000WA	CD36_06540	CAGL0L03652g	CLUG_02913	CORT_0A08290	CANTEDRAFT_120261	CTRG_04186	DEHA2F24662g	Ecym_6351
117	NCU07313	AFUA_7G05480	M436DRAFT_8753	ANI_1_324064	AOR_1_718174	MCYG_04223	ATEG_06385	BAUCODRAFT_24529	G647_10242	A1O1_07893	A1O3_10063	HMPREF1541_01675	CHGG_03942	CIMG_05260	CCM_02992	CTHT_0037700	A1O7_09578	HMPREF1120_08782	PV10_01795	PV08_06987	PV05_03159	FG05326.1	Z517_09720	GLAREA_04013	MGYG_02383	MYCTH_2310240	PODANSg3708	PFICI_04675	Pc12g06190	PTRG_05144	Z518_06075	SPSK_04874	SS1G_01906	TRIATDRAFT_34454	TERG_03631	THITE_2122445	UREG_06367	VDBG_08271	MYCGRDRAFT_99173	YMR078C	CAALFM_CR01150CA	CD36_26150	CAGL0D04268g	CLUG_00838	CORT_0A03270	CANTEDRAFT_126440	CTRG_00975	DEHA2E12496g	Ecym_2429
118	NCU07381	AFUA_2G15220	M436DRAFT_58113	ANI_1_1314084	AOR_1_530194	MCYG_07458	ATEG_07876	BAUCODRAFT_76521	G647_03001	A1O1_05353	A1O3_09395	HMPREF1541_08267	CHGG_05976	CIMG_01406	CCM_02226	CTHT_0003590	A1O7_07105	HMPREF1120_07620	PV10_03291	PV08_00283	PV05_05170	FG00361.1	Z517_02638	GLAREA_08763	MGYG_09076	MYCTH_2052357	PODANSg4275	PFICI_01567	Pc12g00580	PTRG_08040	Z518_09399	SPSK_00692	SS1G_01709	TRIATDRAFT_127244	TERG_02175	THITE_2112528	UREG_01330	VDBG_04718	MYCGRDRAFT_54222	YMR137C	CAALFM_C102390WA	CD36_02230	CAGL0I00880g	CLUG_01705	CORT_0B07610	CANTEDRAFT_110531	CTRG_04631	DEHA2C01936g	Ecym_6059
119	NCU07386	AFUA_6G07210	M436DRAFT_20403	ANI_1_1170064	AOR_1_2758174	MCYG_02160	ATEG_03712	BAUCODRAFT_127339	G647_01564	A1O1_01102	A1O3_07761	HMPREF1541_06809	CHGG_00990	CIMG_07987	CCM_02198	CTHT_0066870	A1O7_01488	HMPREF1120_00522	PV10_02021	PV08_09696	PV05_09699	FG07069.1	Z517_07181	GLAREA_00428	MGYG_03002	MYCTH_2295915	PODANSg5758	PFICI_01838	Pc18g05660	PTRG_02933	Z518_10350	SPSK_02606	SS1G_04267	TRIATDRAFT_135724	TERG_04819	THITE_2143700	UREG_02271	VDBG_04628	MYCGRDRAFT_110040	YJR101W	CAALFM_C504530WA	CD36_54160	CAGL0C04697g	CLUG_01910	CORT_0F00890	CANTEDRAFT_100221	CTRG_06027	DEHA2G24640g	Ecym_7164
120	NCU07451	AFUA_1G09010	M436DRAFT_41269	ANI_1_56074	AOR_1_672194	MCYG_01424	ATEG_08523	BAUCODRAFT_439176	G647_08894	A1O1_07209	A1O3_04510	HMPREF1541_01937	CHGG_03099	CIMG_07174	CCM_00011	CTHT_0026690	A1O7_02382	HMPREF1120_05334	PV10_03348	PV08_03457	PV05_07016	FG08614.1	Z517_04295	GLAREA_00494	MGYG_01967	MYCTH_2304594	PODANSg5045	PFICI_07235	Pc16g02040	PTRG_04227	Z518_02332	SPSK_06045	SS1G_10624	TRIATDRAFT_302936	TERG_04702	THITE_2119108	UREG_05728	VDBG_02545	MYCGRDRAFT_77226	YGR264C	CAALFM_C504700CA	CD36_54320	CAGL0F08459g	CLUG_01799	CORT_0F01240	CANTEDRAFT_104763	CTRG_06073	DEHA2G20262g	Ecym_4776
121	NCU07550	AFUA_5G13450	M436DRAFT_72118	ANI_1_682124	AOR_1_862094	MCYG_03964	ATEG_06163	BAUCODRAFT_410219	G647_07927	A1O1_08944	A1O3_05043	HMPREF1541_09782	CHGG_03227	CIMG_09361	CCM_01674	CTHT_0025650	A1O7_08949	HMPREF1120_01056	PV10_05084	PV08_01909	PV05_00435	FG06702.1	Z517_01819	GLAREA_03084	MGYG_07683	MYCTH_2304931	PODANSg5177	PFICI_12464	Pc21g03400	PTRG_05755	Z518_03023	SPSK_05531	SS1G_11433	TRIATDRAFT_130331	TERG_08498	THITE_2118655	UREG_04952	VDBG_06828	MYCGRDRAFT_55968	YDR050C	CAALFM_C307440WA	CD36_87350	CAGL0H08327g	CLUG_03683	CORT_0C01170	CANTEDRAFT_116913	CTRG_05608	DEHA2F06754g	Ecym_2666
122	NCU07659	AFUA_7G05720	M436DRAFT_43049	ANI_1_274064	AOR_1_760174	MCYG_04076	ATEG_06361	BAUCODRAFT_33972	G647_09385	A1O1_03797	A1O3_06306	HMPREF1541_11091	CHGG_05132	CIMG_05459	CCM_05680	CTHT_0032020	A1O7_09428	HMPREF1120_09039	PV10_01635	PV08_06909	PV05_03099	FG04171.1	Z517_02370	GLAREA_08239	MGYG_02533	MYCTH_2080603	PODANSg6031	PFICI_05292	Pc20g01630	PTRG_04936	Z518_07634	SPSK_07465	SS1G_14074	TRIATDRAFT_235666	TERG_03781	THITE_2116187	UREG_06263	VDBG_08499	MYCGRDRAFT_105957	YNL071W	CAALFM_C701640WA	CD36_71470	CAGL0J10186g	CLUG_02864	CORT_0H01640	CANTEDRAFT_112776	CTRG_05084	DEHA2A05654g	Ecym_5391
123	NCU07831	AFUA_4G03860	M436DRAFT_53552	ANI_1_1094124	AOR_1_578054	MCYG_04793	ATEG_02204	BAUCODRAFT_270369	G647_06854	A1O1_04340	A1O3_01401	HMPREF1541_01887	CHGG_05534	CIMG_07886	CCM_01612	CTHT_0071240	A1O7_05668	HMPREF1120_08000	PV10_07276	PV08_00834	PV05_04735	FG02544.1	Z517_00601	GLAREA_06903	MGYG_08154	MYCTH_2303429	PODANSg5558	PFICI_04055	Pc13g07040	PTRG_08272	Z518_08786	SPSK_02230	SS1G_00093	TRIATDRAFT_129847	TERG_03202	THITE_2120126	UREG_02204	VDBG_06912	MYCGRDRAFT_108717	YMR309C	CAALFM_C401490WA	CD36_41490	CAGL0M13893g	CLUG_04422	CORT_0E01050	CANTEDRAFT_107268	CTRG_00194	DEHA2G02750g	Ecym_5658
124	NCU07926	AFUA_2G01920	M436DRAFT_42643	ANI_1_148034	AOR_1_1080114	MCYG_06551	ATEG_08621	BAUCODRAFT_70143	G647_09316	A1O1_08797	A1O3_06378	HMPREF1541_02585	CHGG_04971	CIMG_00113	CCM_05672	CTHT_0030930	A1O7_09366	HMPREF1120_09048	PV10_01733	PV08_07415	PV05_03826	FG02555.1	Z517_09486	GLAREA_09617	MGYG_07044	MYCTH_2299521	PODANSg409	PFICI_12912	Pc13g02680	PTRG_05121	Z518_07701	SPSK_04092	SS1G_13818	TRIATDRAFT_132872	TERG_07038	THITE_2115989	UREG_00221	VDBG_08469	MYCGRDRAFT_76205	YOR168W	CAALFM_C700550CA	CD36_70110	CAGL0L04532g	CLUG_04425	CORT_0H01060	CANTEDRAFT_134231	CTRG_05040	DEHA2F22836g	Ecym_3135
125	NCU07955	AFUA_6G06420	M436DRAFT_39604	ANI_1_1482164	AOR_1_2750154	MCYG_07270	ATEG_07412	BAUCODRAFT_80631	G647_10369	A1O1_01543	A1O3_08528	HMPREF1541_06899	CHGG_04916	CIMG_07267	CCM_06657	CTHT_0030550	A1O7_01872	HMPREF1120_00097	PV10_02328	PV08_04788	PV05_01991	FG01344.1	Z517_02218	GLAREA_11881	MGYG_04768	MYCTH_59445	PODANSg454	PFICI_00984	Pc14g01210	PTRG_02802	Z518_10482	SPSK_02210	SS1G_04291	TRIATDRAFT_234608	TERG_01666	THITE_2154828	UREG_07831	VDBG_06051	MYCGRDRAFT_73846	YHR194W	CAALFM_C102960CA	CD36_02760	CAGL0M07183g	CLUG_04459	CORT_0B07230	CANTEDRAFT_131645	CTRG_04330	DEHA2D08272g	Ecym_5163
126	NCU07999	AFUA_4G03970	M436DRAFT_79926	ANI_1_1082124	AOR_1_540054	MCYG_02569	ATEG_02242	BAUCODRAFT_37024	G647_09722	A1O1_03612	A1O3_07253	HMPREF1541_01184	CHGG_04567	CIMG_08685	CCM_02937	CTHT_0034050	A1O7_05555	HMPREF1120_01159	PV10_06974	PV08_00478	PV05_04601	FG01935.1	Z517_04185	GLAREA_07161	MGYG_08273	MYCTH_2298702	PODANSg7420	PFICI_05189	Pc13g06060	PTRG_11180	Z518_08272	SPSK_06954	SS1G_07582	TRIATDRAFT_153468	TERG_05628	THITE_2115092	UREG_02669	VDBG_04342	MYCGRDRAFT_100344	YKL165C	CAALFM_C112200WA	CD36_11430	CAGL0M08448g	CLUG_00555	CORT_0A03700	CANTEDRAFT_125924	CTRG_03499	DEHA2B12012g	Ecym_8094
127	NCU08119	AFUA_2G10140	M436DRAFT_53085	ANI_1_692144	AOR_1_1066054	MCYG_07384	ATEG_04448	BAUCODRAFT_127305	G647_09996	A1O1_01388	A1O3_08688	HMPREF1541_06925	CHGG_01076	CIMG_07549	CCM_05573	CTHT_0057240	A1O7_01839	HMPREF1120_00416	PV10_02164	PV08_04930	PV05_10019	FG07105.1	Z517_02151	GLAREA_04868	MGYG_05353	MYCTH_2295768	PODANSg09941	PFICI_01098	Pc22g20200	PTRG_08773	Z518_05036	SPSK_03975	SS1G_12751	TRIATDRAFT_294914	TERG_02240	THITE_2114018	UREG_07732	VDBG_04696	MYCGRDRAFT_74015	YBR202W	CAALFM_C209020WA	CD36_23200	CAGL0M05423g	CLUG_04163	CORT_0C04100	CANTEDRAFT_131842	CTRG_01970	DEHA2B09922g	Ecym_1173
128	NCU08280	AFUA_5G07780	M436DRAFT_74743	ANI_1_450034	AOR_1_1218114	MCYG_02365	ATEG_08351	BAUCODRAFT_65358	G647_05274	A1O1_08523	A1O3_07943	HMPREF1541_04652	CHGG_04758	CIMG_06149	CCM_07184	CTHT_0032780	A1O7_03121	HMPREF1120_04761	PV10_05418	PV08_11229	PV05_06025	FG06215.1	Z517_10466	GLAREA_08350	MGYG_07358	MYCTH_2299088	PODANSg7130	PFICI_04283	Pc22g15550	PTRG_09579	Z518_01587	SPSK_03260	SS1G_13084	TRIATDRAFT_201537	TERG_05717	THITE_2115532	UREG_04240	VDBG_01618	MYCGRDRAFT_108597	YGR175C	CAALFM_C108590CA	CD36_08100	CAGL0D05940g	CLUG_01944	CORT_0A09800	CANTEDRAFT_93607	CTRG_05483	DEHA2G14300g	Ecym_6016
129	NCU08287	AFUA_6G11310	M436DRAFT_47038	ANI_1_1046074	AOR_1_822144	MCYG_02948	ATEG_05040	BAUCODRAFT_152247	G647_07764	A1O1_02711	A1O3_05285	HMPREF1541_03663	CHGG_04728	CIMG_09796	CCM_04128	CTHT_0032600	A1O7_08791	HMPREF1120_01079	PV10_04887	PV08_09135	PV05_00731	FG09638.1	Z517_01579	GLAREA_10907	MGYG_00119	MYCTH_2299023	PODANSg7146	PFICI_05144	Pc21g21940	PTRG_08903	Z518_05248	SPSK_00652	SS1G_08553	TRIATDRAFT_286000	TERG_01419	THITE_2115457	UREG_04713	VDBG_00866	MYCGRDRAFT_110798	YJL130C	CAALFM_CR07050CA	CD36_32590	CAGL0L05676g	CLUG_04779	CORT_0D03260	CANTEDRAFT_109941	CTRG_03135	DEHA2A10384g	Ecym_5206
130	NCU08296	AFUA_1G06980	M436DRAFT_71476	ANI_1_2146064	AOR_1_1672194	MCYG_05384	ATEG_02631	BAUCODRAFT_148375	G647_01179	A1O1_05712	A1O3_07830	HMPREF1541_00067	CHGG_04716	CIMG_02448	CCM_02993	CTHT_0032490	A1O7_01122	HMPREF1120_02955	PV10_08745	PV08_05197	PV05_12015	FG05327.1	Z517_07480	GLAREA_01971	MGYG_06435	MYCTH_2299002	PODANSg7121	PFICI_05103	Pc22g11690	PTRG_04928	Z518_02131	SPSK_03333	SS1G_13338	TRIATDRAFT_148863	TERG_06563	THITE_2115426	UREG_03262	VDBG_01125	MYCGRDRAFT_110991	YNL137C	CAALFM_CR04140WA	CD36_29450	CAGL0K09768g	CLUG_03928	CORT_0D02250	CANTEDRAFT_116698	CTRG_00378	DEHA2F20988g	Ecym_6374
131	NCU08427	AFUA_5G01870	M436DRAFT_71132	ANI_1_210144	AOR_1_2356154	MCYG_02004	ATEG_09807	BAUCODRAFT_147217	G647_04010	A1O1_02385	A1O3_00786	HMPREF1541_10339	CHGG_10671	CIMG_06393	CCM_00248	CTHT_0000720	A1O7_04671	HMPREF1120_02342	PV10_06587	PV08_02547	PV05_02318	FG06027.1	Z517_06592	GLAREA_03943	MGYG_04080	MYCTH_2313161	PODANSg491	PFICI_03696	Pc21g14450	PTRG_00645	Z518_00873	SPSK_09352	SS1G_01540	TRIATDRAFT_127338	TERG_04412	THITE_2124823	UREG_04010	VDBG_05704	MYCGRDRAFT_110326	YNL290W	CAALFM_C504000WA	CD36_53720	CAGL0M03575g	CLUG_01172	CORT_0B02420	CANTEDRAFT_98513	CTRG_05466	DEHA2E22286g	Ecym_3534
132	NCU08507	AFUA_6G10470	M436DRAFT_67899	ANI_1_1488074	AOR_1_398144	MCYG_02900	ATEG_02359	BAUCODRAFT_78900	G647_07237	A1O1_02507	A1O3_00918	HMPREF1541_03648	CHGG_10176	CIMG_09713	CCM_05133	CTHT_0005220	A1O7_08281	HMPREF1120_02233	PV10_04923	PV08_08883	PV05_00992	FG01470.1	Z517_05174	GLAREA_01616	MGYG_00070	MYCTH_2312199	PODANSg6592	PFICI_03711	Pc21g20140	PTRG_00797	Z518_10855	SPSK_03278	SS1G_02208	TRIATDRAFT_128554	TERG_08273	THITE_2123918	UREG_04646	VDBG_01525	MYCGRDRAFT_101162	YGR211W	CAALFM_C101110CA	CD36_01050	CAGL0K00759g	CLUG_01440	CORT_0B10960	CANTEDRAFT_98137	CTRG_04412	DEHA2D14608g	Ecym_2482
133	NCU08515	AFUA_2G13240	M436DRAFT_50967	ANI_1_276024	AOR_1_532014	MCYG_04297	ATEG_01300	BAUCODRAFT_34175	G647_08267	A1O1_07818	A1O3_10153	HMPREF1541_07586	CHGG_10169	CIMG_05077	CCM_05187	CTHT_0005300	A1O7_10012	HMPREF1120_08721	PV10_01521	PV08_06760	PV05_03371	FG00637.1	Z517_12221	GLAREA_03480	MGYG_02310	MYCTH_2312181	PODANSg6594	PFICI_08845	Pc22g13480	PTRG_06094	Z518_06168	SPSK_08861	SS1G_10682	TRIATDRAFT_141114	TERG_03553	THITE_2123899	UREG_06480	VDBG_01565	MYCGRDRAFT_71411	YBR127C	CAALFM_CR05780WA	CD36_31180	CAGL0C00649g	CLUG_00735	CORT_0D05450	CANTEDRAFT_112955	CTRG_00643	DEHA2E21846g	Ecym_3439
134	NCU08535	AFUA_2G08670	M436DRAFT_85758	ANI_1_1724104	AOR_1_1872054	MCYG_04480	ATEG_09702	BAUCODRAFT_36199	G647_00212	A1O1_00322	A1O3_02288	HMPREF1541_05454	CHGG_03522	CIMG_00827	CCM_09369	CTHT_0021690	A1O7_00201	HMPREF1120_06163	PV10_07615	PV08_05809	PV05_11356	FG06580.1	Z517_08677	GLAREA_06013	MGYG_02155	MYCTH_2299715	PODANSg4668	PFICI_12048	Pc13g03920	PTRG_01915	Z518_03775	SPSK_06848	SS1G_06348	TRIATDRAFT_147404	TERG_03414	THITE_2118299	UREG_00789	VDBG_02755	MYCGRDRAFT_70199	YNR016C	CAALFM_CR00640WA	CD36_25740	CAGL0L10780g	CLUG_03660	CORT_0A04090	CANTEDRAFT_125826	CTRG_01007	DEHA2B05764g	Ecym_2107
135	NCU08671	AFUA_5G10680	M436DRAFT_57135	ANI_1_576124	AOR_1_768024	MCYG_03589	ATEG_07639	BAUCODRAFT_134639	G647_07530	A1O1_02835	A1O3_05500	HMPREF1541_03842	CHGG_04989	CIMG_00714	CCM_05380	CTHT_0031080	A1O7_08557	HMPREF1120_07341	PV10_05192	PV08_01677	PV05_00843	FG09764.1	Z517_05020	GLAREA_08260	MGYG_03196	MYCTH_38472	PODANSg342	PFICI_12842	Pc21g10310	PTRG_00465	Z518_05140	SPSK_07471	SS1G_08637	TRIATDRAFT_34690	TERG_05024	THITE_35750	UREG_00705	VDBG_08390	MYCGRDRAFT_75847	YMR220W	CAALFM_C401870CA	CD36_41760	CAGL0F03993g	CLUG_05024	CORT_0E00760	CANTEDRAFT_123710	CTRG_00230	DEHA2G18392g	Ecym_6245
136	NCU08742	AFUA_5G01800	M436DRAFT_52523	ANI_1_438034	AOR_1_2366154	MCYG_01967	ATEG_09989	BAUCODRAFT_121694	G647_04129	A1O1_02324	A1O3_00704	HMPREF1541_10291	CHGG_08279	CIMG_11736	CCM_02164	CTHT_0007550	A1O7_04560	HMPREF1120_02470	PV10_06413	PV08_01950	PV05_02194	FG01666.1	Z517_06989	GLAREA_03926	MGYG_04109	MYCTH_109373	PODANSg3886	PFICI_14913	Pc21g14360	PTRG_01039	Z518_00675	SPSK_02531	SS1G_02035	TRIATDRAFT_237085	TERG_04434	THITE_2122967	UREG_04020	VDBG_05449	MYCGRDRAFT_105537	YMR201C	CAALFM_C702020WA	CD36_71840	CAGL0L10692g	CLUG_00998	CORT_0G03320	CANTEDRAFT_101919	CTRG_05009	DEHA2D10428g	Ecym_2122
137	NCU08940	AFUA_4G06790	M436DRAFT_42811	ANI_1_274184	AOR_1_1596144	MCYG_01227	ATEG_05551	BAUCODRAFT_32794	G647_06083	A1O1_06531	A1O3_09910	HMPREF1541_00253	CHGG_06996	CIMG_04106	CCM_03647	CTHT_0063540	A1O7_06449	HMPREF1120_03849	PV10_08276	PV08_02656	PV05_08237	FG10293.1	Z517_05623	GLAREA_05308	MGYG_01777	MYCTH_2091473	PODANSg9161	PFICI_06762	Pc22g17890	PTRG_04398	Z518_05960	SPSK_05690	SS1G_10576	TRIATDRAFT_160197	TERG_07643	THITE_2109066	UREG_05547	VDBG_00614	MYCGRDRAFT_77325	YDR529C	CAALFM_C603400CA	CD36_63580	CAGL0G10153g	CLUG_04964	CORT_0F01850	CANTEDRAFT_97931	CTRG_02121	DEHA2E19756g	Ecym_1022
138	NCU08951	AFUA_1G13570	M436DRAFT_63192	ANI_1_942074	AOR_1_904194	MCYG_02989	ATEG_00568	BAUCODRAFT_55619	G647_08507	A1O1_07708	A1O3_06232	HMPREF1541_02898	CHGG_07005	CIMG_05741	CCM_09661	CTHT_0063460	A1O7_09777	HMPREF1120_08954	PV10_01314	PV08_07531	PV05_03479	FG10304.1	Z517_09116	GLAREA_03426	MGYG_00162	MYCTH_2091453	PODANSg9136	PFICI_07262	Pc13g12610	PTRG_05512	Z518_05976	SPSK_05454	SS1G_10519	TRIATDRAFT_209582	TERG_01368	THITE_2063064	UREG_04555	VDBG_00603	MYCGRDRAFT_33739	YDL208W	CAALFM_CR04360CA	CD36_29700	CAGL0J09614g	CLUG_03310	CORT_0D05350	CANTEDRAFT_112326	CTRG_00401	DEHA2F19228g	Ecym_5114
139	NCU08968	AFUA_7G04860	M436DRAFT_49652	ANI_1_2026024	AOR_1_616174	MCYG_04649	ATEG_06802	BAUCODRAFT_34775	G647_08475	A1O1_03891	A1O3_06487	HMPREF1541_05890	CHGG_06968	CIMG_00988	CCM_00325	CTHT_0063790	A1O7_09810	HMPREF1120_08598	PV10_06547	PV08_11804	PV05_03676	FG05049.1	Z517_12514	GLAREA_00548	MGYG_01992	MYCTH_2302881	PODANSg9186	PFICI_13083	Pc22g08040	PTRG_02011	Z518_07474	SPSK_04029	SS1G_05101	TRIATDRAFT_231783	TERG_03262	THITE_2109142	UREG_00935	VDBG_00400	MYCGRDRAFT_73499	YPL266W	CAALFM_C113730CA	CD36_12720	CAGL0L07678g	CLUG_03217	CORT_0D01650	CANTEDRAFT_115104	CTRG_03623	DEHA2D05038g	Ecym_3003
140	NCU09000	AFUA_5G05720	M436DRAFT_52332	ANI_1_306154	AOR_1_1164184	MCYG_01961	ATEG_09459	BAUCODRAFT_64742	G647_05192	A1O1_07527	A1O3_08156	HMPREF1541_05150	CHGG_03213	CIMG_06377	CCM_07367	CTHT_0025790	A1O7_03200	HMPREF1120_04826	PV10_05719	PV08_11290	PV05_05533	FG05566.1	Z517_10647	GLAREA_01850	MGYG_04115	MYCTH_2304892	PODANSg5162	PFICI_11847	Pc20g00760	PTRG_01255	Z518_01103	SPSK_05238	SS1G_07449	TRIATDRAFT_152627	TERG_04440	THITE_2118622	UREG_04025	VDBG_08729	MYCGRDRAFT_53585	YIL097W	CAALFM_C305850WA	CD36_85780	CAGL0G02651g	CLUG_04768	CORT_0C02010	CANTEDRAFT_126985	CTRG_02276	DEHA2A10076g	Ecym_3317
141	NCU09004	AFUA_5G06010	M436DRAFT_38380	ANI_1_250154	AOR_1_1108184	MCYG_01762	ATEG_09430	BAUCODRAFT_148064	G647_03106	A1O1_05170	A1O3_04001	HMPREF1541_07859	CHGG_03210	CIMG_06209	CCM_07406	CTHT_0025830	A1O7_07002	HMPREF1120_07369	PV10_07809	PV08_00665	PV05_04914	FG05428.1	Z517_02527	GLAREA_11148	MGYG_04316	MYCTH_2304883	PODANSg5157	PFICI_11898	Pc20g01120	PTRG_03531	Z518_08689	SPSK_05520	SS1G_07066	TRIATDRAFT_298940	TERG_08598	THITE_2079729	UREG_04173	VDBG_08733	MYCGRDRAFT_68784	YPR016C	CAALFM_CR07080WA	CD36_32660	CAGL0K02497g	CLUG_01500	CORT_0D04390	CANTEDRAFT_113828	CTRG_03113	DEHA2E04004g	Ecym_8364
142	NCU09101	AFUA_3G07290	M436DRAFT_43672	ANI_1_3254024	AOR_1_344084	MCYG_07998	ATEG_01745	BAUCODRAFT_67240	G647_00766	A1O1_05924	A1O3_01061	HMPREF1541_07507	CHGG_06496	CIMG_00332	CCM_03592	CTHT_0012660	A1O7_00718	HMPREF1120_02819	PV10_08905	PV08_05334	PV05_11646	FG08805.1	Z517_08030	GLAREA_11513	MGYG_05443	MYCTH_2298040	PODANSg4482	PFICI_10563	Pc20g02130	PTRG_07371	Z518_04145	SPSK_03207	SS1G_09395	TRIATDRAFT_246716	TERG_02333	THITE_2111731	UREG_00397	VDBG_01737	MYCGRDRAFT_51270	YBR220C	CAALFM_C404980WA	CD36_44610	CAGL0K06809g	CLUG_02549	CORT_0E02990	CANTEDRAFT_114938	CTRG_05726	DEHA2C09130g	Ecym_3067
143	NCU09119	AFUA_1G03510	M436DRAFT_77814	ANI_1_594014	AOR_1_1310174	MCYG_05929	ATEG_02551	BAUCODRAFT_34986	G647_03319	A1O1_05492	A1O3_09106	HMPREF1541_07885	CHGG_01616	CIMG_04823	CCM_02338	CTHT_0057740	A1O7_06787	HMPREF1120_07711	PV10_06651	PV08_01903	PV05_09591	FG06875.1	Z517_09966	GLAREA_00814	MGYG_06038	MYCTH_2294734	PODANSg5641	PFICI_00890	Pc13g03260	PTRG_07612	Z518_09074	SPSK_09504	SS1G_10016	TRIATDRAFT_301594	TERG_06183	THITE_2081645	UREG_06695	VDBG_04937	MYCGRDRAFT_80934	YBR039W	CAALFM_CR01310WA	CD36_26320	CAGL0I04686g	CLUG_03945	CORT_0A03160	CANTEDRAFT_96066	CTRG_00957	DEHA2F20658g	Ecym_4502
144	NCU09247	AFUA_1G02590	M436DRAFT_36981	ANI_1_2560014	AOR_1_1464174	MCYG_05768	ATEG_04832	BAUCODRAFT_149228	G647_07256	A1O1_02521	A1O3_00902	HMPREF1541_04187	CHGG_01536	CIMG_04734	CCM_06612	CTHT_0053950	A1O7_08299	HMPREF1120_02248	PV10_04936	PV08_08868	PV05_01009	FG07086.1	Z517_05155	GLAREA_00779	MGYG_02875	MYCTH_2141489	PODANSg10003	PFICI_02075	Pc22g21540	PTRG_11904	Z518_10842	SPSK_03076	SS1G_04421	TRIATDRAFT_227114	TERG_06956	THITE_2147230	UREG_06777	VDBG_05858	MYCGRDRAFT_59030	YKL125W	CAALFM_C200030WA	CD36_23030	CAGL0M05203g	CLUG_02573	CORT_0A13060	CANTEDRAFT_118584	CTRG_01076	DEHA2A01034g	Ecym_2473
145	NCU09297	AFUA_3G05530	M436DRAFT_42283	ANI_1_1454094	AOR_1_40084	MCYG_08389	ATEG_08982	BAUCODRAFT_71473	G647_04626	A1O1_00832	A1O3_02874	HMPREF1541_09193	CHGG_00336	CIMG_02087	CCM_01153	CTHT_0049230	A1O7_04069	HMPREF1120_06441	PV10_00323	PV08_10226	PV05_01359	FG07854.1	Z517_11761	GLAREA_10075	MGYG_05811	MYCTH_70246	PODANSg2182	PFICI_03976	Pc20g08210	PTRG_11672	Z518_09797	SPSK_01386	SS1G_11137	TRIATDRAFT_80500	TERG_02676	THITE_2116519	UREG_06974	VDBG_09812	MYCGRDRAFT_44387	YLR272C	CAALFM_C207470WA	CD36_21740	CAGL0C03135g	CLUG_04620	CORT_0C05740	CANTEDRAFT_104194	CTRG_01686	DEHA2F23386g	Ecym_3121
146	NCU09309	AFUA_6G08310	M436DRAFT_83231	ANI_1_246094	AOR_1_166154	MCYG_08596	ATEG_05826	BAUCODRAFT_70978	G647_09116	A1O1_04495	A1O3_01742	HMPREF1541_05764	CHGG_00795	CIMG_01121	CCM_02349	CTHT_0059780	A1O7_09167	HMPREF1120_07887	PV10_04342	PV08_10168	PV05_04041	FG06886.1	Z517_06913	GLAREA_02198	MGYG_08750	MYCTH_2296370	PODANSg5929	PFICI_01330	Pc22g07900	PTRG_02017	Z518_07173	SPSK_09641	SS1G_01289	TRIATDRAFT_135900	TERG_02792	THITE_2065666	UREG_01065	VDBG_04790	MYCGRDRAFT_109970	YPR103W	CAALFM_C206820CA	CD36_21120	CAGL0G01804g	CLUG_01608	CORT_0B05620	CANTEDRAFT_113441	CTRG_01899	DEHA2F01496g	Ecym_2614
147	NCU09349	AFUA_4G13330	M436DRAFT_60243	ANI_1_1224014	AOR_1_396184	MCYG_08385	ATEG_00806	BAUCODRAFT_38404	G647_04535	A1O1_00912	A1O3_02969	HMPREF1541_09169	CHGG_10683	CIMG_00559	CCM_09506	CTHT_0000650	A1O7_04156	HMPREF1120_06474	PV10_00534	PV08_10734	PV05_01459	FG04350.1	Z517_12008	GLAREA_03136	MGYG_05806	MYCTH_2313207	PODANSg504	PFICI_09289	Pc22g03430	PTRG_02566	Z518_09930	SPSK_08818	SS1G_10150	TRIATDRAFT_251604	TERG_02672	THITE_2124801	UREG_00580	VDBG_04015	MYCGRDRAFT_65342	YMR290C	CAALFM_C504750CA	CD36_54370	CAGL0M13519g	CLUG_01821	CORT_0F01520	CANTEDRAFT_130213	CTRG_06078	DEHA2G20372g	Ecym_4775
148	NCU09366	AFUA_6G06440	M436DRAFT_79087	ANI_1_896164	AOR_1_26154	MCYG_07268	ATEG_07414	BAUCODRAFT_117991	G647_10371	A1O1_01545	A1O3_08526	HMPREF1541_06735	CHGG_02727	CIMG_07269	CCM_06819	CTHT_0010260	A1O7_01870	HMPREF1120_00095	PV10_02330	PV08_04786	PV05_01993	FG01160.1	Z517_02221	GLAREA_00448	MGYG_04766	MYCTH_2296573	PODANSg2128	PFICI_00333	Pc14g01230	PTRG_02790	Z518_10480	SPSK_09642	SS1G_12899	TRIATDRAFT_131680	TERG_01664	THITE_2113189	UREG_07833	VDBG_05144	MYCGRDRAFT_105119	YBL041W	CAALFM_C402470CA	CD36_42350	CAGL0F04477g	CLUG_05000	CORT_0E03310	CANTEDRAFT_114953	CTRG_00145	DEHA2G17996g	Ecym_7171
149	NCU09437	AFUA_3G05490	M436DRAFT_56040	ANI_1_2600094	AOR_1_32084	MCYG_08367	ATEG_08986	BAUCODRAFT_102852	G647_04641	A1O1_00812	A1O3_02857	HMPREF1541_07555	CHGG_09683	CIMG_02108	CCM_01261	CTHT_0016900	A1O7_04055	HMPREF1120_06424	PV10_00501	PV08_07766	PV05_01331	FG06340.1	Z517_11742	GLAREA_02911	MGYG_05775	MYCTH_2308660	PODANSg1722	PFICI_03546	Pc20g08360	PTRG_03213	Z518_01810	SPSK_00384	SS1G_10999	TRIATDRAFT_222293	TERG_02640	THITE_2117332	UREG_06986	VDBG_09738	MYCGRDRAFT_20337	YGR090W	CAALFM_C202450CA	CD36_17140	CAGL0G03003g	CLUG_00910	CORT_0A05460	CANTEDRAFT_97903	CTRG_01394	DEHA2C05742g	Ecym_4452
150	NCU09438	AFUA_3G08810	M436DRAFT_85409	ANI_1_298144	AOR_1_3220174	MCYG_06084	ATEG_01591	BAUCODRAFT_374081	G647_04463	A1O1_03075	A1O3_03041	HMPREF1541_07752	CHGG_09684	CIMG_07689	CCM_01280	CTHT_0016910	A1O7_04230	HMPREF1120_06543	PV10_00250	PV08_07839	PV05_09325	FG06322.1	Z517_11909	GLAREA_10127	MGYG_05875	MYCTH_2308658	PODANSg1723	PFICI_05361	Pc20g03850	PTRG_06466	Z518_09991	SPSK_00375	SS1G_11868	TRIATDRAFT_79032	TERG_06017	THITE_2117333	UREG_07600	VDBG_03647	MYCGRDRAFT_111215	YPR189W	CAALFM_C109830WA	CD36_09250	CAGL0G10087g	CLUG_01036	CORT_0A04950	CANTEDRAFT_92479	CTRG_03377	DEHA2E09042g	Ecym_2820
151	NCU09463	AFUA_6G12630	M436DRAFT_50970	ANI_1_230054	AOR_1_644154	MCYG_03260	ATEG_03298	BAUCODRAFT_123701	G647_08347	A1O1_07694	A1O3_06217	HMPREF1541_02794	CHGG_10535	CIMG_01697	CCM_00227	CTHT_0015400	A1O7_09934	HMPREF1120_08916	PV10_01294	PV08_07557	PV05_03456	FG06009.1	Z517_09088	GLAREA_03550	MGYG_00419	MYCTH_2312940	PODANSg6875	PFICI_09211	Pc22g02510	PTRG_06096	Z518_07784	SPSK_03903	SS1G_10729	TRIATDRAFT_127329	TERG_01112	THITE_2124736	UREG_05411	VDBG_05726	MYCGRDRAFT_98585	YPL160W	CAALFM_CR01690CA	CD36_26670	CAGL0J03652g	CLUG_00666	CORT_0A02800	CANTEDRAFT_112042	CTRG_00846	DEHA2F07414g	Ecym_2389
152	NCU09521	AFUA_6G10320	M436DRAFT_35317	ANI_1_190094	AOR_1_482144	MCYG_03937	ATEG_05939	BAUCODRAFT_31747	G647_07306	A1O1_02434	A1O3_00839	HMPREF1541_10029	CHGG_05431	CIMG_09392	CCM_02079	CTHT_0072720	A1O7_08346	HMPREF1120_02297	PV10_03819	PV08_09517	PV05_01041	FG02700.1	Z517_05108	GLAREA_00695	MGYG_07712	MYCTH_2303296	PODANSg2468	PFICI_12754	Pc21g19830	PTRG_05847	Z518_10809	SPSK_03314	SS1G_03561	TRIATDRAFT_218754	TERG_05388	THITE_2120376	UREG_04922	VDBG_07795	MYCGRDRAFT_99268	YMR131C	CAALFM_C112680WA	CD36_11860	CAGL0K03861g	CLUG_03221	CORT_0D01720	CANTEDRAFT_115103	CTRG_03546	DEHA2D05082g	Ecym_6067
153	NCU09696	AFUA_5G03880	M436DRAFT_43069	ANI_1_816084	AOR_1_986134	MCYG_01801	ATEG_08018	BAUCODRAFT_93699	G647_03755	A1O1_02371	A1O3_00801	HMPREF1541_00600	CHGG_10798	CIMG_06597	CCM_05275	CTHT_0050420	A1O7_04905	HMPREF1120_02328	PV10_04364	PV08_02347	PV05_06185	FG08964.1	Z517_06295	GLAREA_07215	MGYG_04267	MYCTH_2299988	PODANSg140	PFICI_11551	Pc22g13910	PTRG_09490	Z518_00235	SPSK_07369	SS1G_03765	TRIATDRAFT_31697	TERG_07729	THITE_2106112	UREG_03847	VDBG_07579	MYCGRDRAFT_75124	YPR088C	CAALFM_CR01110WA	CD36_26110	CAGL0K07986g	CLUG_04939	CORT_0A01600	CANTEDRAFT_97940	CTRG_00971	DEHA2E19404g	Ecym_3433
154	NCU09709	AFUA_3G09590	M436DRAFT_56244	ANI_1_442144	AOR_1_2234174	MCYG_03410	ATEG_01535	BAUCODRAFT_365103	G647_09580	A1O1_02121	A1O3_00766	HMPREF1541_00265	CHGG_09945	CIMG_01899	CCM_01293	CTHT_0019120	A1O7_05409	HMPREF1120_02607	PV10_07491	PV08_09458	PV05_01174	FG06313.1	Z517_03883	GLAREA_07173	MGYG_00572	MYCTH_2308195	PODANSg1271	PFICI_03484	Pc12g15940	PTRG_06327	Z518_08146	SPSK_07242	SS1G_07920	TRIATDRAFT_300207	TERG_00961	THITE_2117772	UREG_06846	VDBG_03078	MYCGRDRAFT_77111	YDR188W	CAALFM_C406830CA	CD36_46300	CAGL0G08272g	CLUG_03002	CORT_0B01430	CANTEDRAFT_115318	CTRG_03769	DEHA2G13134g	Ecym_4174
155	NCU09721	AFUA_3G08970	M436DRAFT_83264	ANI_1_354144	AOR_1_2356174	MCYG_06091	ATEG_01575	BAUCODRAFT_70805	G647_04468	A1O1_03085	A1O3_03028	HMPREF1541_03156	CHGG_09986	CIMG_07696	CCM_01289	CTHT_0019150	A1O7_04225	HMPREF1120_06531	PV10_00258	PV08_07868	PV05_09317	FG06317.1	Z517_11899	GLAREA_10122	MGYG_05868	MYCTH_2308165	PODANSg1291	PFICI_14740	Pc20g04000	PTRG_01971	Z518_09982	SPSK_04030	SS1G_11848	TRIATDRAFT_37288	TERG_06010	THITE_2117803	UREG_07595	VDBG_03074	MYCGRDRAFT_109857	YKL135C	CAALFM_C302430WA	CD36_82390	CAGL0D02068g	CLUG_04210	CORT_0B04150	CANTEDRAFT_120327	CTRG_02422	DEHA2F17622g	Ecym_6097
156	NCU09727	AFUA_5G07290	M436DRAFT_74835	ANI_1_90154	AOR_1_418114	MCYG_06938	ATEG_09341	BAUCODRAFT_31441	G647_05023	A1O1_08695	A1O3_08084	HMPREF1541_04656	CHGG_04518	CIMG_06064	CCM_04133	CTHT_0034430	A1O7_03361	HMPREF1120_04960	PV10_05371	PV08_04118	PV05_05892	FG09557.1	Z517_10416	GLAREA_11671	MGYG_09023	MYCTH_2298590	PODANSg7374	PFICI_05656	Pc21g18120	PTRG_09275	Z518_01286	SPSK_01044	SS1G_02596	TRIATDRAFT_34655	TERG_04017	THITE_2114974	UREG_04300	VDBG_00732	MYCGRDRAFT_69954	YPR048W	CAALFM_C200840WA	CD36_15780	CAGL0H08580g	CLUG_04385	CORT_0A12340	CANTEDRAFT_127056	CTRG_01149	DEHA2D18590g	Ecym_7455
157	NCU09756	AFUA_1G16940	M436DRAFT_35549	ANI_1_1350014	AOR_1_1718174	MCYG_08744	ATEG_05105	BAUCODRAFT_38096	G647_08801	A1O1_07171	A1O3_04192	HMPREF1541_01734	CHGG_10553	CIMG_02993	CCM_05130	CTHT_0015380	A1O7_02290	HMPREF1120_04627	PV10_01096	PV08_03575	PV05_07426	FG00961.1	Z517_00345	GLAREA_06283	MGYG_07277	MYCTH_2312967	PODANSg6854	PFICI_11244	Pc21g23550	PTRG_10489	Z518_02504	SPSK_02994	SS1G_10075	TRIATDRAFT_218284	TERG_08216	THITE_2124694	UREG_02952	VDBG_05612	MYCGRDRAFT_68754	YNR038W	CAALFM_CR07750CA	CD36_33410	CAGL0G07975g	CLUG_04109	CORT_0G02150	CANTEDRAFT_122357	CTRG_02653	DEHA2E10912g	Ecym_2514
158	NCU09862	AFUA_6G08850	M436DRAFT_62817	ANI_1_866094	AOR_1_992164	MCYG_00550	ATEG_06639	BAUCODRAFT_64035	G647_09423	A1O1_03822	A1O3_01558	HMPREF1541_06164	CHGG_09262	CIMG_01356	CCM_00363	CTHT_0043520	A1O7_09465	HMPREF1120_07929	PV10_06677	PV08_07457	PV05_03896	FG09239.1	Z517_09836	GLAREA_01403	MGYG_01412	MYCTH_2306283	PODANSg3245	PFICI_10408	Pc12g08680	PTRG_01562	Z518_07560	SPSK_10372	SS1G_02217	TRIATDRAFT_146168	TERG_00092	THITE_2109619	UREG_01279	VDBG_07908	MYCGRDRAFT_71344	YML110C	CAALFM_C205470WA	CD36_19930	CAGL0J06710g	CLUG_00153	CORT_0A08540	CANTEDRAFT_100531	CTRG_01459	DEHA2D11022g	Ecym_4604
159	NCU10066	AFUA_3G08840	M436DRAFT_83254	ANI_1_348144	AOR_1_2350174	MCYG_06094	ATEG_01578	BAUCODRAFT_34527	G647_04558	A1O1_00870	A1O3_02915	HMPREF1541_03363	CHGG_00377	CIMG_07699	CCM_01178	CTHT_0049000	A1O7_04136	HMPREF1120_06632	PV10_00740	PV08_10709	PV05_01414	FG07939.1	Z517_11820	GLAREA_10082	MGYG_05865	MYCTH_108501	PODANSg9312	PFICI_12489	Pc20g03970	PTRG_02000	Z518_09895	SPSK_00473	SS1G_11130	TRIATDRAFT_152772	TERG_06007	THITE_2116559	UREG_07591	VDBG_07458	MYCGRDRAFT_59890	YDL145C	CAALFM_C301720CA	CD36_81600	CAGL0I03718g	CLUG_02006	CORT_0D06660	CANTEDRAFT_101526	CTRG_02141	DEHA2D15554g	Ecym_8072
160	NCU10155	AFUA_2G06190	M436DRAFT_63587	ANI_1_2054024	AOR_1_1326164	MCYG_01382	ATEG_05612	BAUCODRAFT_71065	G647_08453	A1O1_03875	A1O3_06502	HMPREF1541_05670	CHGG_00544	CIMG_04251	CCM_05554	CTHT_0051140	A1O7_09831	HMPREF1120_08969	PV10_06387	PV08_06610	PV05_03694	FG09899.1	Z517_12539	GLAREA_00544	MGYG_01925	MYCTH_2300172	PODANSg7839	PFICI_13400	Pc21g11310	PTRG_11490	Z518_07457	SPSK_10334	SS1G_05217	TRIATDRAFT_295232	TERG_04659	THITE_2106279	UREG_05675	VDBG_00330	MYCGRDRAFT_86683	YPR175W	CAALFM_CR09900CA	CD36_35000	CAGL0G09801g	CLUG_00766	CORT_0D01000	CANTEDRAFT_103862	CTRG_05871	DEHA2E02838g	Ecym_2806
[truncated: 23 more columns]
