# Supplementary material for: Heterogeneous rates of genome rearrangement contributed to the disparity of species richness in Ascomycota
Source: BMC Genomics. 2018 Apr 24;19:282. doi: 10.1186/s12864-018-4683-0 (PMC5937819; doi:10.1186/s12864-018-4683-0)
Supplement: Supplementary file 3 — Table S3. Raw data of gene order divergence and sequence distance. (XLSX 294 kb) [file 12864_2018_4683_MOESM3_ESM.xlsx]

## Sheet: Table S3
Table S3: Raw data of gene order divergence and sequence distance
Subphylum	Species-A	Species-B	A-B: Total Gene Neighborhood	A-B: No Ortholog	A-B: D=1	A-B: D≤2	A-B: D≤3	A-B: D≤4	A-B: D≤5	A-B: D≤10	A-B: D≤25	A-B: D≤50	A-B: inter-chromosomal	Species-A	Species-B	B-A: Total Gene Neighborhood	B-A: No Ortholog	B-A: D=1	B-A: D≤2	B-A: D≤3	B-A: D≤4	B-A: D≤5	B-A: D≤10	B-A: D≤25	B-A: D≤50	B-A: inter-chromosomal	Sequence Distance	pGOD	dGOD	Contribution of gene loss	Contribution of interchr-translocation	Contribution of other factors	Gene loss per genetic distance
Pezizomycotina	Afum	Anam	9618	5164	814	919	959	984	1007	1059	1155	1264	561	Anam	Afum	10211	6280	813	943	996	1034	1064	1144	1278	1387	497	0.52	0.917948	4.01702	0.628722	0.0581255	0.313152	1.10987
Pezizomycotina	Afum	Anig	9618	3551	4439	4746	4855	4913	4948	5003	5057	5073	71	Anig	Afum	10481	4501	4432	4862	4946	5005	5032	5078	5119	5133	109	0.139	0.558635	0.948326	0.717136	0.0160314	0.266833	2.88214
Pezizomycotina	Afum	Aory	9618	3066	4668	5067	5201	5265	5327	5432	5499	5518	62	Aory	Afum	12658	6673	4660	5019	5087	5122	5148	5199	5237	5260	96	0.136	0.581253	1.01922	0.752162	0.0122027	0.235635	3.21468
Pezizomycotina	Afum	Aota	9618	5079	2619	3064	3243	3357	3427	3591	3701	3746	163	Aota	Afum	8751	4361	2614	2910	3019	3093	3133	3260	3337	3371	157	0.333	0.715118	1.58046	0.718636	0.0243605	0.257004	1.54327
Pezizomycotina	Afum	Ater	9618	4292	3826	4140	4280	4356	4403	4508	4558	4578	47	Ater	Afum	10378	5083	3821	4327	4413	4453	4470	4509	4541	4558	101	0.138	0.617574	1.14462	0.759171	0.0119848	0.228844	3.39742
Pezizomycotina	Afum	Bpan	9618	5512	582	676	719	747	764	838	981	1155	1763	Bpan	Afum	10486	7115	571	642	679	705	722	796	906	1010	479	0.561	0.942648	4.94074	0.666297	0.118305	0.215398	1.11958
Pezizomycotina	Afum	Ccar	9618	4804	1386	1606	1700	1765	1821	1984	2161	2294	928	Ccar	Afum	10352	6197	1384	1600	1693	1761	1810	1974	2089	2152	377	0.472	0.861292	2.85762	0.639593	0.0758721	0.284535	1.16711
Pezizomycotina	Afum	Ccor	9618	4971	1464	1672	1771	1848	1910	2046	2201	2304	750	Ccor	Afum	9217	4870	1461	1707	1817	1889	1946	2131	2261	2330	426	0.457	0.844704	2.63507	0.618542	0.0739158	0.307542	1.14329
Pezizomycotina	Afum	Cepi	9618	4870	1431	1650	1743	1817	1876	2058	2223	2332	662	Cepi	Afum	10452	6187	1430	1683	1781	1853	1907	2087	2205	2272	410	0.461	0.857449	2.80296	0.642513	0.062293	0.295194	1.19506
Pezizomycotina	Afum	Ceur	9618	4748	1414	1598	1688	1728	1763	1848	1946	2041	960	Ceur	Afum	11072	6872	1411	1640	1721	1777	1816	1971	2097	2160	377	0.503	0.863461	2.88938	0.650434	0.0748391	0.274727	1.11655
Pezizomycotina	Afum	Cglo	9618	6152	682	814	891	919	941	1009	1113	1199	733	Cglo	Afum	11026	7916	679	786	840	880	913	1026	1151	1239	406	0.614	0.934073	4.56738	0.729555	0.0590676	0.211378	1.10986
Pezizomycotina	Afum	Cimm	9618	4931	2674	3209	3444	3579	3662	3843	3971	4018	160	Cimm	Afum	9747	5550	2671	2924	3022	3084	3130	3238	3314	3342	118	0.292	0.723987	1.63003	0.747575	0.0198288	0.232596	1.85354
Pezizomycotina	Afum	Cmil	9618	5673	665	787	843	897	929	994	1066	1138	403	Cmil	Afum	9636	5901	663	778	844	881	923	1031	1179	1284	458	0.622	0.931027	4.45028	0.645654	0.0480308	0.306315	0.966434
Pezizomycotina	Afum	Cthe	9618	6222	773	877	938	968	986	1073	1181	1289	633	Cthe	Afum	7146	3450	773	899	960	1009	1051	1187	1335	1439	501	0.6	0.907779	3.74007	0.635563	0.074517	0.28992	0.961584
Pezizomycotina	Afum	Cyeg	9618	4875	1375	1584	1679	1742	1802	1953	2142	2268	1179	Cyeg	Afum	10107	5962	1373	1583	1672	1746	1798	1963	2078	2146	375	0.476	0.860684	2.84885	0.638334	0.0915356	0.27013	1.15421
Pezizomycotina	Afum	Eder	9618	4931	1398	1668	1749	1815	1865	2001	2149	2254	829	Eder	Afum	9270	4933	1396	1645	1739	1804	1860	2036	2167	2240	394	0.454	0.852075	2.72979	0.612899	0.0759911	0.31111	1.1503
Pezizomycotina	Afum	Emes	9618	5177	1331	1538	1619	1681	1729	1833	1958	2047	1169	Emes	Afum	9168	4972	1330	1549	1645	1718	1779	1934	2072	2153	427	0.479	0.858352	2.81563	0.629395	0.0989767	0.271628	1.12786
Pezizomycotina	Afum	Espi	9618	4718	1322	1526	1620	1673	1724	1847	1987	2081	778	Espi	Afum	12018	7860	1324	1553	1644	1714	1771	1939	2048	2116	396	0.464	0.877704	3.11642	0.662349	0.061822	0.275829	1.2529
Pezizomycotina	Afum	Exen	9618	4643	1404	1642	1730	1805	1858	2000	2163	2268	1037	Exen	Afum	12007	7850	1405	1642	1731	1805	1864	2024	2139	2199	376	0.463	0.870104	2.99108	0.663956	0.0750957	0.260948	1.24776
Pezizomycotina	Afum	Fgra	9618	5312	783	910	965	1015	1049	1124	1212	1276	761	Fgra	Afum	11579	7659	784	915	988	1037	1077	1195	1350	1449	507	0.594	0.926074	4.27404	0.660774	0.064595	0.274631	1.03018
Pezizomycotina	Afum	Fped	9618	4756	1376	1599	1695	1768	1817	1957	2111	2233	862	Fped	Afum	12513	8378	1375	1599	1688	1755	1802	1972	2094	2155	388	0.465	0.875695	3.08228	0.677709	0.0644995	0.257792	1.27627
Pezizomycotina	Afum	Gloz	9618	4944	1036	1167	1230	1278	1316	1453	1612	1714	325	Gloz	Afum	13057	9325	1036	1167	1239	1288	1323	1454	1600	1711	420	0.495	0.908622	3.76143	0.692569	0.0361598	0.271271	1.27128
Pezizomycotina	Afum	Mgyp	9618	5051	2579	3053	3224	3368	3444	3618	3721	3772	193	Mgyp	Afum	8889	4560	2575	2856	2968	3044	3085	3217	3286	3321	152	0.333	0.721511	1.61598	0.719763	0.0258369	0.2544	1.55951
Pezizomycotina	Afum	Mthe	9618	5614	828	941	1021	1074	1104	1180	1298	1411	1085	Mthe	Afum	9088	5237	828	958	1030	1078	1119	1252	1401	1517	508	0.584	0.911472	3.83566	0.636422	0.0934311	0.270147	0.99329
Pezizomycotina	Afum	Ncra	9618	5441	845	999	1065	1105	1135	1221	1335	1429	1317	Ncra	Afum	9746	5974	844	956	1020	1066	1094	1223	1378	1492	459	0.592	0.912776	3.87071	0.645827	0.100481	0.253692	0.99577
Pezizomycotina	Afum	Pans	9618	5462	835	942	1006	1039	1065	1144	1262	1366	637	Pans	Afum	10511	6058	804	932	1000	1048	1086	1216	1356	1471	562	0.613	0.918575	4.03559	0.623039	0.0648459	0.312115	0.933619
Pezizomycotina	Afum	Pfic	9618	4527	890	1004	1070	1110	1138	1220	1305	1379	866	Pfic	Afum	15386	11421	889	1001	1071	1117	1152	1273	1414	1510	460	0.576	0.928851	4.37081	0.686674	0.0570936	0.256233	1.10732
Pezizomycotina	Afum	Prub	9618	3689	3617	4176	4373	4488	4557	4723	4847	4895	192	Prub	Afum	12740	7623	3620	3908	3998	4042	4064	4126	4173	4190	134	0.2	0.676313	1.38587	0.748099	0.0215594	0.230342	2.52974
Pezizomycotina	Afum	Ptri	9618	5005	956	1044	1102	1133	1160	1227	1354	1522	1244	Ptri	Afum	12121	8441	955	1071	1117	1152	1181	1269	1398	1502	482	0.528	0.912093	3.85227	0.678132	0.0870486	0.234819	1.17144
Pezizomycotina	Afum	Rmac	9618	4940	1388	1604	1707	1783	1842	1970	2121	2231	786	Rmac	Afum	11364	7176	1384	1631	1734	1803	1863	2044	2175	2252	381	0.462	0.867887	2.95637	0.665349	0.0640857	0.270566	1.24989
Pezizomycotina	Afum	Ssch	9618	5563	673	843	910	940	966	1042	1166	1243	414	Ssch	Afum	10277	6757	673	767	833	878	913	1024	1139	1229	480	0.621	0.932345	4.50006	0.664187	0.0481967	0.287617	0.997184
Pezizomycotina	Afum	Sscl	9618	5462	855	1036	1123	1166	1201	1306	1439	1522	467	Sscl	Afum	14407	11511	852	963	1017	1066	1095	1198	1320	1395	324	0.49	0.928949	4.3743	0.760507	0.0354422	0.204051	1.44178
Pezizomycotina	Afum	Tatr	9618	5124	756	920	985	1038	1078	1170	1256	1344	485	Tatr	Afum	11780	7834	749	859	924	965	1010	1124	1263	1367	530	0.592	0.929666	4.40018	0.651385	0.051023	0.297592	1.02292
Pezizomycotina	Afum	Trub	9618	5139	2544	3017	3208	3352	3433	3577	3687	3737	123	Trub	Afum	8681	4447	2544	2807	2920	2991	3027	3160	3236	3270	149	0.336	0.721952	1.61847	0.725607	0.0205889	0.253804	1.55909
Pezizomycotina	Afum	Tter	9618	5521	823	956	1031	1076	1108	1189	1314	1425	1185	Tter	Afum	9792	5973	823	951	1022	1069	1112	1236	1386	1494	481	0.58	0.915198	3.93772	0.647039	0.0937852	0.259176	1.02098
Pezizomycotina	Afum	Uree	9618	5882	2227	2612	2784	2881	2945	3067	3140	3170	172	Uree	Afum	7742	3859	2226	2627	2737	2803	2842	2947	3023	3050	124	0.317	0.743491	1.74703	0.754707	0.0229333	0.22236	1.77009
Pezizomycotina	Afum	Valf	9618	6218	649	760	816	845	874	962	1053	1135	385	Valf	Afum	10209	7113	648	747	812	854	889	990	1097	1174	384	0.647	0.934584	4.58776	0.719428	0.0415003	0.239072	1.03921
Pezizomycotina	Afum	Ztri	9618	5731	573	646	682	707	732	801	911	1067	1374	Ztri	Afum	10938	7460	570	652	693	721	746	817	926	1031	542	0.562	0.944396	5.02618	0.679493	0.0986967	0.22181	1.14183
Pezizomycotina	Anam	Anig	10211	6123	822	927	981	1013	1045	1121	1237	1323	290	Anig	Anam	10481	5944	824	925	959	987	1009	1061	1157	1252	564	0.524	0.920452	4.09241	0.633571	0.0448388	0.32159	1.11292
Pezizomycotina	Anam	Aory	10211	5856	857	975	1024	1071	1100	1180	1299	1389	322	Aory	Anam	12658	8180	855	954	979	1008	1031	1093	1189	1290	532	0.523	0.925139	4.24254	0.663421	0.0403649	0.296214	1.17353
Pezizomycotina	Anam	Aota	10211	6884	688	814	882	920	952	1047	1163	1268	443	Aota	Anam	8751	5093	688	770	794	812	830	878	964	1041	460	0.558	0.927434	4.32079	0.681053	0.0513477	0.267599	1.13196
Pezizomycotina	Anam	Ater	10211	6666	687	781	821	860	885	948	1037	1112	232	Ater	Anam	10378	6504	685	782	823	844	863	906	976	1060	504	0.53	0.933362	4.53942	0.685331	0.0382994	0.27637	1.20691
Pezizomycotina	Anam	Bpan	10211	5594	998	1171	1250	1290	1322	1403	1544	1711	1623	Bpan	Anam	10486	6205	988	1088	1140	1176	1200	1257	1359	1470	482	0.392	0.904044	3.64856	0.630592	0.112501	0.256908	1.45429
Pezizomycotina	Anam	Ccar	10211	5996	625	703	744	775	790	849	945	1027	915	Ccar	Anam	10352	6281	625	690	721	737	754	791	867	943	417	0.587	0.939211	4.78256	0.635686	0.0689691	0.295345	1.01711
Pezizomycotina	Anam	Ccor	10211	6146	674	765	809	846	869	913	993	1059	776	Ccor	Anam	9217	4947	674	744	771	786	805	841	924	1010	447	0.58	0.930616	4.43498	0.613551	0.0676438	0.318805	0.984448
Pezizomycotina	Anam	Cepi	10211	6111	653	744	784	814	833	893	984	1058	738	Cepi	Anam	10452	6338	653	712	741	758	774	811	889	973	414	0.583	0.936795	4.67844	0.643127	0.0595134	0.29736	1.03341
Pezizomycotina	Anam	Ceur	10211	5867	685	770	801	817	828	864	923	1004	801	Ceur	Anam	11072	6881	685	757	783	805	819	850	933	1020	416	0.613	0.935629	4.6301	0.640185	0.0611159	0.298699	0.977122
Pezizomycotina	Anam	Cglo	10211	7228	484	553	589	601	613	650	706	759	603	Cglo	Anam	11026	8007	484	523	539	549	557	600	647	704	339	0.646	0.954419	5.59781	0.75164	0.0464749	0.201885	1.1105
Pezizomycotina	Anam	Cimm	10211	6682	716	866	931	976	1016	1128	1276	1391	676	Cimm	Anam	9747	6159	716	794	820	837	858	912	994	1081	461	0.533	0.928249	4.3494	0.693134	0.0613732	0.245493	1.20713
Pezizomycotina	Anam	Cmil	10211	6828	449	521	552	585	592	627	668	723	448	Cmil	Anam	9636	6038	449	491	507	516	525	560	614	671	356	0.646	0.954754	5.61979	0.67898	0.0424297	0.27859	1.0035
Pezizomycotina	Anam	Cthe	10211	7347	543	602	624	638	646	682	743	803	488	Cthe	Anam	7146	3610	543	583	605	615	623	666	724	787	378	0.64	0.937432	4.70534	0.673407	0.0532235	0.27337	0.986364
Pezizomycotina	Anam	Cyeg	10211	6071	623	700	738	769	782	844	940	1032	1162	Cyeg	Anam	10107	6044	623	689	721	738	754	789	866	941	419	0.591	0.938675	4.75898	0.635224	0.0828964	0.281879	1.00892
Pezizomycotina	Anam	Eder	10211	6223	612	741	778	808	824	876	958	1033	839	Eder	Anam	9270	5079	612	666	698	713	736	773	848	934	431	0.575	0.93717	4.69422	0.61905	0.0695624	0.311387	1.00897
Pezizomycotina	Anam	Emes	10211	6340	606	700	740	764	779	829	908	986	1083	Emes	Anam	9168	5099	606	669	695	710	727	760	831	912	408	0.595	0.937458	4.70646	0.629658	0.0820719	0.28827	0.992064
Pezizomycotina	Anam	Espi	10211	5904	637	726	767	786	813	870	924	1000	765	Espi	Anam	12018	7888	637	708	736	751	765	796	879	962	394	0.585	0.942687	4.94262	0.658172	0.055309	0.286519	1.0606
Pezizomycotina	Anam	Exen	10211	5857	643	742	782	808	835	889	964	1028	1017	Exen	Anam	12007	7942	643	703	734	749	762	792	867	951	420	0.581	0.942119	4.91556	0.65923	0.0686509	0.272119	1.06897
Pezizomycotina	Anam	Fgra	10211	6336	579	641	665	684	705	744	813	868	688	Fgra	Anam	11579	7700	580	629	649	659	673	718	777	832	384	0.616	0.94681	5.1504	0.680335	0.0519606	0.267704	1.0457
Pezizomycotina	Anam	Fped	10211	5969	626	699	735	761	785	836	918	982	886	Fped	Anam	12513	8500	626	695	721	737	753	786	860	940	409	0.585	0.944904	5.05171	0.673854	0.0603111	0.265835	1.08842
Pezizomycotina	Anam	Gloz	10211	5896	754	832	868	899	913	982	1059	1121	313	Gloz	Anam	13057	9200	755	816	839	853	862	904	964	1042	397	0.509	0.935147	4.61045	0.693782	0.0326302	0.273588	1.27463
Pezizomycotina	Anam	Mgyp	10211	6778	716	842	903	939	987	1069	1195	1308	510	Mgyp	Anam	8889	5191	716	795	818	834	851	901	981	1059	459	0.554	0.925026	4.23879	0.677439	0.0548449	0.267716	1.13114
Pezizomycotina	Anam	Mthe	10211	6727	607	670	706	725	735	782	846	917	918	Mthe	Anam	9088	5336	607	658	674	685	695	733	792	857	404	0.615	0.937095	4.69107	0.667017	0.0730993	0.259884	1.01635
Pezizomycotina	Anam	Ncra	10211	6544	582	674	705	723	742	796	859	917	1050	Ncra	Anam	9746	6040	582	631	652	664	674	713	772	837	369	0.619	0.941675	4.89466	0.669611	0.0755068	0.254882	1.01867
Pezizomycotina	Anam	Pans	10211	6593	607	675	690	708	721	769	833	898	486	Pans	Anam	10511	6148	586	631	652	667	679	725	791	861	420	0.639	0.942428	4.93024	0.652414	0.0463925	0.301193	0.962212
Pezizomycotina	Anam	Pfic	10211	5570	636	697	725	736	749	786	840	895	739	Pfic	Anam	15386	11345	636	692	714	727	740	787	851	907	369	0.598	0.950307	5.34445	0.695375	0.0455498	0.259075	1.10505
Pezizomycotina	Anam	Prub	10211	6098	760	870	937	979	1020	1098	1208	1287	571	Prub	Anam	12740	8781	761	846	881	903	924	970	1048	1135	466	0.545	0.933728	4.55377	0.694307	0.0483901	0.257303	1.18953
Pezizomycotina	Anam	Ptri	10211	5701	1103	1222	1280	1312	1336	1402	1498	1643	1038	Ptri	Anam	12121	8107	1103	1210	1254	1280	1299	1358	1445	1540	431	0.459	0.901218	3.58245	0.686078	0.0729902	0.240932	1.34707
Pezizomycotina	Anam	Rmac	10211	6313	612	698	742	767	791	841	930	1008	779	Rmac	Anam	11364	7431	610	670	701	720	734	767	845	927	422	0.584	0.94336	4.97513	0.675281	0.0590085	0.26571	1.09081
Pezizomycotina	Anam	Ssch	10211	6803	478	583	623	638	651	690	733	783	346	Ssch	Anam	10277	6914	478	521	540	554	565	592	643	701	306	0.654	0.953339	5.52832	0.702283	0.0333811	0.264335	1.02372
Pezizomycotina	Anam	Sscl	10211	6403	653	761	806	832	854	909	972	1024	364	Sscl	Anam	14407	11365	651	696	712	724	735	772	829	902	299	0.509	0.947031	5.1621	0.762117	0.0284378	0.209445	1.41797
Pezizomycotina	Anam	Tatr	10211	6223	532	632	661	691	706	753	820	877	413	Tatr	Anam	11780	7853	528	571	593	606	613	648	699	762	358	0.62	0.951798	5.43297	0.672495	0.0368353	0.290669	1.03239
Pezizomycotina	Anam	Trub	10211	6821	696	827	890	945	980	1068	1190	1298	375	Trub	Anam	8681	5023	696	775	800	816	835	885	967	1046	441	0.558	0.926318	4.28233	0.6768	0.0466286	0.276571	1.12353
Pezizomycotina	Anam	Tter	10211	6658	595	669	699	715	724	769	833	910	968	Tter	Anam	9792	6125	596	642	664	677	689	728	793	859	389	0.613	0.940459	4.83855	0.679513	0.0721348	0.248352	1.0425
Pezizomycotina	Anam	Uree	10211	7408	572	673	717	756	789	873	997	1083	581	Uree	Anam	7742	4479	572	649	672	692	709	759	824	905	428	0.558	0.936278	4.65685	0.707181	0.0600274	0.232792	1.18659
Pezizomycotina	Anam	Valf	10211	7136	466	539	571	588	598	651	706	772	342	Valf	Anam	10209	7096	466	511	525	533	542	575	625	671	299	0.675	0.954358	5.59385	0.730296	0.032892	0.236812	1.03254
Pezizomycotina	Anam	Ztri	10211	5840	1040	1176	1235	1271	1296	1382	1502	1644	1171	Ztri	Anam	10938	6571	1034	1152	1195	1234	1252	1294	1388	1471	479	0.384	0.901934	3.59895	0.650642	0.0865007	0.262857	1.52822
Pezizomycotina	Anig	Aory	10481	3221	4725	5135	5280	5349	5411	5521	5592	5621	123	Aory	Anig	12658	5937	4733	4997	5092	5140	5174	5238	5292	5316	96	0.13	0.591253	1.05223	0.669396	0.0160076	0.314597	3.04448
Pezizomycotina	Anig	Aota	10481	6013	2446	2878	3070	3190	3248	3403	3507	3551	179	Aota	Anig	8751	4421	2442	2703	2804	2866	2913	3035	3121	3149	118	0.342	0.74584	1.76194	0.727412	0.0207055	0.251882	1.58635
Pezizomycotina	Anig	Ater	10481	4963	3637	3979	4123	4205	4253	4366	4416	4433	71	Ater	Anig	10481	4963	3637	3979	4123	4205	4253	4366	4416	4433	71	0.132	0.652991	1.28349	0.725161	0.0103741	0.264465	3.5873
Pezizomycotina	Anig	Bpan	10481	6366	576	671	711	737	754	831	969	1150	1672	Bpan	Anig	10481	6366	576	671	711	737	754	831	969	1150	1672	0.568	0.945043	5.05877	0.642706	0.168804	0.188491	1.06934
Pezizomycotina	Anig	Ccar	10481	5635	1377	1563	1654	1705	1759	1911	2095	2224	914	Ccar	Anig	10481	5635	1377	1563	1654	1705	1759	1911	2095	2224	914	0.481	0.868619	2.96775	0.618959	0.100395	0.280646	1.11775
Pezizomycotina	Anig	Ccor	10481	8328	669	759	807	841	863	930	1003	1061	354	Ccor	Anig	9217	6640	669	759	800	832	851	923	978	1008	158	0.466	0.932074	4.48973	0.815251	0.0278867	0.156863	1.63063
Pezizomycotina	Anig	Cepi	10481	5626	1413	1614	1703	1771	1822	2001	2173	2293	683	Cepi	Anig	10452	6034	1414	1614	1704	1777	1820	1978	2089	2149	243	0.47	0.86495	2.91159	0.643985	0.0511433	0.304871	1.18514
Pezizomycotina	Anig	Ceur	10481	5481	1430	1621	1711	1745	1781	1863	1954	2053	909	Ceur	Anig	11072	6703	1430	1608	1699	1761	1804	1929	2047	2100	226	0.512	0.867304	2.94737	0.651795	0.0607179	0.287487	1.10411
Pezizomycotina	Anig	Cglo	10481	6906	686	812	880	908	931	995	1090	1167	750	Cglo	Anig	10481	6906	686	812	880	908	931	995	1090	1167	750	0.615	0.934548	4.58633	0.705054	0.0765697	0.218377	1.07139
Pezizomycotina	Anig	Cimm	10481	5891	2541	3064	3293	3422	3503	3688	3807	3848	171	Cimm	Anig	10481	5891	2541	3064	3293	3422	3503	3688	3807	3848	171	0.305	0.757561	1.83919	0.74194	0.0215365	0.236524	1.84284
Pezizomycotina	Anig	Cmil	10481	6477	652	777	830	884	918	978	1045	1115	449	Cmil	Anig	9636	5786	653	758	808	855	887	983	1126	1202	268	0.624	0.935129	4.60974	0.651871	0.038114	0.310015	0.976897
Pezizomycotina	Anig	Cthe	10481	7129	747	839	900	932	950	1036	1137	1243	637	Cthe	Anig	10481	7129	747	839	900	932	950	1036	1137	1243	637	0.606	0.928728	4.36641	0.732381	0.0654407	0.202178	1.12241
Pezizomycotina	Anig	Cyeg	10481	5735	1353	1543	1637	1687	1744	1887	2080	2203	1155	Cyeg	Anig	10107	5825	1351	1525	1615	1684	1733	1873	1978	2028	232	0.484	0.868661	2.9684	0.646388	0.0775554	0.276057	1.16011
Pezizomycotina	Anig	Eder	10481	5770	1414	1667	1753	1814	1862	2004	2142	2236	838	Eder	Anig	9270	4796	1411	1604	1705	1769	1813	1967	2085	2146	251	0.464	0.856969	2.79628	0.624247	0.0643389	0.311414	1.15293
Pezizomycotina	Anig	Emes	10481	5950	1342	1545	1626	1683	1722	1821	1949	2043	1121	Emes	Anig	9168	4828	1340	1522	1615	1691	1736	1884	1998	2067	236	0.487	0.863505	2.89003	0.635233	0.0799788	0.284788	1.12634
Pezizomycotina	Anig	Espi	10481	5361	1360	1547	1644	1691	1738	1862	1997	2080	804	Espi	Anig	12018	7593	1361	1560	1653	1729	1778	1923	2028	2085	244	0.468	0.879061	3.13992	0.65497	0.0529882	0.292042	1.23025
Pezizomycotina	Anig	Exen	10481	5367	1401	1633	1714	1784	1836	1974	2131	2236	1019	Exen	Anig	12007	7626	1399	1579	1666	1741	1788	1935	2048	2099	234	0.469	0.875489	3.07883	0.659945	0.0636428	0.276412	1.23193
Pezizomycotina	Anig	Fgra	10481	6042	769	884	941	993	1024	1090	1171	1230	810	Fgra	Anig	11579	7561	769	895	951	1004	1045	1152	1282	1361	279	0.596	0.930281	4.42264	0.66285	0.053065	0.284085	1.03462
Pezizomycotina	Anig	Fped	10481	5480	1369	1570	1657	1721	1777	1901	2060	2179	891	Fped	Anig	12513	8148	1368	1547	1638	1709	1749	1888	1999	2049	253	0.472	0.880969	3.17355	0.672755	0.0564743	0.270771	1.25567
Pezizomycotina	Anig	Gloz	10481	5692	1022	1148	1214	1262	1294	1423	1560	1658	328	Gloz	Anig	13057	9179	1021	1139	1207	1257	1296	1410	1553	1627	227	0.498	0.913204	3.88236	0.691835	0.02582	0.282345	1.26865
Pezizomycotina	Anig	Mgyp	10481	5930	2471	2920	3098	3230	3296	3451	3550	3596	178	Mgyp	Anig	8889	4527	2470	2689	2795	2857	2906	3027	3117	3139	117	0.341	0.744915	1.75604	0.724721	0.0204449	0.254834	1.58315
Pezizomycotina	Anig	Mthe	10481	6444	839	940	1014	1062	1090	1164	1282	1401	1089	Mthe	Anig	9088	5172	837	948	1015	1066	1103	1223	1360	1445	253	0.588	0.914354	3.91407	0.649192	0.0750014	0.275806	1.00951
Pezizomycotina	Anig	Ncra	10481	6267	841	988	1057	1096	1128	1211	1323	1412	1322	Ncra	Anig	9746	5892	839	936	1002	1047	1080	1183	1326	1421	251	0.596	0.916943	3.9876	0.655578	0.0848116	0.259611	1.0086
Pezizomycotina	Anig	Pans	10481	6290	832	934	994	1025	1053	1141	1243	1353	641	Pans	Anig	10511	5963	805	906	971	1024	1055	1162	1305	1395	303	0.614	0.922018	4.1412	0.633066	0.0487729	0.318161	0.950649
Pezizomycotina	Anig	Pfic	10481	5050	910	1013	1089	1128	1160	1233	1316	1389	877	Pfic	Anig	15386	11104	908	1017	1093	1145	1179	1279	1402	1490	254	0.575	0.929717	4.40204	0.671712	0.047029	0.281259	1.08609
Pezizomycotina	Anig	Prub	10481	4477	3370	3908	4115	4243	4302	4454	4574	4609	247	Prub	Anig	12740	7437	3378	3618	3708	3771	3801	3882	3928	3949	123	0.205	0.709401	1.54961	0.723244	0.022461	0.254295	2.50278
Pezizomycotina	Anig	Ptri	10481	5755	964	1053	1099	1128	1151	1218	1340	1512	1224	Ptri	Anig	12121	8311	967	1062	1110	1144	1170	1259	1374	1456	261	0.531	0.914565	3.91995	0.68047	0.0718398	0.24769	1.172
Pezizomycotina	Anig	Rmac	10481	5687	1387	1588	1686	1759	1814	1937	2090	2206	766	Rmac	Anig	11364	7012	1383	1576	1671	1743	1797	1950	2064	2131	242	0.471	0.873198	3.04087	0.66574	0.052844	0.281415	1.23423
Pezizomycotina	Anig	Ssch	10481	6422	682	847	918	948	965	1034	1143	1208	407	Ssch	Anig	10277	6752	686	762	821	858	891	981	1094	1164	242	0.625	0.934098	4.56837	0.679422	0.0334709	0.287107	1.01544
Pezizomycotina	Anig	Sscl	10481	6263	851	1021	1104	1144	1172	1278	1400	1483	471	Sscl	Anig	14407	11342	850	951	1000	1043	1065	1161	1283	1344	190	0.493	0.931654	4.47379	0.759262	0.0285074	0.212231	1.43483
Pezizomycotina	Anig	Tatr	10481	5803	757	908	971	1022	1056	1139	1222	1305	524	Tatr	Anig	11780	7666	750	862	912	953	990	1102	1240	1320	261	0.596	0.932303	4.49847	0.648983	0.037824	0.313193	1.01518
Pezizomycotina	Anig	Trub	10481	6011	2436	2921	3115	3242	3319	3457	3562	3610	122	Trub	Anig	8681	4412	2439	2671	2776	2834	2885	3008	3100	3118	115	0.345	0.74559	1.76034	0.729544	0.0165885	0.253867	1.57664
Pezizomycotina	Anig	Tter	10481	6321	810	943	1017	1058	1090	1170	1293	1408	1185	Tter	Anig	9792	5944	811	921	989	1039	1082	1186	1334	1412	279	0.583	0.920041	4.07982	0.65757	0.0784902	0.26394	1.03772
Pezizomycotina	Anig	Uree	10481	6761	2096	2492	2652	2746	2808	2932	3008	3037	187	Uree	Anig	7742	3864	2099	2436	2540	2601	2636	2740	2820	2850	94	0.329	0.769796	1.92542	0.757414	0.0200314	0.222555	1.7722
Pezizomycotina	Anig	Valf	10481	6954	660	764	822	854	881	963	1052	1141	403	Valf	Anig	10209	7025	660	746	804	845	880	969	1068	1133	201	0.649	0.936201	4.65366	0.721683	0.0311822	0.247135	1.04105
Pezizomycotina	Anig	Ztri	10481	6454	590	665	699	726	751	820	934	1073	1307	Ztri	Anig	10938	7307	587	658	698	718	738	812	916	1007	262	0.571	0.945049	5.05904	0.679824	0.0775121	0.242664	1.12516
Pezizomycotina	Aory	Aota	12658	8211	2516	2947	3108	3214	3273	3424	3541	3588	165	Aota	Aory	8751	4065	2514	2803	2931	3012	3057	3186	3298	3329	121	0.342	0.765052	1.89126	0.749496	0.0174614	0.233042	1.67662
Pezizomycotina	Aory	Ater	12658	7063	3890	4177	4305	4371	4407	4509	4555	4579	62	Ater	Aory	10378	4253	3897	4410	4563	4609	4648	4730	4788	4802	112	0.124	0.661964	1.32174	0.742081	0.0114106	0.246508	3.96154
Pezizomycotina	Aory	Bpan	12658	8608	589	692	731	759	779	858	994	1164	1668	Bpan	Aory	10486	6837	582	659	691	720	740	805	904	994	318	0.568	0.949404	5.2926	0.702908	0.0903837	0.206708	1.1749
Pezizomycotina	Aory	Ccar	12658	7829	1427	1627	1712	1769	1823	1969	2154	2283	905	Ccar	Aory	10352	5784	1425	1610	1717	1787	1842	1957	2095	2149	251	0.485	0.876054	3.08833	0.675315	0.057347	0.267338	1.21982
Pezizomycotina	Aory	Ccor	12658	7938	1476	1671	1771	1850	1909	2029	2180	2282	759	Ccor	Aory	9217	4482	1475	1687	1806	1896	1949	2096	2245	2303	263	0.471	0.865097	2.9138	0.656309	0.0540055	0.289685	1.20546
Pezizomycotina	Aory	Cepi	12658	7828	1459	1669	1760	1835	1883	2052	2209	2326	673	Cepi	Aory	10452	5781	1461	1672	1786	1864	1916	2057	2204	2260	264	0.474	0.873648	3.04825	0.674047	0.0464091	0.279544	1.24236
Pezizomycotina	Aory	Ceur	12658	7715	1451	1645	1731	1766	1801	1877	1973	2067	906	Ceur	Aory	11072	6467	1447	1634	1748	1816	1859	1975	2115	2160	267	0.514	0.877876	3.11938	0.68078	0.0563076	0.262913	1.16272
Pezizomycotina	Aory	Cglo	12658	9022	712	842	908	937	957	1022	1114	1195	793	Cglo	Aory	11026	7675	712	813	868	907	942	1029	1148	1212	256	0.615	0.939875	4.81215	0.75009	0.0471249	0.202785	1.14633
Pezizomycotina	Aory	Cimm	12658	8070	2596	3116	3322	3463	3536	3706	3833	3877	155	Cimm	Aory	9747	5337	2599	2839	2958	3037	3087	3194	3289	3320	84	0.306	0.768132	1.91333	0.779024	0.0138873	0.207089	1.95553
Pezizomycotina	Aory	Cmil	12658	8634	662	783	840	899	937	1002	1074	1147	477	Cmil	Aory	9636	5511	660	777	839	882	917	1012	1167	1261	330	0.621	0.940702	4.84962	0.674471	0.0384799	0.287049	1.0217
Pezizomycotina	Aory	Cthe	12658	9330	790	887	940	965	977	1061	1149	1259	611	Cthe	Aory	7146	3349	790	908	967	1020	1059	1167	1298	1386	305	0.6	0.920218	4.08522	0.695731	0.0502634	0.254006	1.06704
Pezizomycotina	Aory	Cyeg	12658	7944	1398	1596	1681	1740	1795	1929	2124	2253	1126	Cyeg	Aory	10107	5574	1396	1581	1683	1753	1810	1933	2074	2129	250	0.488	0.877268	3.10894	0.676881	0.0688999	0.254219	1.21682
Pezizomycotina	Aory	Eder	12658	7981	1437	1695	1779	1832	1881	2008	2149	2242	819	Eder	Aory	9270	4576	1437	1649	1766	1835	1886	2035	2178	2239	290	0.47	0.868935	2.97267	0.659022	0.058203	0.282775	1.2184
Pezizomycotina	Aory	Emes	12658	8210	1356	1558	1628	1683	1726	1828	1944	2036	1104	Emes	Aory	9168	4574	1356	1544	1655	1732	1784	1917	2070	2135	292	0.493	0.875745	3.08311	0.668829	0.0730355	0.258135	1.18808
Pezizomycotina	Aory	Espi	12658	7605	1383	1574	1668	1713	1769	1898	2033	2119	770	Espi	Aory	12018	7275	1389	1596	1699	1773	1830	1980	2110	2172	289	0.475	0.887664	3.29763	0.679328	0.0483473	0.272325	1.26951
Pezizomycotina	Aory	Exen	12658	7631	1427	1663	1751	1822	1875	2008	2164	2264	999	Exen	Aory	12007	7377	1426	1634	1744	1816	1873	2010	2147	2207	268	0.475	0.88433	3.23462	0.688062	0.0580873	0.253851	1.281
Pezizomycotina	Aory	Fgra	12658	8118	839	966	1021	1077	1104	1175	1259	1324	819	Fgra	Aory	11579	7203	837	980	1061	1106	1149	1247	1396	1489	323	0.594	0.93085	4.44366	0.679092	0.0506183	0.270289	1.0642
Pezizomycotina	Aory	Fped	12658	7781	1391	1592	1683	1740	1796	1926	2083	2198	855	Fped	Aory	12513	7964	1391	1578	1686	1753	1799	1933	2075	2122	264	0.477	0.889476	3.33294	0.703247	0.0499799	0.246773	1.31137
Pezizomycotina	Aory	Gloz	12658	7922	1068	1190	1253	1303	1333	1467	1602	1703	334	Gloz	Aory	13057	8928	1068	1193	1268	1328	1356	1466	1623	1720	275	0.499	0.916936	3.9874	0.714619	0.0258281	0.259553	1.31315
Pezizomycotina	Aory	Mgyp	12658	8147	2510	2971	3127	3254	3317	3478	3583	3630	188	Mgyp	Aory	8889	4245	2511	2766	2898	2975	3032	3160	3263	3297	138	0.344	0.766975	1.90499	0.749849	0.0197265	0.230425	1.67185
Pezizomycotina	Aory	Mthe	12658	8626	857	963	1035	1079	1104	1177	1287	1402	1083	Mthe	Aory	9088	5025	855	974	1044	1093	1134	1236	1375	1472	308	0.586	0.921273	4.11782	0.681392	0.069432	0.249176	1.07124
Pezizomycotina	Aory	Ncra	12658	8489	867	1018	1082	1112	1146	1217	1327	1416	1297	Ncra	Aory	9746	5741	867	978	1038	1084	1119	1219	1363	1459	300	0.594	0.922603	4.15978	0.688437	0.0772617	0.234301	1.06928
Pezizomycotina	Aory	Pans	12658	8444	878	977	1032	1060	1084	1171	1284	1390	616	Pans	Aory	10511	5744	839	956	1022	1074	1118	1222	1368	1462	366	0.614	0.925892	4.26787	0.661384	0.0457766	0.29284	0.997345
Pezizomycotina	Aory	Pfic	12658	7155	939	1060	1130	1171	1204	1281	1371	1438	897	Pfic	Aory	15386	10756	939	1064	1149	1203	1234	1335	1474	1570	332	0.576	0.933034	4.52662	0.684514	0.0469693	0.268516	1.10881
Pezizomycotina	Aory	Prub	12658	6608	3478	4012	4206	4313	4384	4517	4643	4684	256	Prub	Aory	12740	6929	3491	3779	3885	3951	3998	4104	4183	4203	139	0.206	0.725608	1.63932	0.734549	0.0214336	0.244018	2.58735
Pezizomycotina	Aory	Ptri	12658	8032	969	1060	1109	1138	1164	1237	1355	1521	1180	Ptri	Aory	12121	8146	970	1077	1121	1159	1185	1259	1393	1477	282	0.53	0.921748	4.1327	0.708319	0.0640105	0.227671	1.23187
Pezizomycotina	Aory	Rmac	12658	7949	1393	1601	1698	1773	1828	1953	2103	2202	748	Rmac	Aory	11364	6775	1391	1605	1723	1801	1856	2008	2155	2224	284	0.474	0.884106	3.23048	0.693286	0.0485921	0.258122	1.29312
Pezizomycotina	Aory	Ssch	12658	8640	696	879	946	971	992	1054	1162	1235	396	Ssch	Aory	10277	6577	694	783	838	882	915	1011	1130	1204	293	0.624	0.939394	4.79066	0.706289	0.0319796	0.261731	1.06328
Pezizomycotina	Aory	Sscl	12658	8531	892	1064	1141	1174	1203	1307	1428	1511	468	Sscl	Aory	14407	11252	892	991	1050	1095	1119	1212	1345	1410	223	0.495	0.934085	4.56785	0.782524	0.0273328	0.190143	1.47665
Pezizomycotina	Aory	Tatr	12658	8055	780	946	1003	1060	1097	1190	1270	1354	493	Tatr	Aory	11780	7379	770	894	954	990	1028	1132	1273	1364	339	0.594	0.936574	4.66918	0.674327	0.0363509	0.289322	1.06323
Pezizomycotina	Aory	Trub	12658	8235	2490	2944	3118	3243	3315	3453	3562	3615	111	Trub	Aory	8681	4149	2494	2748	2882	2959	3010	3131	3239	3270	121	0.346	0.766437	1.90113	0.7572	0.0141853	0.228615	1.6773
Pezizomycotina	Aory	Tter	12658	8592	857	987	1059	1102	1127	1205	1313	1417	1131	Tter	Aory	9792	5767	856	971	1040	1091	1133	1231	1376	1465	296	0.581	0.923697	4.19503	0.692434	0.0688142	0.238752	1.10086
Pezizomycotina	Aory	Uree	12658	8961	2163	2543	2692	2780	2840	2941	3013	3042	182	Uree	Aory	7742	3600	2165	2527	2646	2717	2767	2869	2967	2997	92	0.331	0.787843	2.0646	0.781546	0.0170483	0.201406	1.86023
Pezizomycotina	Aory	Valf	12658	9071	694	807	860	890	916	1008	1099	1182	385	Valf	Aory	10209	6725	696	792	861	897	934	1025	1126	1206	268	0.648	0.939214	4.78267	0.735484	0.0304046	0.234111	1.06601
Pezizomycotina	Aory	Ztri	12658	8677	613	690	722	747	769	840	952	1087	1293	Ztri	Aory	10938	7024	608	684	726	749	772	841	938	1013	331	0.569	0.948254	5.22836	0.701721	0.072581	0.225698	1.16944
Pezizomycotina	Aota	Ater	8751	4844	2081	2307	2422	2495	2548	2665	2749	2789	91	Ater	Aota	10378	6400	2083	2538	2703	2807	2859	2995	3098	3144	168	0.343	0.78232	2.02035	0.751353	0.017307	0.23134	1.7137
Pezizomycotina	Aota	Bpan	8751	5336	475	554	590	609	623	676	798	967	1484	Bpan	Aota	10486	7623	473	555	596	629	666	750	867	958	402	0.602	0.95072	5.36861	0.708568	0.103122	0.18831	1.11902
Pezizomycotina	Aota	Ccar	8751	4760	1165	1344	1415	1474	1522	1671	1828	1941	784	Ccar	Aota	10352	6834	1165	1399	1511	1589	1637	1762	1911	1985	308	0.514	0.87803	3.12203	0.69123	0.0651046	0.243665	1.18078
Pezizomycotina	Aota	Ccor	8751	4827	1258	1423	1518	1589	1641	1748	1872	1968	640	Ccor	Aota	9217	5379	1259	1506	1631	1718	1776	1938	2101	2184	349	0.499	0.859918	2.83784	0.66054	0.0640088	0.275451	1.1383
Pezizomycotina	Aota	Cepi	8751	4715	1234	1400	1476	1542	1596	1740	1883	1995	549	Cepi	Aota	10452	6704	1235	1485	1604	1685	1737	1886	2047	2133	322	0.505	0.871426	3.01216	0.682383	0.0520497	0.265567	1.17752
Pezizomycotina	Aota	Ceur	8751	4666	1211	1369	1444	1479	1499	1577	1667	1739	784	Ceur	Aota	11072	7455	1211	1438	1547	1619	1673	1806	1954	2023	307	0.545	0.877819	3.11839	0.696569	0.0626975	0.240733	1.12195
Pezizomycotina	Aota	Cglo	8751	5646	625	737	784	806	825	890	980	1055	665	Cglo	Aota	11026	8175	625	739	797	832	860	963	1108	1214	348	0.654	0.936795	4.67844	0.745992	0.054677	0.199331	1.06857
Pezizomycotina	Aota	Cimm	8751	3875	3032	3585	3765	3850	3902	4040	4131	4175	182	Cimm	Aota	9747	5289	3033	3373	3488	3554	3610	3729	3814	3848	119	0.255	0.672127	1.36677	0.737071	0.0242098	0.23872	1.94276
Pezizomycotina	Aota	Cmil	8751	5219	598	710	761	797	825	872	942	1007	380	Cmil	Aota	9636	6258	597	716	769	810	849	964	1103	1208	405	0.66	0.935008	4.60484	0.667578	0.0456608	0.286761	0.945744
Pezizomycotina	Aota	Cthe	8751	5720	702	792	836	865	888	962	1055	1146	559	Cthe	Aota	7146	3773	702	836	900	947	987	1123	1267	1373	405	0.642	0.911681	3.84124	0.655006	0.0665149	0.278479	0.930151
Pezizomycotina	Aota	Cyeg	8751	4745	1167	1351	1429	1477	1526	1673	1834	1943	998	Cyeg	Aota	10107	6554	1167	1402	1514	1595	1642	1773	1922	2002	318	0.519	0.876233	3.09135	0.683793	0.0796417	0.236565	1.15446
Pezizomycotina	Aota	Eder	8751	4792	1217	1434	1502	1570	1619	1729	1856	1945	691	Eder	Aota	9270	5525	1217	1468	1576	1657	1707	1849	2007	2085	344	0.499	0.864935	2.91137	0.661898	0.0664015	0.271701	1.14729
Pezizomycotina	Aota	Emes	8751	4955	1135	1306	1358	1412	1454	1545	1650	1728	1044	Emes	Aota	9168	5492	1134	1367	1483	1563	1618	1760	1915	2002	333	0.519	0.873375	3.04377	0.66754	0.0879872	0.244473	1.12334
Pezizomycotina	Aota	Espi	8751	4643	1162	1322	1391	1442	1489	1600	1731	1814	656	Espi	Aota	12018	8362	1165	1397	1509	1588	1644	1790	1944	2025	329	0.507	0.887958	3.3033	0.705184	0.0534107	0.241405	1.23506
Pezizomycotina	Aota	Exen	8751	4623	1178	1369	1447	1510	1560	1690	1826	1932	815	Exen	Aota	12007	8445	1180	1428	1538	1620	1670	1812	1972	2053	303	0.503	0.886405	3.27354	0.710217	0.0607609	0.229022	1.25157
Pezizomycotina	Aota	Fgra	8751	5160	672	778	818	856	881	935	1019	1084	670	Fgra	Aota	11579	8180	673	802	875	917	962	1093	1237	1344	394	0.633	0.933842	4.55824	0.70266	0.0560442	0.241296	1.03661
Pezizomycotina	Aota	Fped	8751	4636	1162	1336	1429	1481	1527	1645	1791	1901	745	Fped	Aota	12513	8937	1162	1400	1511	1596	1648	1792	1946	2022	311	0.504	0.890707	3.35738	0.716631	0.055755	0.227614	1.26649
Pezizomycotina	Aota	Gloz	8751	4672	892	1000	1065	1104	1135	1251	1373	1458	302	Gloz	Aota	13057	9759	892	1053	1124	1180	1224	1375	1513	1627	356	0.531	0.918195	4.02431	0.720685	0.0328606	0.246454	1.2462
Pezizomycotina	Aota	Mgyp	8751	2631	5083	5521	5622	5653	5678	5697	5708	5716	45	Mgyp	Aota	8889	2869	5083	5426	5509	5543	5567	5594	5605	5606	47	0.06	0.423696	0.608443	0.735884	0.0123093	0.251806	5.19652
Pezizomycotina	Aota	Mthe	8751	5262	733	833	894	930	958	1033	1126	1227	920	Mthe	Aota	9088	5638	732	869	948	994	1038	1177	1329	1443	413	0.623	0.917877	4.0149	0.66569	0.0814096	0.252901	0.980772
Pezizomycotina	Aota	Ncra	8751	5157	760	882	932	960	992	1072	1171	1248	1107	Ncra	Aota	9746	6345	760	881	948	992	1033	1162	1310	1411	417	0.63	0.917825	4.01337	0.677505	0.0897685	0.232727	0.987033
Pezizomycotina	Aota	Pans	8751	5149	751	847	889	920	942	1010	1103	1193	543	Pans	Aota	10511	6432	732	864	939	976	1017	1148	1294	1397	514	0.649	0.923009	4.17278	0.651386	0.0594522	0.289161	0.926403
Pezizomycotina	Aota	Pfic	8751	4643	735	821	870	899	919	989	1066	1139	740	Pfic	Aota	15386	12101	735	869	938	979	1018	1140	1283	1375	380	0.615	0.939098	4.77754	0.738695	0.049411	0.211894	1.12798
Pezizomycotina	Aota	Prub	8751	4293	2173	2528	2680	2778	2845	2996	3150	3213	236	Prub	Aota	12740	8775	2179	2524	2674	2751	2801	2922	3015	3055	174	0.367	0.797497	2.14581	0.762472	0.023922	0.213606	1.65686
Pezizomycotina	Aota	Ptri	8751	4921	805	886	923	950	970	1029	1122	1262	1059	Ptri	Aota	12121	8932	807	936	993	1027	1060	1149	1304	1400	423	0.564	0.922767	4.16503	0.719263	0.076947	0.20379	1.17679
Pezizomycotina	Aota	Rmac	8751	4793	1154	1336	1421	1482	1530	1647	1773	1864	681	Rmac	Aota	11364	7726	1153	1417	1544	1630	1683	1831	1995	2081	324	0.502	0.885309	3.25287	0.702999	0.0564353	0.240566	1.23978
Pezizomycotina	Aota	Ssch	8751	5335	590	738	787	810	830	894	993	1053	374	Ssch	Aota	10277	7223	590	700	753	786	820	928	1039	1131	368	0.665	0.937986	4.72908	0.703608	0.0415733	0.254818	0.992443
Pezizomycotina	Aota	Sscl	8751	5219	776	909	982	1011	1040	1128	1246	1323	397	Sscl	Aota	14407	11873	776	899	961	1005	1037	1152	1270	1348	280	0.53	0.932982	4.52462	0.791077	0.0313339	0.17759	1.39257
Pezizomycotina	Aota	Tatr	8751	4870	655	786	843	885	915	986	1072	1142	457	Tatr	Aota	11780	8273	648	750	807	852	891	1014	1151	1264	428	0.631	0.936535	4.66755	0.683534	0.0460266	0.270439	1.01451
Pezizomycotina	Aota	Trub	8751	2793	5024	5491	5583	5608	5620	5636	5649	5653	24	Trub	Aota	8681	2846	5026	5352	5423	5452	5473	5501	5515	5518	36	0.063	0.423474	0.607975	0.763885	0.00812788	0.227987	5.13469
Pezizomycotina	Aota	Tter	8751	5210	729	848	898	938	965	1040	1132	1222	984	Tter	Aota	9792	6407	729	867	941	988	1026	1157	1314	1418	417	0.62	0.921372	4.12091	0.679953	0.0820018	0.238045	1.01047
Pezizomycotina	Aota	Uree	8751	4857	2511	2853	2978	3041	3083	3175	3232	3262	183	Uree	Aota	7742	3524	2512	2998	3127	3202	3259	3378	3460	3497	126	0.276	0.695447	1.47762	0.730689	0.0269398	0.242371	1.84114
Pezizomycotina	Aota	Valf	8751	5908	571	645	704	722	743	811	893	969	351	Valf	Aota	10209	7536	572	667	712	747	782	887	1001	1082	343	0.688	0.939715	4.80499	0.75456	0.0389516	0.206488	1.03063
Pezizomycotina	Aota	Ztri	8751	5424	476	533	565	587	610	674	772	887	1146	Ztri	Aota	10938	7980	473	566	606	635	663	728	830	936	449	0.6	0.9518	5.43309	0.715261	0.0851121	0.199626	1.13464
Pezizomycotina	Ater	Bpan	10378	6883	486	583	612	633	652	719	850	992	1453	Bpan	Ater	10486	7453	482	546	574	608	620	663	749	827	237	0.57	0.953604	5.54521	0.720547	0.0849417	0.194511	1.20547
Pezizomycotina	Ater	Ccar	10378	6192	1128	1324	1399	1458	1507	1638	1796	1918	781	Ccar	Ater	10352	6560	1126	1291	1378	1447	1496	1633	1730	1783	177	0.48	0.891269	3.36865	0.690193	0.0518511	0.257956	1.28156
Pezizomycotina	Ater	Ccor	10378	6382	1181	1368	1452	1512	1561	1673	1804	1890	645	Ccor	Ater	9217	5311	1180	1353	1455	1536	1583	1742	1853	1910	175	0.466	0.87951	3.14776	0.678484	0.0475804	0.273935	1.28054
Pezizomycotina	Ater	Cepi	10378	6236	1167	1370	1438	1500	1544	1699	1835	1932	581	Cepi	Ater	10452	6606	1167	1343	1445	1521	1563	1721	1827	1884	162	0.47	0.88795	3.30315	0.694312	0.0401708	0.265517	1.31173
Pezizomycotina	Ater	Ceur	10378	6127	1173	1353	1429	1462	1497	1561	1641	1715	802	Ceur	Ater	11072	7237	1172	1337	1426	1485	1525	1655	1756	1807	182	0.512	0.890676	3.35676	0.699503	0.0515048	0.248992	1.21686
Pezizomycotina	Ater	Cglo	10378	7153	624	752	810	841	859	923	1011	1087	697	Cglo	Ater	11026	8135	620	709	751	799	824	896	988	1056	170	0.62	0.94188	4.90429	0.758333	0.043006	0.198661	1.15203
Pezizomycotina	Ater	Cimm	10378	6318	2099	2627	2838	2962	3035	3198	3325	3367	172	Cimm	Ater	9747	6064	2097	2292	2385	2460	2502	2623	2710	2739	79	0.306	0.791503	2.09479	0.777324	0.0157574	0.206918	2.01064
Pezizomycotina	Ater	Cmil	10378	6885	582	691	741	782	807	863	927	997	395	Cmil	Ater	9636	6223	582	668	714	753	783	855	971	1032	206	0.627	0.941841	4.90244	0.695385	0.0318833	0.272732	1.04456
Pezizomycotina	Ater	Cthe	10378	7426	652	750	800	825	840	907	999	1094	534	Cthe	Ater	7146	3928	651	759	811	855	887	980	1091	1169	202	0.606	0.925645	4.25951	0.699957	0.0453733	0.25467	1.06916
Pezizomycotina	Ater	Cyeg	10378	6285	1108	1288	1364	1417	1468	1596	1755	1876	971	Cyeg	Ater	10107	6378	1107	1266	1350	1422	1474	1604	1705	1758	173	0.484	0.891872	3.38085	0.693103	0.0626163	0.24428	1.27719
Pezizomycotina	Ater	Eder	10378	6339	1154	1382	1458	1501	1545	1663	1789	1875	713	Eder	Ater	9270	5389	1152	1315	1417	1490	1534	1684	1792	1855	174	0.465	0.882634	3.20352	0.676277	0.0511475	0.272575	1.28367
Pezizomycotina	Ater	Emes	10378	6501	1097	1278	1352	1397	1431	1521	1622	1702	990	Emes	Ater	9168	5334	1098	1271	1367	1442	1487	1627	1740	1796	188	0.491	0.887701	3.29833	0.682093	0.0678923	0.250014	1.23319
Pezizomycotina	Ater	Espi	10378	6044	1108	1282	1359	1415	1464	1569	1696	1769	683	Espi	Ater	12018	8166	1111	1281	1377	1451	1495	1648	1745	1797	182	0.473	0.90092	3.57562	0.704267	0.0428706	0.252862	1.34141
Pezizomycotina	Ater	Exen	10378	6020	1147	1349	1426	1480	1528	1656	1801	1886	895	Exen	Ater	12007	8238	1146	1316	1403	1475	1520	1666	1770	1817	170	0.472	0.897565	3.5007	0.709636	0.0530062	0.237358	1.34946
Pezizomycotina	Ater	Fgra	10378	6528	644	755	812	863	884	944	1010	1065	688	Fgra	Ater	11579	8029	645	742	795	840	869	959	1068	1143	193	0.601	0.941294	4.87694	0.704326	0.0426263	0.253048	1.10312
Pezizomycotina	Ater	Fped	10378	6049	1139	1332	1420	1474	1523	1646	1790	1891	720	Fped	Ater	12513	8710	1139	1308	1400	1466	1509	1642	1752	1801	175	0.474	0.900485	3.56572	0.716004	0.0434192	0.240576	1.36023
Pezizomycotina	Ater	Gloz	10378	6261	857	978	1034	1077	1108	1230	1356	1437	309	Gloz	Ater	13057	9648	856	962	1024	1068	1097	1198	1306	1402	198	0.502	0.926904	4.30244	0.732391	0.0233404	0.244268	1.3523
Pezizomycotina	Ater	Mgyp	10378	6408	2029	2493	2666	2781	2833	2978	3072	3123	173	Mgyp	Ater	8889	5037	2028	2247	2354	2426	2473	2596	2687	2722	90	0.343	0.789433	2.07762	0.752465	0.0172913	0.230243	1.73184
Pezizomycotina	Ater	Mthe	10378	6908	709	810	875	917	943	1002	1104	1204	917	Mthe	Ater	9088	5702	706	811	864	912	949	1040	1150	1228	204	0.591	0.927309	4.31645	0.698576	0.0621018	0.239322	1.0961
Pezizomycotina	Ater	Ncra	10378	6810	702	845	894	922	953	1025	1124	1198	1105	Ncra	Ater	9746	6498	700	784	832	879	911	989	1087	1175	184	0.6	0.930332	4.42452	0.710821	0.0688495	0.220329	1.10217
Pezizomycotina	Ater	Pans	10378	6778	714	817	877	904	928	996	1092	1173	530	Pans	Ater	10511	6489	687	784	842	892	923	999	1108	1187	244	0.618	0.932931	4.52264	0.680778	0.0397167	0.279505	1.0277
Pezizomycotina	Ater	Pfic	10378	5794	753	856	915	945	972	1048	1119	1190	783	Pfic	Ater	15386	11724	754	857	919	971	1000	1081	1187	1259	217	0.58	0.941508	4.88685	0.722183	0.0412252	0.236591	1.17231
Pezizomycotina	Ater	Prub	10378	5116	2832	3395	3588	3688	3751	3888	3987	4023	215	Prub	Ater	12740	8108	2835	3061	3161	3215	3250	3352	3403	3427	69	0.205	0.754866	1.82099	0.757779	0.0162741	0.225947	2.79035
Pezizomycotina	Ater	Ptri	10378	6382	800	886	933	960	982	1037	1143	1279	1037	Ptri	Ater	12121	8820	801	893	940	967	992	1060	1154	1234	194	0.536	0.928841	4.37045	0.727438	0.0589052	0.213657	1.26059
Pezizomycotina	Ater	Rmac	10378	6241	1135	1344	1435	1497	1541	1659	1794	1880	665	Rmac	Ater	11364	7510	1137	1334	1428	1510	1561	1717	1830	1889	175	0.471	0.895502	3.45624	0.706266	0.0431433	0.250591	1.34281
Pezizomycotina	Ater	Ssch	10378	6925	579	729	792	818	837	893	988	1059	353	Ssch	Ater	10277	7250	580	657	699	736	768	838	918	984	184	0.627	0.943888	5.00097	0.727072	0.0275441	0.245384	1.09454
Pezizomycotina	Ater	Sscl	10378	6782	723	894	965	1004	1027	1118	1230	1302	393	Sscl	Ater	14407	11795	723	802	848	888	916	988	1080	1151	136	0.498	0.941658	4.89389	0.795964	0.0226659	0.18137	1.50507
Pezizomycotina	Ater	Tatr	10378	6428	636	790	846	890	921	993	1062	1136	429	Tatr	Ater	11780	8233	630	726	775	815	848	924	1026	1097	235	0.596	0.942865	4.95114	0.701752	0.0317825	0.266466	1.11016
Pezizomycotina	Ater	Trub	10378	6454	2002	2496	2678	2798	2857	2981	3077	3124	116	Trub	Ater	8681	4949	2004	2208	2315	2388	2435	2561	2649	2683	100	0.345	0.789811	2.08074	0.757523	0.0143493	0.228127	1.7342
Pezizomycotina	Ater	Tter	10378	6803	692	818	882	917	943	1005	1112	1205	997	Tter	Ater	9792	6455	692	794	852	906	945	1034	1142	1221	212	0.586	0.931383	4.4636	0.705738	0.0643564	0.229905	1.12169
Pezizomycotina	Ater	Uree	10378	7017	1843	2208	2373	2463	2519	2628	2697	2726	178	Uree	Ater	7742	4225	1841	2124	2235	2310	2346	2463	2538	2574	73	0.33	0.796689	2.13881	0.778748	0.0173871	0.203865	1.88006
Pezizomycotina	Ater	Valf	10378	7345	542	643	686	713	738	818	890	961	343	Valf	Ater	10209	7422	542	615	665	707	741	801	895	961	161	0.656	0.947345	5.17895	0.757166	0.0258422	0.216992	1.09344
Pezizomycotina	Ater	Ztri	10378	6908	499	565	600	616	635	701	793	921	1116	Ztri	Ater	10938	7743	497	561	601	621	633	694	778	847	238	0.572	0.953275	5.52428	0.721014	0.0666339	0.212352	1.20162
Pezizomycotina	Bpan	Ccar	10486	6638	481	541	577	593	605	642	719	796	861	Ccar	Bpan	10352	6384	488	572	596	616	633	686	801	941	1275	0.611	0.953498	5.53847	0.655393	0.107504	0.237103	1.02278
Pezizomycotina	Bpan	Ccor	10486	6871	499	564	592	614	624	655	721	800	682	Ccor	Bpan	9217	5128	503	583	612	634	650	710	832	970	1408	0.605	0.949145	5.27796	0.641623	0.111759	0.246618	1.0066
Pezizomycotina	Bpan	Cepi	10486	6893	483	541	568	588	597	630	706	774	661	Cepi	Bpan	10452	6577	489	562	589	610	626	681	806	951	1332	0.609	0.953577	5.54348	0.674647	0.0998197	0.225533	1.05637
Pezizomycotina	Bpan	Ceur	10486	6598	509	569	588	600	604	633	685	751	731	Ceur	Bpan	11072	7106	514	596	621	643	658	698	808	938	1282	0.637	0.952547	5.47877	0.667348	0.0980278	0.234624	0.997929
Pezizomycotina	Bpan	Cglo	10486	7911	338	392	415	430	441	469	514	549	593	Cglo	Bpan	11026	8178	341	388	414	427	444	487	566	682	1036	0.68	0.968436	6.7664	0.772284	0.0781933	0.149522	1.09986
Pezizomycotina	Bpan	Cimm	10486	7444	488	591	652	687	707	806	942	1077	638	Cimm	Bpan	9747	6321	492	566	601	624	645	706	838	1006	1517	0.569	0.951564	5.41883	0.714954	0.111931	0.173116	1.19565
Pezizomycotina	Bpan	Cmil	10486	7590	318	371	395	420	426	460	505	552	365	Cmil	Bpan	9636	6339	321	376	404	422	432	467	538	636	1052	0.687	0.968244	6.7458	0.714931	0.0727301	0.212339	1.00761
Pezizomycotina	Bpan	Cthe	10486	8016	386	427	449	462	470	496	548	600	481	Cthe	Bpan	7146	3856	389	443	470	490	508	550	638	747	1161	0.669	0.956046	5.70673	0.704277	0.0974076	0.198315	1.00646
Pezizomycotina	Bpan	Cyeg	10486	6707	479	540	571	589	600	636	706	787	1102	Cyeg	Bpan	10107	6152	486	573	598	619	636	689	806	947	1270	0.616	0.953139	5.51576	0.655136	0.120848	0.224017	1.01369
Pezizomycotina	Bpan	Eder	10486	6986	452	544	573	591	595	630	701	777	747	Eder	Bpan	9270	5334	457	535	558	578	594	647	764	906	1380	0.601	0.953989	5.56987	0.653685	0.112856	0.233459	1.03762
Pezizomycotina	Bpan	Emes	10486	7091	436	497	522	537	543	570	629	685	1027	Emes	Bpan	9168	5327	441	511	539	561	572	621	734	875	1310	0.623	0.955378	5.66137	0.661341	0.124461	0.214198	1.01417
Pezizomycotina	Bpan	Espi	10486	6650	475	534	554	569	587	622	674	728	723	Espi	Bpan	12018	8075	482	554	582	602	619	663	771	902	1276	0.61	0.957474	5.80697	0.68339	0.0927739	0.223836	1.07267
Pezizomycotina	Bpan	Exen	10486	6548	478	538	569	586	599	638	711	783	941	Exen	Bpan	12007	8113	484	562	592	613	631	685	792	923	1285	0.606	0.957231	5.7896	0.680925	0.103386	0.215689	1.07558
Pezizomycotina	Bpan	Fgra	10486	7315	386	428	453	465	477	511	569	612	559	Fgra	Bpan	11579	8137	392	447	486	501	517	558	630	742	1151	0.657	0.964741	6.39819	0.725889	0.0803307	0.19378	1.0659
Pezizomycotina	Bpan	Fped	10486	6626	470	527	565	582	589	614	676	747	818	Fped	Bpan	12513	8647	476	555	587	606	621	673	775	907	1259	0.609	0.958868	5.90926	0.692559	0.0941822	0.213259	1.09043
Pezizomycotina	Bpan	Gloz	10486	6744	525	580	609	633	644	696	780	842	250	Gloz	Bpan	13057	9451	531	601	636	659	682	732	830	979	1299	0.564	0.955146	5.64581	0.720194	0.0688842	0.210922	1.21966
Pezizomycotina	Bpan	Mgyp	10486	7543	493	578	619	650	697	781	898	1002	462	Mgyp	Bpan	8889	5462	496	573	602	623	641	698	808	971	1482	0.596	0.948955	5.26729	0.707332	0.105733	0.186936	1.12622
Pezizomycotina	Bpan	Mthe	10486	7494	425	467	488	511	521	559	613	663	800	Mthe	Bpan	9088	5567	430	496	532	550	570	619	706	837	1255	0.646	0.95632	5.7256	0.69774	0.109782	0.192478	1.03291
Pezizomycotina	Bpan	Ncra	10486	7317	413	478	503	519	535	575	622	676	946	Ncra	Bpan	9746	6279	417	474	508	523	538	580	672	797	1178	0.652	0.958976	5.91739	0.700752	0.109473	0.189774	1.03068
Pezizomycotina	Bpan	Pans	10486	7338	429	472	494	506	524	558	600	661	479	Pans	Bpan	10511	6344	424	491	525	544	561	606	697	825	1259	0.676	0.959375	5.94767	0.67921	0.0862788	0.234512	0.96393
Pezizomycotina	Bpan	Pfic	10486	6474	462	503	531	540	553	577	612	647	650	Pfic	Bpan	15386	11698	465	528	559	581	598	642	718	828	1148	0.635	0.96417	6.34598	0.728483	0.0720786	0.199439	1.10611
Pezizomycotina	Bpan	Prub	10486	7020	531	593	634	663	689	735	818	907	524	Prub	Bpan	12740	9154	539	620	653	676	691	752	870	1011	1441	0.589	0.953931	5.56615	0.730005	0.0886893	0.181305	1.1823
Pezizomycotina	Bpan	Ptri	10486	6659	746	831	864	885	904	959	1073	1242	1026	Ptri	Bpan	12121	8437	758	878	925	965	988	1064	1181	1329	1479	0.509	0.933472	4.54371	0.715349	0.118704	0.165948	1.3119
Pezizomycotina	Bpan	Rmac	10486	6970	447	505	533	549	565	602	663	728	750	Rmac	Bpan	11364	7599	455	534	558	580	599	647	762	898	1314	0.609	0.958719	5.89808	0.695484	0.0985297	0.205986	1.09487
Pezizomycotina	Bpan	Ssch	10486	7522	328	415	444	461	470	502	540	587	307	Ssch	Bpan	10277	7201	330	381	404	421	438	462	528	622	1026	0.693	0.968309	6.75277	0.732305	0.0663019	0.201393	1.02323
Pezizomycotina	Bpan	Sscl	10486	7303	457	533	561	577	595	651	713	755	318	Sscl	Bpan	14407	11653	462	515	545	556	573	620	700	820	1026	0.562	0.963082	6.24952	0.79069	0.0560607	0.153249	1.35498
Pezizomycotina	Bpan	Tatr	10486	7031	382	454	479	493	506	541	591	638	375	Tatr	Bpan	11780	8130	385	445	472	486	502	543	620	723	1145	0.66	0.965553	6.47451	0.705196	0.070701	0.224103	1.03167
Pezizomycotina	Bpan	Trub	10486	7588	484	561	612	652	690	775	893	988	373	Trub	Bpan	8681	5271	486	567	596	614	630	687	802	970	1499	0.605	0.949392	5.29195	0.706655	0.102874	0.190471	1.10891
Pezizomycotina	Bpan	Tter	10486	7430	413	474	500	524	532	560	618	671	880	Tter	Bpan	9792	6367	418	486	517	537	556	600	688	819	1224	0.646	0.95902	5.92069	0.709467	0.108191	0.182342	1.05324
Pezizomycotina	Bpan	Uree	10486	8046	404	466	508	541	558	630	754	860	567	Uree	Bpan	7742	4688	408	478	510	532	551	610	737	877	1350	0.598	0.955453	5.66643	0.731167	0.110071	0.158762	1.16822
Pezizomycotina	Bpan	Valf	10486	7934	307	355	374	392	397	424	479	539	272	Valf	Bpan	10209	7428	311	358	394	411	427	459	532	614	975	0.72	0.970138	6.95616	0.765154	0.0621109	0.172735	1.03098
Pezizomycotina	Bpan	Ztri	10486	6446	1250	1426	1499	1544	1587	1698	1834	1957	1040	Ztri	Bpan	10938	6622	1259	1504	1601	1661	1715	1823	1953	2121	1300	0.285	0.882888	3.20814	0.69088	0.123711	0.185408	2.14025
Pezizomycotina	Ccar	Ccor	10352	4311	4503	4764	4848	4923	4983	5109	5219	5280	219	Ccor	Ccar	9217	2586	4504	4988	5158	5268	5342	5544	5720	5810	271	0.165	0.539731	0.892748	0.653001	0.0463927	0.300606	2.13603
Pezizomycotina	Ccar	Cepi	10352	4138	4373	4649	4773	4860	4918	5080	5198	5252	208	Cepi	Ccar	10452	3958	4378	4816	4983	5085	5171	5364	5542	5625	262	0.166	0.57936	1.01309	0.6717	0.0389944	0.289306	2.34431
Pezizomycotina	Ccar	Ceur	10352	4094	3045	3267	3381	3436	3480	3587	3708	3807	840	Ceur	Ccar	11072	4907	3046	3295	3396	3474	3535	3699	3829	3946	822	0.299	0.715693	1.58361	0.587035	0.108394	0.304572	1.40514
Pezizomycotina	Ccar	Cglo	10352	7321	478	578	621	639	654	706	766	837	596	Cglo	Ccar	11026	7930	477	550	588	615	644	698	783	870	682	0.686	0.955328	5.658	0.746756	0.0625765	0.190667	1.03994
Pezizomycotina	Ccar	Cimm	10352	6573	1184	1468	1602	1707	1772	1945	2107	2192	518	Cimm	Ccar	9747	5740	1185	1366	1449	1511	1557	1718	1875	1977	823	0.481	0.882133	3.19444	0.694473	0.0756345	0.229893	1.27363
Pezizomycotina	Ccar	Cmil	10352	6901	484	565	610	640	655	712	762	817	374	Cmil	Ccar	9636	5926	484	565	598	623	643	688	782	872	727	0.696	0.951571	5.41923	0.674395	0.0578864	0.267718	0.922033
Pezizomycotina	Ccar	Cthe	10352	7464	573	640	675	695	704	754	821	884	488	Cthe	Ccar	7146	3421	573	659	706	739	761	823	924	1025	828	0.674	0.934507	4.58467	0.665668	0.0804795	0.253853	0.922954
Pezizomycotina	Ccar	Cyeg	10352	1872	8139	8340	8362	8376	8388	8393	8403	8407	9	Cyeg	Ccar	10107	1461	8140	8455	8515	8535	8552	8570	8574	8576	8	0.03	0.204311	0.238029	0.797368	0.00406699	0.198565	5.43037
Pezizomycotina	Ccar	Eder	10352	4457	4093	4539	4653	4716	4763	4908	5035	5105	270	Eder	Ccar	9270	2857	4097	4612	4798	4905	4978	5179	5370	5459	340	0.163	0.582611	1.02364	0.639783	0.053359	0.306858	2.28678
Pezizomycotina	Ccar	Emes	10352	4780	3687	3988	4089	4154	4193	4309	4404	4467	466	Emes	Ccar	9168	3020	3689	4146	4305	4418	4487	4673	4855	4945	409	0.205	0.622131	1.1615	0.642292	0.072052	0.285655	1.94922
Pezizomycotina	Ccar	Espi	10352	3509	4245	4581	4713	4796	4861	5039	5186	5252	410	Espi	Ccar	12018	5345	4249	4655	4809	4907	4977	5154	5319	5400	408	0.173	0.620295	1.15467	0.63808	0.0589507	0.302969	2.28785
Pezizomycotina	Ccar	Exen	10352	3262	4543	4987	5136	5236	5310	5498	5646	5704	441	Exen	Ccar	12007	5285	4546	4964	5113	5207	5270	5448	5611	5688	275	0.161	0.593497	1.05979	0.644084	0.0539563	0.301959	2.3743
Pezizomycotina	Ccar	Fgra	10352	6587	548	644	670	692	714	751	815	853	641	Fgra	Ccar	11579	7698	548	646	685	715	741	794	896	985	793	0.67	0.950025	5.32814	0.685625	0.0688265	0.245548	0.972181
Pezizomycotina	Ccar	Fped	10352	2716	5786	6164	6316	6415	6479	6690	6842	6898	175	Fped	Ccar	12513	5121	5789	6211	6351	6443	6509	6684	6795	6845	137	0.119	0.493768	0.769618	0.694154	0.0276351	0.278211	2.88026
Pezizomycotina	Ccar	Gloz	10352	5978	780	866	906	938	963	1048	1136	1218	288	Gloz	Ccar	13057	9057	780	872	918	944	974	1054	1155	1250	838	0.563	0.933359	4.53929	0.688132	0.0515355	0.260332	1.14081
Pezizomycotina	Ccar	Mgyp	10352	6703	1187	1424	1532	1623	1674	1796	1940	2020	359	Mgyp	Ccar	8889	4871	1186	1359	1431	1482	1529	1679	1840	1947	788	0.51	0.87667	3.09875	0.686151	0.0679986	0.24585	1.17947
Pezizomycotina	Ccar	Mthe	10352	6921	612	694	738	765	776	835	915	992	819	Mthe	Ccar	9088	5277	612	690	740	767	790	847	946	1052	824	0.657	0.937037	4.68862	0.669631	0.0901954	0.240173	0.955052
Pezizomycotina	Ccar	Ncra	10352	6658	607	720	760	783	807	862	930	994	1003	Ncra	Ccar	9746	5879	607	694	739	768	799	863	963	1069	782	0.664	0.939596	4.79966	0.663895	0.0945245	0.24158	0.939448
Pezizomycotina	Ccar	Pans	10352	6664	623	697	728	752	770	820	884	953	504	Pans	Ccar	10511	6004	601	681	728	760	788	841	943	1055	883	0.685	0.941332	4.87866	0.645043	0.0706248	0.284332	0.886422
Pezizomycotina	Ccar	Pfic	10352	5686	625	694	725	744	762	804	865	910	715	Pfic	Ccar	15386	11296	628	707	765	795	819	872	971	1067	797	0.646	0.951317	5.404	0.693567	0.0617521	0.24468	1.02137
Pezizomycotina	Ccar	Prub	10352	6127	1188	1403	1498	1573	1627	1759	1920	1985	458	Prub	Ccar	12740	8502	1191	1366	1450	1494	1539	1668	1822	1932	803	0.507	0.896977	3.48791	0.706271	0.0608796	0.232849	1.24953
Pezizomycotina	Ccar	Ptri	10352	6121	733	806	855	871	886	933	1012	1124	984	Ptri	Ccar	12121	8223	737	819	862	891	913	979	1082	1173	845	0.596	0.934588	4.58793	0.68295	0.0870828	0.229967	1.07093
Pezizomycotina	Ccar	Rmac	10352	4092	4497	4801	4927	5019	5068	5200	5320	5361	201	Rmac	Ccar	11364	4994	4500	4941	5107	5216	5283	5447	5609	5672	203	0.155	0.585697	1.03376	0.714364	0.0317635	0.253872	2.69936
Pezizomycotina	Ccar	Ssch	10352	6870	496	646	692	712	732	785	837	892	361	Ssch	Ccar	10277	6767	496	569	609	633	656	706	793	873	697	0.693	0.951912	5.43988	0.694454	0.0538779	0.251668	0.95391
Pezizomycotina	Ccar	Sscl	10352	6681	641	760	812	836	853	921	1019	1079	343	Sscl	Ccar	14407	11406	641	717	758	783	808	872	967	1059	619	0.566	0.948221	5.22654	0.770414	0.0409763	0.18861	1.29068
Pezizomycotina	Ccar	Tatr	10352	6370	562	676	716	742	767	810	867	924	406	Tatr	Ccar	11780	7856	558	638	685	711	732	781	876	952	780	0.664	0.949395	5.29208	0.677042	0.0564439	0.266514	0.968042
Pezizomycotina	Ccar	Trub	10352	6782	1160	1409	1535	1624	1677	1796	1954	2021	272	Trub	Ccar	8681	4736	1162	1335	1407	1458	1502	1649	1807	1910	797	0.514	0.878001	3.12154	0.689247	0.0639698	0.246784	1.17735
Pezizomycotina	Ccar	Tter	10352	6785	600	688	738	762	776	834	902	982	866	Tter	Ccar	9792	5987	601	690	739	772	801	867	958	1054	788	0.653	0.940379	4.83493	0.674233	0.0873146	0.238452	0.970957
Pezizomycotina	Ccar	Uree	10352	7376	988	1174	1282	1361	1407	1528	1625	1705	454	Uree	Ccar	7742	4118	989	1181	1243	1300	1347	1474	1628	1722	741	0.506	0.890737	3.35798	0.71316	0.0741453	0.212695	1.25541
Pezizomycotina	Ccar	Valf	10352	7339	490	562	602	622	638	687	758	824	332	Valf	Ccar	10209	7106	490	554	590	619	639	695	775	849	652	0.724	0.952337	5.46583	0.737705	0.0502528	0.212042	0.970364
Pezizomycotina	Ccar	Ztri	10352	6614	481	547	574	590	607	649	736	829	1055	Ztri	Ccar	10938	7095	480	541	570	587	596	643	720	800	806	0.62	0.954861	5.6269	0.674357	0.0915441	0.234099	1.03858
Pezizomycotina	Ccor	Cepi	9217	1954	5961	6316	6425	6497	6533	6639	6718	6747	118	Cepi	Ccor	10452	3492	5962	6249	6316	6359	6387	6443	6498	6538	126	0.081	0.393818	0.547576	0.703073	0.0315001	0.265427	3.4183
Pezizomycotina	Ccor	Ceur	9217	3092	3114	3391	3497	3558	3596	3719	3848	3956	865	Ceur	Ccor	11072	5499	3116	3374	3463	3529	3568	3687	3779	3857	561	0.293	0.692937	1.46515	0.611068	0.10143	0.287503	1.44516
Pezizomycotina	Ccor	Cglo	9217	5998	495	597	645	668	683	735	804	872	597	Cglo	Ccor	11026	8022	494	566	598	634	657	708	783	845	572	0.677	0.951144	5.39366	0.72816	0.0607147	0.211125	1.02302
Pezizomycotina	Ccor	Cimm	9217	5183	1256	1545	1690	1815	1891	2097	2273	2374	530	Cimm	Ccor	9747	5847	1258	1426	1514	1582	1637	1772	1899	1993	663	0.465	0.867433	2.94936	0.670517	0.0725228	0.25696	1.25081
Pezizomycotina	Ccor	Cmil	9217	5636	495	581	626	659	673	727	784	832	396	Cmil	Ccor	9636	6013	493	564	593	631	651	705	775	836	671	0.681	0.947595	5.19239	0.652057	0.0597257	0.288217	0.907321
Pezizomycotina	Ccor	Cthe	9217	6079	578	651	694	716	731	787	867	939	554	Cthe	Ccor	7146	3474	578	671	707	746	770	833	911	978	700	0.66	0.929353	4.38883	0.628198	0.082462	0.28934	0.884571
Pezizomycotina	Ccor	Cyeg	9217	2621	4493	4967	5141	5259	5332	5527	5721	5804	322	Cyeg	Ccor	10107	4066	4493	4756	4847	4931	4994	5122	5233	5300	219	0.17	0.534982	0.87927	0.646837	0.0523312	0.300832	2.03557
Pezizomycotina	Ccor	Eder	9217	2475	5355	5889	5999	6045	6067	6174	6263	6323	219	Eder	Ccor	9270	2612	5358	5781	5855	5902	5945	6036	6114	6177	221	0.086	0.420512	0.601755	0.654361	0.0565989	0.28904	3.19961
Pezizomycotina	Ccor	Emes	9217	3444	3930	4299	4406	4462	4500	4602	4705	4763	424	Emes	Ccor	9168	3327	3934	4343	4457	4536	4582	4671	4770	4832	338	0.192	0.57226	0.990424	0.64357	0.0724266	0.284003	1.91817
Pezizomycotina	Ccor	Espi	9217	2284	4594	5018	5164	5248	5311	5481	5615	5671	342	Espi	Ccor	12018	5788	4596	4890	4969	5019	5057	5162	5242	5298	289	0.155	0.567224	0.974655	0.670154	0.0523869	0.27746	2.45243
Pezizomycotina	Ccor	Exen	9217	2311	4732	5298	5476	5569	5643	5798	5914	5987	315	Exen	Ccor	12007	5925	4734	5052	5117	5167	5195	5287	5356	5403	188	0.141	0.553995	0.934392	0.700459	0.0427794	0.256761	2.75214
Pezizomycotina	Ccor	Fgra	9217	5276	588	682	712	739	763	809	871	920	711	Fgra	Ccor	11579	7811	587	680	717	756	778	839	915	990	684	0.653	0.943499	4.98188	0.666989	0.0710973	0.261913	0.963712
Pezizomycotina	Ccor	Fped	9217	2422	4680	5158	5316	5421	5475	5647	5803	5882	254	Fped	Ccor	12513	6464	4682	4952	5023	5070	5109	5194	5270	5323	177	0.153	0.569167	0.98071	0.718467	0.034848	0.246685	2.67273
Pezizomycotina	Ccor	Gloz	9217	4720	814	900	953	990	1015	1105	1209	1294	308	Gloz	Ccor	13057	9267	811	905	949	986	1014	1081	1180	1256	674	0.555	0.927045	4.3073	0.677369	0.0475568	0.275074	1.13144
Pezizomycotina	Ccor	Mgyp	9217	5319	1272	1525	1659	1756	1816	1966	2129	2216	391	Mgyp	Ccor	8889	4948	1271	1428	1517	1586	1632	1750	1872	1976	650	0.495	0.859549	2.83259	0.659706	0.0668894	0.273405	1.14555
Pezizomycotina	Ccor	Mthe	9217	5618	605	684	736	766	784	846	935	1013	895	Mthe	Ccor	9088	5404	605	692	736	771	793	853	935	1006	688	0.647	0.933898	4.56046	0.64475	0.0926002	0.26265	0.93065
Pezizomycotina	Ccor	Ncra	9217	5314	617	734	782	801	829	888	974	1049	1122	Ncra	Ccor	9746	5995	617	701	747	783	809	867	948	1020	718	0.649	0.934926	4.60151	0.637881	0.103785	0.258334	0.918909
Pezizomycotina	Ccor	Pans	9217	5350	629	701	739	763	783	835	918	993	541	Pans	Ccor	10511	6100	608	695	729	768	799	858	957	1028	779	0.669	0.937297	4.69963	0.61922	0.0713861	0.309394	0.867554
Pezizomycotina	Ccor	Pfic	9217	4405	698	786	830	856	881	928	999	1042	744	Pfic	Ccor	15386	11434	695	789	838	870	902	952	1031	1095	687	0.632	0.943381	4.97613	0.682421	0.0616545	0.255924	1.01864
Pezizomycotina	Ccor	Prub	9217	4728	1277	1504	1611	1697	1754	1922	2095	2167	476	Prub	Ccor	12740	8597	1280	1450	1527	1600	1639	1750	1875	1962	644	0.493	0.883545	3.22015	0.686856	0.057732	0.255412	1.23097
Pezizomycotina	Ccor	Ptri	9217	4899	755	827	877	896	913	963	1056	1176	1067	Ptri	Ccor	12121	8386	758	848	884	917	941	999	1081	1167	703	0.585	0.929094	4.37949	0.670113	0.0892812	0.240605	1.06427
Pezizomycotina	Ccor	Rmac	9217	3072	4554	4983	5115	5176	5223	5316	5402	5439	156	Rmac	Ccor	11364	5565	4555	4938	5024	5069	5103	5151	5212	5249	134	0.135	0.557407	0.94462	0.752877	0.0252789	0.221844	3.10858
Pezizomycotina	Ccor	Ssch	9217	5421	520	670	724	756	779	834	895	954	398	Ssch	Ccor	10277	6843	517	588	623	657	680	735	805	867	573	0.68	0.946804	5.15006	0.664463	0.0526088	0.282928	0.925172
Pezizomycotina	Ccor	Sscl	9217	5380	647	773	832	858	875	952	1055	1124	398	Sscl	Ccor	14407	11522	647	726	766	794	813	871	949	1018	538	0.553	0.945225	5.06801	0.756919	0.0419167	0.201164	1.29378
Pezizomycotina	Ccor	Tatr	9217	5027	566	689	736	768	793	846	917	978	445	Tatr	Ccor	11780	7960	561	642	677	711	733	786	849	917	692	0.652	0.946326	5.12485	0.653598	0.0572219	0.28918	0.948646
Pezizomycotina	Ccor	Trub	9217	5409	1240	1505	1636	1733	1796	1942	2120	2197	306	Trub	Ccor	8681	4839	1240	1393	1479	1543	1591	1712	1828	1930	642	0.5	0.861437	2.85973	0.664678	0.0614866	0.273836	1.14516
Pezizomycotina	Ccor	Tter	9217	5480	621	707	764	789	807	867	947	1033	997	Tter	Ccor	9792	6127	620	718	766	800	825	882	965	1034	672	0.642	0.934715	4.59302	0.653253	0.0939329	0.252814	0.951099
Pezizomycotina	Ccor	Uree	9217	6022	1044	1246	1356	1451	1502	1636	1753	1838	498	Uree	Ccor	7742	4237	1042	1228	1306	1369	1414	1523	1638	1720	568	0.491	0.876997	3.10433	0.689773	0.0716735	0.238553	1.23204
Pezizomycotina	Ccor	Valf	9217	6118	485	567	616	635	655	716	791	854	314	Valf	Ccor	10209	7288	484	550	590	621	636	678	734	794	551	0.711	0.950118	5.33353	0.726337	0.0468657	0.226797	0.970613
Pezizomycotina	Ccor	Ztri	9217	5391	488	551	577	599	618	658	757	852	1133	Ztri	Ccor	10938	7378	485	561	587	605	622	664	727	804	649	0.614	0.951724	5.42847	0.665676	0.0928996	0.241424	1.03182
Pezizomycotina	Cepi	Ceur	10452	4472	3012	3283	3394	3448	3484	3601	3728	3828	850	Ceur	Cepi	11072	5421	3014	3280	3392	3457	3495	3626	3744	3811	508	0.297	0.720033	1.60767	0.63834	0.0876242	0.274035	1.54756
Pezizomycotina	Cepi	Cglo	10452	7362	484	581	628	649	660	714	771	838	600	Cglo	Cepi	11026	8005	483	547	572	602	620	694	779	840	554	0.681	0.954977	5.63458	0.749208	0.0562625	0.19453	1.05063
Pezizomycotina	Cepi	Cimm	10452	6519	1232	1528	1664	1781	1854	2036	2209	2304	542	Cimm	Cepi	9747	5773	1233	1399	1488	1549	1599	1768	1912	2002	587	0.472	0.877964	3.1209	0.693132	0.063663	0.243205	1.28929
Pezizomycotina	Cepi	Cmil	10452	6883	496	587	630	663	679	732	790	844	391	Cmil	Cepi	9636	5852	497	571	596	624	640	709	783	855	657	0.688	0.950568	5.35966	0.666929	0.0548835	0.278188	0.921454
Pezizomycotina	Cepi	Cthe	10452	7419	576	646	684	708	720	769	844	908	527	Cthe	Cepi	7146	3450	576	655	689	717	738	820	913	989	703	0.667	0.934538	4.58592	0.66089	0.0747902	0.26432	0.925978
Pezizomycotina	Cepi	Cyeg	10452	4017	4375	4801	4975	5078	5165	5340	5528	5605	299	Cyeg	Cepi	10107	3872	4371	4661	4783	4878	4942	5107	5231	5283	208	0.17	0.57459	0.997806	0.667824	0.0429188	0.289258	2.25721
Pezizomycotina	Cepi	Eder	10452	3933	5091	5621	5719	5764	5797	5891	5968	6021	215	Eder	Cepi	9270	2540	5093	5565	5692	5761	5804	5935	6045	6090	203	0.091	0.483622	0.744468	0.678654	0.0438247	0.277521	3.60673
Pezizomycotina	Cepi	Emes	10452	4788	3837	4215	4309	4363	4398	4501	4592	4641	412	Emes	Cepi	9168	3191	3839	4276	4414	4487	4535	4663	4783	4846	292	0.196	0.608767	1.11278	0.668034	0.0589417	0.273024	2.07488
Pezizomycotina	Cepi	Espi	10452	3588	4492	4906	5049	5127	5192	5333	5459	5514	346	Espi	Cepi	12018	5561	4493	4833	4941	5005	5049	5180	5292	5322	260	0.158	0.600134	1.08248	0.678458	0.0449388	0.276604	2.57699
Pezizomycotina	Cepi	Exen	10452	3603	4620	5163	5339	5430	5493	5650	5759	5813	334	Exen	Cepi	12007	5719	4620	4983	5084	5151	5188	5311	5399	5428	168	0.143	0.588584	1.04331	0.705197	0.0379756	0.256827	2.90257
Pezizomycotina	Cepi	Fgra	10452	6578	601	693	723	749	771	810	874	921	665	Fgra	Cepi	11579	7719	599	692	720	757	774	852	945	1022	645	0.66	0.945531	5.08366	0.686333	0.062887	0.25078	0.983256
Pezizomycotina	Cepi	Fped	10452	3520	4641	5115	5267	5366	5418	5604	5756	5830	274	Fped	Cepi	12513	6102	4642	4967	5065	5134	5174	5292	5382	5428	188	0.156	0.595776	1.06753	0.70326	0.033767	0.262973	2.6858
Pezizomycotina	Cepi	Gloz	10452	6016	797	880	921	959	980	1074	1179	1257	318	Gloz	Cepi	13057	9127	797	889	929	966	987	1084	1191	1263	637	0.559	0.932196	4.49438	0.690988	0.0435775	0.265435	1.1523
Pezizomycotina	Cepi	Mgyp	10452	6668	1241	1476	1602	1697	1753	1893	2054	2141	360	Mgyp	Cepi	8889	4885	1240	1402	1479	1545	1596	1743	1883	1989	540	0.501	0.871723	3.01694	0.685231	0.0533808	0.261388	1.19228
Pezizomycotina	Cepi	Mthe	10452	6891	618	698	745	772	789	847	929	1005	876	Mthe	Cepi	9088	5300	618	703	738	768	788	872	971	1045	687	0.651	0.936745	4.67634	0.666029	0.0853912	0.24858	0.958371
Pezizomycotina	Cepi	Ncra	10452	6683	616	722	766	787	808	864	944	1006	1055	Ncra	Cepi	9746	5977	616	689	729	762	781	863	971	1039	675	0.655	0.939004	4.77341	0.66751	0.0912159	0.241274	0.956939
Pezizomycotina	Cepi	Pans	10452	6707	611	686	723	750	768	817	890	955	503	Pans	Cepi	10511	6104	592	678	712	737	761	847	955	1043	753	0.676	0.942613	4.93906	0.64833	0.0635628	0.288107	0.90403
Pezizomycotina	Cepi	Pfic	10452	5620	710	804	844	867	893	947	1011	1055	728	Pfic	Cepi	15386	11313	707	796	841	880	897	977	1072	1150	672	0.636	0.945158	5.0646	0.693379	0.0573277	0.249294	1.03043
Pezizomycotina	Cepi	Prub	10452	6067	1248	1483	1582	1660	1712	1866	2039	2116	461	Prub	Cepi	12740	8536	1250	1419	1484	1546	1588	1740	1858	1946	600	0.497	0.89229	3.38937	0.705663	0.0512709	0.243066	1.26692
Pezizomycotina	Cepi	Ptri	10452	6270	733	803	852	870	889	939	1034	1146	1002	Ptri	Cepi	12121	8371	734	816	856	883	904	980	1066	1150	694	0.591	0.935011	4.60494	0.693689	0.0803563	0.225955	1.09747
Pezizomycotina	Cepi	Rmac	10452	4330	4482	4896	5027	5085	5130	5229	5314	5344	159	Rmac	Cepi	11364	5305	4480	4884	5000	5060	5106	5194	5277	5307	139	0.135	0.589201	1.04537	0.749572	0.0231834	0.227244	3.27147
Pezizomycotina	Cepi	Ssch	10452	6764	520	677	725	752	774	829	885	946	372	Ssch	Cepi	10277	6747	520	586	614	644	660	732	820	878	596	0.686	0.949829	5.31685	0.686221	0.0491645	0.264615	0.950134
Pezizomycotina	Cepi	Sscl	10452	6679	639	772	823	845	863	934	1035	1096	396	Sscl	Cepi	14407	11503	638	706	745	774	787	855	956	1033	487	0.558	0.94863	5.24917	0.771012	0.0374438	0.191544	1.31076
Pezizomycotina	Cepi	Tatr	10452	6338	582	706	750	776	801	848	917	974	423	Tatr	Cepi	11780	7871	574	655	686	714	727	800	882	964	671	0.659	0.948003	5.21459	0.674179	0.0519074	0.273913	0.969839
Pezizomycotina	Cepi	Trub	10452	6726	1218	1474	1609	1700	1763	1899	2069	2140	283	Trub	Cepi	10452	6726	1218	1474	1609	1700	1763	1899	2069	2140	283	0.505	0.883467	3.21872	0.728395	0.0306476	0.240957	1.27428
Pezizomycotina	Cepi	Tter	10452	6780	625	713	769	794	815	870	936	1020	939	Tter	Cepi	9792	6060	624	719	751	782	802	883	981	1053	643	0.648	0.938303	4.74276	0.675967	0.0832851	0.240748	0.978799
Pezizomycotina	Cepi	Uree	10452	7331	1005	1211	1326	1411	1459	1581	1697	1780	501	Uree	Cepi	10452	7331	1005	1211	1326	1411	1459	1581	1697	1780	501	0.496	0.903846	3.64384	0.776014	0.0530327	0.170954	1.41411
Pezizomycotina	Cepi	Valf	10452	8043	345	406	436	453	463	503	561	612	261	Valf	Cepi	10209	7962	343	394	415	426	439	484	537	573	418	0.717	0.966701	6.58659	0.801332	0.0339959	0.164672	1.0804
Pezizomycotina	Cepi	Ztri	10452	6685	489	551	577	594	610	654	743	846	1075	Ztri	Cepi	10452	6685	489	551	577	594	610	654	743	846	1075	0.616	0.953215	5.5205	0.670983	0.107899	0.221118	1.0383
Pezizomycotina	Ceur	Cglo	11072	7942	502	592	631	656	670	717	787	849	570	Cglo	Ceur	11072	7942	502	592	631	656	670	717	787	849	570	0.712	0.95466	5.61363	0.751372	0.0539262	0.194702	1.00745
Pezizomycotina	Ceur	Cimm	11072	7248	1232	1534	1665	1760	1820	1986	2140	2216	468	Cimm	Ceur	11072	7248	1232	1534	1665	1760	1820	1986	2140	2216	468	0.515	0.888728	3.31827	0.736585	0.047561	0.215854	1.27112
Pezizomycotina	Ceur	Cmil	11072	7553	517	606	646	678	692	739	798	842	417	Cmil	Ceur	11072	7553	517	606	646	678	692	739	798	842	417	0.714	0.953306	5.52624	0.715585	0.0395073	0.244908	0.955422
Pezizomycotina	Ceur	Cthe	11072	8109	576	639	671	693	710	761	835	906	490	Cthe	Ceur	11072	8109	576	639	671	693	710	761	835	906	490	0.697	0.947977	5.21317	0.77258	0.0466845	0.180736	1.05077
Pezizomycotina	Ceur	Cyeg	11072	5093	2979	3230	3335	3405	3467	3619	3757	3871	996	Cyeg	Ceur	10107	3965	2978	3204	3313	3363	3403	3511	3625	3726	843	0.303	0.718731	1.6004	0.59506	0.120812	0.284128	1.41151
Pezizomycotina	Ceur	Eder	11072	5624	2859	3233	3332	3384	3414	3515	3627	3702	598	Eder	Ceur	9270	3305	2859	3150	3259	3311	3357	3471	3601	3703	850	0.29	0.718907	1.60138	0.610572	0.0990153	0.290413	1.5136
Pezizomycotina	Ceur	Emes	11072	5741	2710	2974	3063	3118	3154	3234	3327	3410	876	Emes	Ceur	9168	3215	2710	2989	3104	3145	3184	3293	3415	3523	874	0.309	0.732213	1.67797	0.604318	0.118084	0.277598	1.43201
Pezizomycotina	Ceur	Espi	11072	4806	2923	3196	3302	3356	3414	3535	3653	3733	702	Espi	Ceur	12018	5827	2924	3182	3290	3330	3371	3467	3579	3678	817	0.297	0.746773	1.76791	0.616656	0.0880937	0.29525	1.55051
Pezizomycotina	Ceur	Exen	11072	4718	3039	3372	3481	3544	3587	3731	3852	3934	856	Exen	Ceur	12007	5843	3038	3318	3423	3471	3505	3605	3715	3813	773	0.291	0.736687	1.70489	0.621162	0.0958123	0.283026	1.57252
Pezizomycotina	Ceur	Fgra	11072	7075	606	693	719	746	763	803	873	917	667	Fgra	Ceur	11579	7432	608	693	728	756	769	813	882	939	742	0.695	0.946404	5.12897	0.676727	0.0657275	0.257545	0.921521
Pezizomycotina	Ceur	Fped	11072	4801	3049	3320	3417	3484	3531	3690	3834	3935	739	Fped	Ceur	12513	6367	3049	3300	3401	3443	3481	3589	3694	3778	798	0.294	0.741446	1.73421	0.638646	0.0878939	0.27346	1.61062
Pezizomycotina	Ceur	Gloz	11072	6654	814	896	938	975	1000	1084	1175	1247	281	Gloz	Ceur	13057	8900	814	886	925	948	961	1010	1080	1140	768	0.588	0.932529	4.50714	0.691258	0.0466202	0.262122	1.09629
Pezizomycotina	Ceur	Mgyp	11072	7369	1234	1476	1574	1668	1722	1846	2000	2076	364	Mgyp	Ceur	8889	4786	1234	1382	1454	1488	1507	1587	1681	1755	801	0.54	0.876359	3.09348	0.694849	0.0665981	0.238553	1.12766
Pezizomycotina	Ceur	Mthe	11072	7581	633	705	749	782	796	855	940	1017	851	Mthe	Ceur	9088	5193	633	707	740	760	778	837	911	973	738	0.684	0.937202	4.69561	0.676088	0.0841008	0.239812	0.926361
Pezizomycotina	Ceur	Ncra	11072	7329	641	751	790	818	837	885	970	1035	1015	Ncra	Ceur	9746	5848	641	705	743	760	780	830	909	965	730	0.684	0.938419	4.7478	0.674498	0.0893223	0.236179	0.925383
Pezizomycotina	Ceur	Pans	11072	7309	658	727	759	782	803	848	921	979	482	Pans	Ceur	10511	5918	636	701	734	757	771	827	906	977	803	0.708	0.940045	4.81982	0.65193	0.0633348	0.284736	0.865598
Pezizomycotina	Ceur	Pfic	11072	6224	720	796	833	855	874	924	989	1031	694	Pfic	Ceur	15386	11104	723	801	845	870	886	929	996	1050	719	0.669	0.945461	5.08004	0.692704	0.0564861	0.25081	0.978961
Pezizomycotina	Ceur	Prub	11072	6721	1270	1487	1584	1652	1696	1827	1991	2066	447	Prub	Ceur	12740	8385	1273	1436	1513	1547	1578	1649	1731	1801	760	0.535	0.893205	3.40814	0.710236	0.0567493	0.233015	1.18577
Pezizomycotina	Ceur	Ptri	11072	6732	793	855	894	906	922	966	1057	1169	1001	Ptri	Ceur	12121	8084	794	868	894	911	923	965	1034	1107	776	0.614	0.931574	4.47078	0.685735	0.0822457	0.232019	1.04041
Pezizomycotina	Ceur	Rmac	11072	5369	2977	3240	3337	3400	3443	3560	3645	3730	591	Rmac	Ceur	11364	5466	2978	3272	3379	3432	3470	3582	3693	3786	770	0.289	0.734578	1.69212	0.657424	0.0825799	0.259996	1.67104
Pezizomycotina	Ceur	Ssch	11072	7442	535	674	723	748	769	817	879	929	380	Ssch	Ceur	10277	6646	535	595	623	643	654	694	764	812	636	0.713	0.949881	5.31982	0.694709	0.0501011	0.25519	0.925512
Pezizomycotina	Ceur	Sscl	11072	7351	660	777	833	857	874	942	1033	1093	339	Sscl	Ceur	14407	11356	660	727	765	785	798	831	889	942	594	0.591	0.948193	5.22499	0.774328	0.0386191	0.187052	1.24232
Pezizomycotina	Ceur	Tatr	11072	6963	582	708	751	779	800	849	907	964	447	Tatr	Ceur	11780	7634	578	648	680	703	713	755	823	880	723	0.689	0.949239	5.28325	0.672921	0.0539369	0.273142	0.927086
Pezizomycotina	Ceur	Trub	11072	7448	1193	1428	1541	1619	1682	1798	1967	2030	271	Trub	Ceur	8681	4637	1196	1345	1414	1444	1465	1540	1629	1703	804	0.545	0.879056	3.13983	0.69598	0.0619097	0.24211	1.12258
Pezizomycotina	Ceur	Tter	11072	7503	630	718	770	792	811	867	947	1024	901	Tter	Ceur	9792	5955	630	706	741	758	779	828	905	961	718	0.678	0.939609	4.80024	0.686493	0.0825852	0.230922	0.951378
Pezizomycotina	Ceur	Uree	11072	8085	1022	1211	1316	1386	1418	1525	1632	1698	455	Uree	Ceur	7742	4103	1023	1208	1279	1309	1338	1400	1481	1544	750	0.54	0.891304	3.36937	0.726817	0.0718588	0.201324	1.19966
Pezizomycotina	Ceur	Valf	11072	7866	518	597	634	652	669	722	790	855	321	Valf	Ceur	10209	6911	518	580	609	623	633	672	733	784	565	0.747	0.951318	5.40406	0.729909	0.0437639	0.226327	0.929552
Pezizomycotina	Ceur	Ztri	11072	7199	510	576	603	620	640	695	781	874	1026	Ztri	Ceur	10938	6929	507	567	584	603	609	645	700	762	732	0.641	0.953794	5.55733	0.672986	0.0837422	0.243272	1.00139
Pezizomycotina	Cglo	Cimm	11026	8109	644	776	837	887	921	1026	1188	1291	485	Cimm	Cglo	9747	6785	644	730	778	797	818	885	979	1058	668	0.624	0.937996	4.72952	0.764383	0.0591737	0.176443	1.14902
Pezizomycotina	Cglo	Cmil	11026	7694	1408	1621	1691	1760	1790	1877	1958	2008	227	Cmil	Cglo	9636	6145	1407	1625	1700	1748	1785	1874	1986	2055	447	0.404	0.86376	2.89381	0.775424	0.0377655	0.18681	1.65787
Pezizomycotina	Cglo	Cthe	11026	7343	2989	3225	3274	3311	3332	3398	3457	3476	67	Cthe	Cglo	7146	2610	2988	3534	3721	3817	3879	4016	4124	4181	77	0.208	0.671087	1.36208	0.816154	0.0118081	0.172038	2.63322
Pezizomycotina	Cglo	Cyeg	11026	7964	477	552	582	609	635	690	778	867	859	Cyeg	Cglo	10107	7111	477	571	617	639	654	704	761	832	593	0.693	0.954857	5.62663	0.747064	0.071956	0.18098	1.02935
Pezizomycotina	Cglo	Eder	11026	8044	474	565	593	618	636	686	764	818	609	Eder	Cglo	9270	6147	474	563	608	631	645	703	760	830	600	0.672	0.953291	5.52533	0.733461	0.0624871	0.204052	1.04048
Pezizomycotina	Cglo	Emes	11026	8147	460	527	560	579	597	646	708	776	855	Emes	Cglo	9168	6104	461	556	604	625	642	700	751	821	564	0.692	0.954392	5.59607	0.739428	0.0736263	0.186945	1.0198
Pezizomycotina	Cglo	Espi	11026	7881	480	543	584	601	624	667	736	774	568	Espi	Cglo	12018	8904	483	580	626	646	660	703	756	830	562	0.68	0.95821	5.86043	0.760156	0.0511752	0.188669	1.07116
Pezizomycotina	Cglo	Exen	11026	7849	472	555	590	612	636	684	757	821	776	Exen	Cglo	12007	8921	473	581	628	650	666	708	760	816	587	0.681	0.958972	5.91709	0.759236	0.0617077	0.179057	1.06914
Pezizomycotina	Cglo	Fgra	11026	7318	1716	1916	1993	2033	2058	2140	2226	2282	424	Fgra	Cglo	11579	7720	1717	1978	2078	2121	2156	2272	2388	2473	492	0.376	0.848131	2.67833	0.784373	0.047778	0.167849	1.76928
Pezizomycotina	Cglo	Fped	11026	7948	486	545	582	607	624	666	752	828	631	Fped	Cglo	12513	9520	487	578	622	643	655	705	761	827	554	0.681	0.958664	5.89404	0.774085	0.0525126	0.173402	1.0897
Pezizomycotina	Cglo	Gloz	11026	7164	1144	1322	1388	1436	1476	1605	1731	1824	246	Gloz	Cglo	13057	9587	1144	1319	1389	1422	1455	1529	1630	1695	521	0.454	0.904995	3.6714	0.768571	0.0351916	0.196238	1.53205
Pezizomycotina	Cglo	Mgyp	11026	8166	618	739	803	845	877	983	1114	1219	399	Mgyp	Cglo	8889	5825	617	712	758	778	797	861	953	1034	645	0.649	0.937986	4.72909	0.748983	0.0558887	0.195128	1.08249
Pezizomycotina	Cglo	Mthe	11026	6216	4008	4391	4459	4487	4499	4523	4540	4549	54	Mthe	Cglo	9088	3906	4005	4521	4657	4706	4736	4791	4841	4858	53	0.109	0.601621	1.08764	0.83646	0.00884224	0.154698	4.6168
Pezizomycotina	Cglo	Ncra	11026	6777	2699	3148	3264	3345	3405	3581	3726	3788	256	Ncra	Cglo	9746	5472	2698	3037	3164	3234	3281	3450	3626	3711	183	0.231	0.740179	1.72633	0.796683	0.0285528	0.174764	2.55276
Pezizomycotina	Cglo	Pans	11026	6375	3001	3391	3504	3562	3622	3806	3984	4068	102	Pans	Cglo	10511	5216	2854	3251	3382	3470	3532	3783	4113	4262	238	0.218	0.728142	1.654	0.739128	0.0216809	0.239191	2.46876
Pezizomycotina	Cglo	Pfic	11026	6647	1701	1927	2019	2063	2105	2221	2332	2407	621	Pfic	Cglo	15386	11473	1701	1949	2047	2095	2128	2224	2343	2410	446	0.365	0.871195	3.00845	0.787484	0.0463711	0.166145	1.87959
Pezizomycotina	Cglo	Prub	11026	7859	639	754	801	855	882	971	1091	1159	424	Prub	Cglo	12740	9599	641	746	802	830	849	902	990	1053	672	0.642	0.946142	5.11523	0.776394	0.0487414	0.174864	1.1442
Pezizomycotina	Cglo	Ptri	11026	7800	551	602	626	635	645	679	752	867	718	Ptri	Cglo	12121	9189	553	630	667	684	693	734	792	842	624	0.64	0.952305	5.46386	0.770721	0.060881	0.168398	1.14681
Pezizomycotina	Cglo	Rmac	11026	7965	474	534	572	598	618	667	749	830	648	Rmac	Cglo	11364	8320	476	579	627	649	665	717	773	840	587	0.683	0.95757	5.81388	0.759562	0.0576026	0.182836	1.06491
Pezizomycotina	Cglo	Ssch	11026	7356	1696	2046	2154	2209	2263	2386	2531	2604	252	Ssch	Cglo	10277	6789	1696	1903	1992	2051	2093	2218	2365	2440	293	0.401	0.840774	2.58701	0.789738	0.0304282	0.179834	1.65584
Pezizomycotina	Cglo	Sscl	11026	7664	999	1206	1278	1325	1356	1467	1599	1653	350	Sscl	Cglo	14407	11752	999	1107	1156	1190	1224	1277	1368	1427	398	0.454	0.921441	4.12306	0.828504	0.0319181	0.139578	1.68154
Pezizomycotina	Cglo	Tatr	11026	7156	1576	1870	1957	2008	2055	2166	2283	2367	279	Tatr	Cglo	11780	7974	1569	1792	1871	1915	1954	2068	2194	2284	491	0.384	0.862098	2.86934	0.769544	0.0391638	0.191292	1.72766
Pezizomycotina	Cglo	Trub	11026	8219	612	725	787	828	856	961	1102	1200	272	Trub	Cglo	8681	5693	612	708	754	777	796	858	946	1021	654	0.655	0.93789	4.72495	0.752692	0.0501001	0.197208	1.07777
Pezizomycotina	Cglo	Tter	11026	6295	3737	4157	4252	4307	4333	4371	4394	4407	76	Tter	Cglo	9792	4869	3740	4171	4284	4333	4359	4426	4467	4489	59	0.127	0.64084	1.23376	0.836819	0.0101192	0.153062	4.22257
Pezizomycotina	Cglo	Uree	11026	8675	527	618	665	712	745	829	945	1032	426	Uree	Cglo	7742	5003	527	622	678	702	720	776	863	938	597	0.649	0.943841	4.99864	0.772158	0.0577509	0.170091	1.12295
Pezizomycotina	Cglo	Valf	11026	7986	1436	1661	1731	1767	1791	1890	2007	2057	194	Valf	Cglo	10209	7103	1436	1630	1704	1736	1771	1869	1970	2027	307	0.414	0.864752	2.90861	0.821707	0.0272831	0.15101	1.71636
Pezizomycotina	Cglo	Ztri	11026	8269	343	387	412	430	445	489	560	662	812	Ztri	Cglo	10938	8189	341	387	414	430	437	469	514	567	596	0.677	0.968858	6.81214	0.773402	0.0661654	0.160432	1.10682
Pezizomycotina	Cimm	Cmil	9747	6388	603	698	745	781	805	868	932	1006	352	Cmil	Cimm	9636	6170	604	735	795	842	882	989	1171	1295	583	0.626	0.937729	4.71803	0.690911	0.0514415	0.257647	1.03496
Pezizomycotina	Cimm	Cthe	9747	6789	705	787	833	860	882	959	1053	1142	547	Cthe	Cimm	7146	3591	705	857	938	994	1041	1165	1359	1479	565	0.607	0.916533	3.97577	0.670413	0.0718207	0.257767	1.01228
Pezizomycotina	Cimm	Cyeg	9747	5777	1178	1352	1437	1496	1543	1700	1862	1966	1019	Cyeg	Cimm	10107	6323	1178	1467	1598	1705	1771	1945	2111	2196	509	0.485	0.881334	3.18007	0.691508	0.0873243	0.221168	1.2566
Pezizomycotina	Cimm	Eder	9747	5820	1224	1446	1518	1569	1618	1750	1870	1965	718	Eder	Cimm	9270	5269	1223	1512	1640	1750	1816	2003	2176	2271	532	0.462	0.871326	3.01055	0.669221	0.0754375	0.255341	1.26214
Pezizomycotina	Cimm	Emes	9747	5951	1158	1328	1405	1459	1504	1603	1713	1784	1020	Emes	Cimm	9168	5265	1158	1439	1573	1687	1758	1950	2117	2204	529	0.487	0.877557	3.11391	0.675703	0.0933189	0.230978	1.21759
Pezizomycotina	Cimm	Espi	9747	5721	1148	1313	1394	1437	1491	1599	1716	1789	677	Espi	Cimm	12018	8229	1148	1429	1559	1672	1741	1919	2087	2169	506	0.474	0.89451	3.43528	0.716524	0.0607633	0.222713	1.35219
Pezizomycotina	Cimm	Exen	9747	5666	1195	1389	1478	1541	1595	1724	1862	1956	854	Exen	Cimm	12007	8238	1195	1489	1618	1732	1797	1979	2148	2228	499	0.469	0.890135	3.34598	0.718033	0.0698719	0.212095	1.36279
Pezizomycotina	Cimm	Fgra	9747	6219	689	779	819	853	885	947	1041	1113	634	Fgra	Cimm	11579	8050	689	850	930	981	1024	1151	1333	1464	564	0.602	0.935384	4.62008	0.71531	0.0600561	0.224634	1.11144
Pezizomycotina	Cimm	Fped	9747	5707	1171	1352	1452	1507	1559	1688	1819	1919	750	Fped	Cimm	12513	8787	1172	1456	1587	1705	1764	1943	2106	2184	495	0.47	0.894744	3.44021	0.72772	0.0625094	0.209771	1.38537
Pezizomycotina	Cimm	Gloz	9747	5834	907	1003	1071	1105	1145	1272	1398	1483	300	Gloz	Cimm	13057	9641	907	1098	1191	1255	1302	1465	1661	1763	481	0.499	0.920453	4.09242	0.737256	0.0372082	0.225536	1.35994
Pezizomycotina	Cimm	Mgyp	9747	5229	3024	3393	3522	3613	3664	3773	3857	3894	118	Mgyp	Cimm	8889	4086	3023	3556	3722	3817	3863	4000	4084	4127	176	0.258	0.67552	1.38223	0.739932	0.0233537	0.236715	1.93736
Pezizomycotina	Cimm	Mthe	9747	6311	762	846	905	947	971	1051	1148	1250	967	Mthe	Cimm	9088	5430	762	924	999	1059	1108	1237	1435	1572	602	0.589	0.919087	4.0509	0.678239	0.090636	0.231125	1.05834
Pezizomycotina	Cimm	Ncra	9747	6198	776	875	924	950	977	1054	1157	1227	1185	Ncra	Cimm	9746	6207	776	922	999	1050	1092	1208	1400	1530	564	0.6	0.920382	4.09024	0.691433	0.0974862	0.211081	1.06064
Pezizomycotina	Cimm	Pans	9747	6248	762	847	892	922	948	1015	1106	1201	531	Pans	Cimm	10511	6335	744	902	977	1034	1084	1217	1397	1517	729	0.621	0.925659	4.25999	0.671022	0.0671928	0.261785	1.00022
Pezizomycotina	Cimm	Pfic	9747	5804	734	814	866	896	922	988	1066	1132	770	Pfic	Cimm	15386	12025	735	893	970	1029	1062	1189	1364	1483	537	0.587	0.941551	4.88888	0.753423	0.0552316	0.191346	1.20849
Pezizomycotina	Cimm	Prub	9747	5566	2233	2547	2678	2767	2835	2969	3119	3167	186	Prub	Cimm	12740	8712	2236	2631	2812	2903	2965	3112	3209	3248	197	0.331	0.801263	2.17892	0.79243	0.0212565	0.186314	1.91826
Pezizomycotina	Cimm	Ptri	9747	5982	814	892	937	963	983	1048	1156	1302	1083	Ptri	Cimm	12121	8755	817	987	1062	1112	1138	1252	1421	1536	605	0.535	0.925416	4.25182	0.728221	0.0834116	0.188368	1.25964
Pezizomycotina	Cimm	Rmac	9747	5825	1176	1350	1441	1508	1561	1687	1810	1907	706	Rmac	Cimm	11364	7505	1173	1475	1616	1734	1810	1995	2174	2268	494	0.468	0.888731	3.31832	0.710479	0.0639591	0.225562	1.3492
Pezizomycotina	Cimm	Ssch	9747	6404	610	737	786	809	824	885	986	1053	340	Ssch	Cimm	10277	7104	610	735	802	848	877	986	1153	1256	502	0.629	0.939073	4.77646	0.718358	0.0447777	0.236864	1.07248
Pezizomycotina	Cimm	Sscl	9747	6336	801	930	999	1024	1050	1138	1262	1329	427	Sscl	Cimm	14407	11759	801	947	1001	1053	1087	1212	1362	1439	409	0.498	0.933676	4.5517	0.802368	0.0370699	0.160562	1.50432
Pezizomycotina	Cimm	Tatr	9747	6009	659	778	835	874	905	988	1084	1163	426	Tatr	Cimm	11780	8209	653	787	854	903	943	1056	1221	1363	564	0.601	0.939053	4.77558	0.703339	0.0489735	0.247687	1.09896
Pezizomycotina	Cimm	Trub	9747	5310	3024	3392	3532	3614	3664	3756	3835	3870	86	Trub	Cimm	8681	3944	3026	3532	3685	3777	3826	3963	4049	4092	176	0.26	0.671695	1.36482	0.747617	0.0211666	0.231217	1.93143
Pezizomycotina	Cimm	Tter	9747	6277	749	847	906	945	967	1049	1150	1254	1023	Tter	Cimm	9792	6252	749	923	993	1057	1100	1235	1430	1550	576	0.587	0.923333	4.18322	0.694474	0.0886315	0.216895	1.09239
Pezizomycotina	Cimm	Uree	9747	5586	3534	3791	3843	3871	3882	3907	3926	3932	50	Uree	Cimm	7742	2769	3534	4288	4461	4516	4553	4611	4641	4646	66	0.112	0.59586	1.06781	0.801746	0.0111314	0.187122	4.26544
Pezizomycotina	Cimm	Valf	9747	6933	593	653	706	732	759	842	921	996	339	Valf	Cimm	10209	7436	592	709	767	810	847	948	1088	1189	440	0.657	0.940619	4.84587	0.765489	0.0415002	0.19301	1.09594
Pezizomycotina	Cimm	Ztri	9747	6445	495	558	591	608	629	694	797	931	1190	Ztri	Cimm	10938	7816	495	602	648	680	704	792	906	1031	681	0.573	0.952139	5.45371	0.724092	0.0949987	0.180909	1.20321
Pezizomycotina	Cmil	Cthe	9636	6283	1584	1746	1804	1846	1882	1990	2111	2194	359	Cthe	Cmil	7146	3271	1584	1833	1920	1994	2037	2153	2280	2350	276	0.415	0.811226	2.27079	0.701778	0.0466432	0.251579	1.37181
Pezizomycotina	Cmil	Cyeg	9636	5948	489	572	607	630	646	691	781	869	964	Cyeg	Cmil	10107	6690	489	565	610	641	656	712	764	819	389	0.7	0.950463	5.35358	0.673488	0.0721023	0.25441	0.914465
Pezizomycotina	Cmil	Eder	9636	6010	467	570	594	623	639	686	757	819	746	Eder	Cmil	9270	5708	467	551	595	625	640	697	748	797	411	0.68	0.950598	5.36143	0.652014	0.0643779	0.283608	0.911475
Pezizomycotina	Cmil	Emes	9636	6057	462	545	574	602	615	664	735	790	983	Emes	Cmil	9168	5628	462	540	586	615	629	684	730	787	413	0.696	0.950862	5.37695	0.653523	0.0780761	0.2684	0.892831
Pezizomycotina	Cmil	Espi	9636	5750	502	573	602	622	643	685	743	798	675	Espi	Cmil	12018	8468	505	591	637	670	689	736	783	830	401	0.688	0.953496	5.53831	0.688623	0.0521141	0.259263	0.954359
Pezizomycotina	Cmil	Exen	9636	5730	493	575	604	629	648	699	779	837	866	Exen	Cmil	12007	8559	494	578	622	653	668	720	767	821	398	0.689	0.954396	5.59632	0.69176	0.0611929	0.247047	0.95822
Pezizomycotina	Cmil	Fgra	9636	5057	2646	2988	3085	3122	3158	3230	3293	3320	228	Fgra	Cmil	11579	7156	2648	3051	3158	3239	3278	3394	3474	3516	168	0.253	0.75046	1.7918	0.7671	0.0248728	0.208027	2.27541
Pezizomycotina	Cmil	Fped	9636	5809	483	560	586	614	628	672	754	811	768	Fped	Cmil	12513	9066	482	557	605	636	652	706	758	808	383	0.687	0.956431	5.73336	0.702181	0.0543335	0.243486	0.977566
Pezizomycotina	Cmil	Gloz	9636	5336	1049	1207	1276	1325	1356	1476	1602	1696	280	Gloz	Cmil	13057	9489	1049	1230	1289	1348	1376	1444	1521	1588	333	0.459	0.907549	3.73429	0.719835	0.0297645	0.250401	1.42328
Pezizomycotina	Cmil	Mgyp	9636	6173	597	713	779	822	866	976	1119	1233	491	Mgyp	Cmil	8889	5355	597	706	750	782	806	853	923	990	393	0.653	0.935547	4.62671	0.665166	0.0510069	0.283827	0.952977
Pezizomycotina	Cmil	Mthe	9636	5719	1731	1956	2039	2081	2132	2237	2377	2463	653	Mthe	Cmil	9088	5069	1731	1987	2079	2153	2194	2303	2410	2469	255	0.383	0.815104	2.30833	0.706854	0.0594942	0.233652	1.50433
Pezizomycotina	Cmil	Ncra	9636	5491	1646	1921	2014	2066	2105	2256	2403	2494	896	Ncra	Cmil	9746	5718	1647	1896	1969	2038	2078	2188	2296	2363	299	0.385	0.8301	2.46423	0.696687	0.0742743	0.229038	1.50213
Pezizomycotina	Cmil	Pans	9636	5518	1611	1811	1885	1926	1972	2124	2298	2422	468	Pans	Cmil	10511	5813	1559	1812	1899	1979	2021	2150	2267	2345	410	0.418	0.842656	2.60983	0.667432	0.051717	0.280851	1.34549
Pezizomycotina	Cmil	Pfic	9636	4666	1584	1812	1911	1972	2014	2136	2273	2347	794	Pfic	Cmil	15386	11332	1584	1814	1902	1975	2015	2115	2204	2275	278	0.381	0.873391	3.04404	0.73204	0.0490528	0.218907	1.6781
Pezizomycotina	Cmil	Prub	9636	5775	610	708	758	807	835	926	1059	1154	524	Prub	Cmil	12740	9189	612	731	784	829	849	909	974	1036	373	0.646	0.945388	5.07632	0.707384	0.0424033	0.250213	1.03522
Pezizomycotina	Cmil	Ptri	9636	5901	516	572	598	604	613	652	726	832	806	Ptri	Cmil	12121	8993	516	591	625	648	658	693	754	809	378	0.647	0.952567	5.48003	0.718649	0.0571291	0.224222	1.05805
Pezizomycotina	Cmil	Rmac	9636	6023	469	537	566	590	606	651	725	805	709	Rmac	Cmil	11364	7936	468	549	594	625	639	692	748	801	369	0.691	0.955381	5.66157	0.695758	0.0537307	0.250511	0.96196
Pezizomycotina	Cmil	Ssch	9636	5553	1456	1733	1839	1887	1930	2043	2169	2241	330	Ssch	Cmil	10277	6570	1458	1631	1704	1752	1782	1880	1987	2055	269	0.435	0.853663	2.75104	0.71316	0.0352374	0.251603	1.39954
Pezizomycotina	Cmil	Sscl	9636	5993	904	1082	1165	1205	1237	1341	1468	1526	335	Sscl	Cmil	14407	11710	904	1010	1057	1101	1126	1189	1255	1306	244	0.46	0.924801	4.23131	0.796177	0.02604	0.177783	1.60066
Pezizomycotina	Cmil	Tatr	9636	4702	2680	3161	3303	3375	3419	3529	3652	3709	130	Tatr	Cmil	11780	7231	2658	3033	3144	3220	3261	3387	3469	3519	169	0.245	0.750747	1.79368	0.742194	0.0185968	0.239209	2.27429
Pezizomycotina	Cmil	Trub	9636	6280	581	695	761	808	845	946	1094	1192	341	Trub	Cmil	8681	5262	581	693	744	779	802	845	921	986	378	0.658	0.936562	4.66866	0.672807	0.041912	0.285281	0.957637
Pezizomycotina	Cmil	Tter	9636	5615	1705	1936	2016	2066	2110	2215	2367	2449	656	Tter	Cmil	9792	5848	1707	1948	2031	2104	2140	2244	2350	2407	260	0.378	0.824377	2.40262	0.715722	0.0571928	0.227085	1.56091
Pezizomycotina	Cmil	Uree	9636	6909	476	571	621	659	690	781	917	1000	554	Uree	Cmil	7742	4690	477	577	625	661	681	734	790	844	344	0.651	0.945161	5.06472	0.70618	0.0546728	0.239148	1.02527
Pezizomycotina	Cmil	Valf	9636	6116	1528	1753	1841	1891	1910	2017	2139	2194	259	Valf	Cmil	10209	6882	1529	1763	1827	1894	1926	2004	2100	2140	235	0.381	0.845956	2.65072	0.774244	0.0294258	0.196331	1.7191
Pezizomycotina	Cmil	Ztri	9636	6340	317	370	387	398	407	442	504	595	860	Ztri	Cmil	10938	7866	317	376	398	428	435	474	511	557	374	0.679	0.969184	6.84809	0.712437	0.0618857	0.225677	1.01691
Pezizomycotina	Cthe	Cyeg	7146	3478	565	649	695	727	752	810	909	1009	1033	Cyeg	Cthe	10107	7224	565	633	671	690	698	746	814	881	504	0.68	0.934504	4.58456	0.663772	0.0953297	0.240898	0.912203
Pezizomycotina	Cthe	Eder	7146	3520	567	670	700	735	754	811	898	955	758	Eder	Cthe	9270	6216	567	628	663	685	700	754	818	894	541	0.656	0.930921	4.44632	0.637089	0.085002	0.277909	0.904085
Pezizomycotina	Cthe	Emes	7146	3655	547	636	678	699	715	771	839	904	1029	Emes	Cthe	9168	6165	548	621	658	682	695	750	816	885	486	0.683	0.93288	4.52065	0.645246	0.0995466	0.255207	0.881313
Pezizomycotina	Cthe	Espi	7146	3430	559	635	676	695	721	767	838	891	684	Espi	Cthe	12018	9107	559	625	664	685	698	745	816	885	483	0.667	0.941661	4.89404	0.694725	0.0646681	0.240607	0.980803
Pezizomycotina	Cthe	Exen	7146	3345	571	667	708	738	762	815	904	961	898	Exen	Cthe	12007	9109	571	642	677	696	708	758	827	893	505	0.667	0.940375	4.83473	0.691466	0.0778968	0.230637	0.974869
Pezizomycotina	Cthe	Fgra	7146	2989	1879	2113	2196	2238	2272	2392	2506	2571	552	Fgra	Cthe	11579	7932	1879	2082	2145	2184	2221	2354	2462	2554	384	0.389	0.799306	2.16161	0.729672	0.0625376	0.20779	1.49931
Pezizomycotina	Cthe	Fped	7146	3432	560	643	685	715	731	781	874	964	780	Fped	Cthe	12513	9617	560	620	657	676	690	736	811	878	514	0.666	0.943029	4.95904	0.703868	0.0697988	0.226334	0.996647
Pezizomycotina	Cthe	Gloz	7146	2832	1280	1451	1527	1577	1621	1764	1906	2021	278	Gloz	Cthe	13057	9870	1281	1398	1454	1489	1523	1603	1720	1800	413	0.464	0.873237	3.04151	0.719986	0.0391679	0.240846	1.355
Pezizomycotina	Cthe	Mgyp	7146	3677	698	829	913	963	1003	1135	1279	1395	452	Mgyp	Cthe	8889	5848	698	782	825	849	872	945	1034	1132	591	0.637	0.91294	3.87517	0.650659	0.071248	0.278093	0.932517
Pezizomycotina	Cthe	Mthe	7146	2085	3631	4203	4350	4435	4495	4633	4725	4771	85	Mthe	Cthe	9088	4661	3632	3899	3955	4000	4025	4112	4200	4224	61	0.171	0.552606	0.930255	0.751979	0.0162747	0.231747	2.4301
Pezizomycotina	Cthe	Ncra	7146	2159	2852	3431	3621	3711	3796	4046	4246	4345	397	Ncra	Cthe	9746	5663	2852	3100	3189	3252	3296	3467	3599	3674	164	0.248	0.662325	1.32331	0.699142	0.050143	0.250715	1.86718
Pezizomycotina	Cthe	Pans	7146	2070	3084	3556	3727	3823	3904	4152	4421	4560	152	Pans	Cthe	10511	5707	2965	3199	3293	3378	3439	3709	3986	4132	225	0.244	0.657416	1.30219	0.669969	0.0324776	0.297553	1.80512
Pezizomycotina	Cthe	Pfic	7146	2353	1865	2118	2209	2272	2311	2472	2622	2706	767	Pfic	Cthe	15386	11857	1864	2033	2103	2149	2182	2278	2384	2451	350	0.381	0.834502	2.51357	0.75573	0.0594054	0.184864	1.65527
Pezizomycotina	Cthe	Prub	7146	3468	684	807	866	919	952	1056	1197	1293	508	Prub	Cthe	12740	9769	684	765	808	831	847	917	1007	1094	545	0.635	0.931208	4.45702	0.714818	0.0568636	0.228318	1.04826
Pezizomycotina	Cthe	Ptri	7146	3374	602	674	705	718	729	768	860	985	853	Ptri	Cthe	12121	9340	603	666	700	718	729	766	837	909	486	0.636	0.937458	4.70645	0.703909	0.0741335	0.221958	1.03755
Pezizomycotina	Cthe	Rmac	7146	3545	573	654	695	724	745	804	900	986	712	Rmac	Cthe	11364	8380	573	645	684	705	719	773	850	923	508	0.669	0.938088	4.73345	0.686766	0.0702603	0.242974	0.962999
Pezizomycotina	Cthe	Ssch	7146	2798	1867	2325	2468	2552	2612	2789	2962	3068	287	Ssch	Cthe	10277	6872	1867	2032	2107	2151	2198	2335	2459	2530	246	0.411	0.785686	2.04713	0.706407	0.0389364	0.254657	1.3504
Pezizomycotina	Cthe	Sscl	7146	3325	1101	1321	1418	1467	1509	1649	1818	1880	378	Sscl	Cthe	14407	11924	1101	1190	1233	1263	1290	1357	1453	1512	288	0.461	0.897833	3.50656	0.788021	0.0344168	0.177562	1.53473
Pezizomycotina	Cthe	Tatr	7146	2744	1678	2042	2167	2230	2292	2433	2584	2695	337	Tatr	Cthe	11780	8186	1667	1866	1916	1955	1997	2129	2272	2372	390	0.392	0.823259	2.3909	0.701495	0.0466594	0.251845	1.47325
Pezizomycotina	Cthe	Trub	7146	3730	682	808	898	957	998	1133	1290	1387	316	Trub	Cthe	8681	5705	682	766	815	841	864	934	1019	1119	569	0.642	0.913818	3.89922	0.652354	0.0611906	0.286455	0.928556
Pezizomycotina	Cthe	Tter	7146	2144	3446	4052	4252	4346	4404	4554	4660	4706	91	Tter	Cthe	9792	5645	3449	3666	3714	3755	3783	3857	3928	3955	60	0.169	0.592927	1.05787	0.775565	0.0150353	0.2094	2.72103
Pezizomycotina	Cthe	Uree	7146	4358	573	682	749	804	847	944	1079	1179	525	Uree	Cthe	7742	5033	573	672	711	740	762	824	909	988	529	0.633	0.923025	4.1733	0.683379	0.0766992	0.239921	0.996487
Pezizomycotina	Cthe	Valf	7146	3702	1551	1829	1925	1972	2011	2126	2263	2344	247	Valf	Cthe	10209	7312	1552	1701	1753	1784	1818	1928	2027	2076	212	0.437	0.821204	2.36961	0.772804	0.032206	0.19499	1.45224
Pezizomycotina	Cthe	Ztri	7146	3941	381	438	461	476	489	531	609	723	967	Ztri	Cthe	10938	8426	379	419	446	457	464	501	551	605	459	0.667	0.957974	5.84312	0.713865	0.0823136	0.203821	1.02528
Pezizomycotina	Cyeg	Eder	10107	4230	4070	4516	4631	4699	4744	4892	5025	5094	272	Eder	Cyeg	9270	2951	4072	4593	4775	4886	4962	5146	5344	5431	403	0.168	0.579811	1.01454	0.639163	0.0600801	0.300757	2.20592
Pezizomycotina	Cyeg	Emes	10107	4551	3660	3960	4061	4132	4173	4282	4377	4446	458	Emes	Cyeg	9168	3120	3663	4110	4277	4379	4448	4619	4799	4882	501	0.209	0.620078	1.15386	0.641817	0.0802376	0.277945	1.90419
Pezizomycotina	Cyeg	Espi	10107	3386	4174	4519	4653	4735	4803	4976	5125	5193	397	Espi	Cyeg	12018	5518	4177	4578	4729	4807	4884	5058	5226	5303	479	0.177	0.622554	1.16308	0.646435	0.0635981	0.289967	2.27368
Pezizomycotina	Cyeg	Exen	10107	3142	4445	4908	5059	5161	5237	5435	5589	5642	435	Exen	Cyeg	12007	5454	4449	4873	5021	5093	5163	5338	5501	5573	335	0.165	0.597811	1.07449	0.650227	0.0582451	0.291528	2.35584
Pezizomycotina	Cyeg	Fgra	10107	6331	547	636	665	687	709	743	807	851	646	Fgra	Cyeg	11579	7740	550	639	679	705	726	777	884	975	1010	0.674	0.949414	5.2932	0.683423	0.0804313	0.236146	0.962688
Pezizomycotina	Cyeg	Fped	10107	2653	5610	6013	6168	6278	6338	6554	6717	6765	150	Fped	Cyeg	12513	5393	5614	6010	6148	6238	6300	6473	6590	6627	142	0.124	0.503802	0.795174	0.706037	0.025623	0.26834	2.86857
Pezizomycotina	Cyeg	Gloz	10107	5768	775	855	893	926	951	1035	1121	1201	292	Gloz	Cyeg	13057	9096	775	863	905	938	968	1045	1156	1247	1083	0.568	0.933086	4.52864	0.687702	0.0636162	0.248681	1.12973
Pezizomycotina	Cyeg	Mgyp	10107	6478	1183	1424	1533	1625	1677	1800	1952	2040	359	Mgyp	Cyeg	8889	4882	1182	1362	1433	1478	1523	1674	1838	1950	989	0.514	0.8755	3.07901	0.683062	0.0810535	0.235885	1.16346
Pezizomycotina	Cyeg	Mthe	10107	6677	596	676	720	749	761	817	897	970	835	Mthe	Cyeg	9088	5337	596	679	726	756	774	832	939	1044	1045	0.663	0.9379	4.72539	0.667333	0.104427	0.22824	0.94403
Pezizomycotina	Cyeg	Ncra	10107	6452	602	713	756	779	800	856	930	989	1008	Ncra	Cyeg	9746	5931	602	688	734	762	791	857	959	1065	1006	0.668	0.939354	4.7889	0.664003	0.107995	0.228002	0.933734
Pezizomycotina	Cyeg	Pans	10107	6464	626	701	733	757	775	825	894	965	493	Pans	Cyeg	10511	6078	606	692	737	771	795	850	954	1063	1123	0.69	0.940246	4.8289	0.646962	0.0833591	0.269679	0.881599
Pezizomycotina	Cyeg	Pfic	10107	5429	628	706	739	758	779	824	890	935	713	Pfic	Cyeg	15386	11336	630	715	766	796	824	871	975	1070	998	0.65	0.950653	5.36468	0.691768	0.0706004	0.237632	1.01174
Pezizomycotina	Cyeg	Prub	10107	5905	1189	1404	1498	1572	1626	1768	1926	1996	442	Prub	Cyeg	12740	8584	1191	1358	1441	1487	1531	1655	1814	1927	972	0.51	0.895829	3.46321	0.70792	0.0690868	0.222993	1.24348
Pezizomycotina	Cyeg	Ptri	10107	5906	728	800	852	866	881	927	1011	1120	976	Ptri	Cyeg	12121	8288	732	806	852	880	895	966	1071	1170	1100	0.599	0.934317	4.57709	0.683455	0.0999615	0.216583	1.06605
Pezizomycotina	Cyeg	Rmac	10107	3963	4393	4700	4822	4922	4972	5111	5231	5271	198	Rmac	Cyeg	11364	5168	4394	4843	4990	5087	5157	5310	5467	5526	267	0.16	0.59075	1.05055	0.719883	0.0366604	0.243456	2.65795
Pezizomycotina	Cyeg	Ssch	10107	6601	497	645	690	711	728	779	836	894	345	Ssch	Cyeg	10277	6779	497	575	612	639	664	712	796	873	902	0.698	0.951236	5.39918	0.690046	0.0643115	0.245642	0.940397
Pezizomycotina	Cyeg	Sscl	10107	6479	650	761	804	826	843	917	1021	1076	370	Sscl	Cyeg	14407	11436	650	726	759	788	809	866	964	1055	797	0.571	0.946969	5.15882	0.771733	0.0502714	0.177996	1.27987
Pezizomycotina	Cyeg	Tatr	10107	6112	559	670	710	736	761	806	862	916	411	Tatr	Cyeg	11780	7888	556	635	677	706	724	775	869	950	1016	0.67	0.949057	5.273	0.673984	0.0686982	0.257318	0.9547
Pezizomycotina	Cyeg	Trub	10107	6568	1145	1390	1517	1605	1663	1779	1941	2012	280	Trub	Cyeg	8681	4754	1147	1318	1390	1434	1479	1629	1790	1898	994	0.518	0.878007	3.12164	0.686348	0.0772308	0.236421	1.16336
Pezizomycotina	Cyeg	Tter	10107	6537	604	698	750	775	790	846	918	997	883	Tter	Cyeg	9792	6058	604	693	742	776	800	863	960	1054	997	0.659	0.939293	4.7862	0.673854	0.100583	0.225563	0.960465
Pezizomycotina	Cyeg	Uree	10107	7132	968	1147	1257	1342	1390	1514	1612	1695	441	Uree	Cyeg	7742	4159	968	1156	1216	1263	1310	1448	1596	1696	925	0.511	0.891535	3.37402	0.709546	0.0858418	0.204613	1.23793
Pezizomycotina	Cyeg	Valf	10107	7137	476	546	590	606	622	673	748	810	329	Valf	Cyeg	10209	7148	476	543	581	608	627	674	758	827	844	0.728	0.95314	5.51582	0.737709	0.0605763	0.201715	0.965852
Pezizomycotina	Cyeg	Ztri	10107	6345	479	546	573	590	606	648	740	834	1064	Ztri	Cyeg	10938	7171	478	541	573	589	596	644	720	802	997	0.623	0.954526	5.60481	0.67284	0.102599	0.224562	1.03089
Pezizomycotina	Eder	Emes	9270	3706	3588	4000	4117	4171	4210	4322	4420	4487	455	Emes	Eder	9168	3461	3588	4110	4239	4303	4337	4458	4578	4650	381	0.194	0.610804	1.12006	0.636388	0.0742319	0.28938	2.00365
Pezizomycotina	Eder	Espi	9270	2701	4129	4591	4745	4839	4905	5051	5193	5262	397	Espi	Eder	12018	6060	4129	4614	4709	4750	4794	4909	5008	5058	325	0.154	0.612082	1.12465	0.672371	0.0554106	0.272218	2.67238
Pezizomycotina	Eder	Exen	9270	2527	4370	4959	5142	5232	5309	5487	5618	5688	387	Exen	Eder	12007	6052	4370	4856	4939	4981	5016	5132	5217	5269	210	0.141	0.589228	1.04546	0.684294	0.047619	0.268086	2.85961
Pezizomycotina	Eder	Fgra	9270	5341	567	655	688	716	732	778	835	887	675	Fgra	Eder	11579	7847	567	685	719	752	775	835	906	976	723	0.648	0.945609	5.08765	0.668932	0.0709105	0.260157	0.976155
Pezizomycotina	Eder	Fped	9270	2692	4211	4725	4907	5003	5067	5254	5408	5495	327	Fped	Eder	12513	6613	4211	4687	4781	4819	4854	4972	5065	5120	230	0.153	0.613368	1.12929	0.69643	0.0416885	0.261882	2.79195
Pezizomycotina	Eder	Gloz	9270	4870	767	848	898	934	959	1053	1153	1234	301	Gloz	Eder	13057	9282	767	902	943	974	992	1064	1149	1223	721	0.55	0.931294	4.46025	0.680614	0.0491512	0.270235	1.15246
Pezizomycotina	Eder	Mgyp	9270	5457	1215	1471	1583	1667	1723	1870	2033	2124	378	Mgyp	Eder	8889	4928	1213	1423	1494	1554	1602	1723	1849	1929	704	0.495	0.866292	2.93189	0.660161	0.0687814	0.271057	1.15534
Pezizomycotina	Eder	Mthe	9270	5695	582	660	707	737	757	817	903	981	896	Mthe	Eder	9088	5370	582	699	728	754	773	836	920	985	753	0.641	0.936594	4.67003	0.643538	0.0959055	0.260556	0.940303
Pezizomycotina	Eder	Ncra	9270	5423	601	707	757	775	798	864	940	1007	1079	Ncra	Eder	9746	5997	601	706	744	775	790	853	935	1000	782	0.645	0.93679	4.67822	0.641069	0.104468	0.254463	0.93108
Pezizomycotina	Eder	Pans	9270	5465	598	668	704	733	754	803	882	947	508	Pans	Eder	10511	6159	576	683	713	744	766	834	926	1001	824	0.669	0.94065	4.84727	0.624711	0.071586	0.303703	0.878378
Pezizomycotina	Eder	Pfic	9270	4574	642	727	770	789	809	856	918	960	729	Pfic	Eder	15386	11566	642	762	807	836	853	907	987	1064	724	0.629	0.947923	5.21025	0.69057	0.0621684	0.247262	1.04071
Pezizomycotina	Eder	Prub	9270	4838	1242	1463	1565	1641	1695	1837	2005	2076	455	Prub	Eder	12740	8616	1245	1461	1524	1576	1607	1717	1838	1924	695	0.492	0.887006	3.28499	0.689136	0.0589049	0.251959	1.24241
Pezizomycotina	Eder	Ptri	9270	4983	715	778	823	842	860	908	1001	1112	1025	Ptri	Eder	12121	8433	716	843	882	910	922	983	1055	1125	751	0.582	0.933103	4.5293	0.672144	0.088978	0.238878	1.07763
Pezizomycotina	Eder	Rmac	9270	3317	4133	4614	4771	4833	4886	4999	5105	5157	221	Rmac	Eder	11364	5686	4131	4685	4796	4838	4877	4960	5054	5103	184	0.136	0.599496	1.08028	0.727809	0.0327405	0.23945	3.20823
Pezizomycotina	Eder	Ssch	9270	5561	490	632	682	711	727	785	847	900	389	Ssch	Eder	10277	6880	490	571	602	628	649	702	777	833	651	0.678	0.949864	5.3189	0.67006	0.0560134	0.273927	0.93874
Pezizomycotina	Eder	Sscl	9270	5474	621	741	797	823	840	914	1012	1084	393	Sscl	Eder	14407	11521	620	712	750	768	782	844	929	982	583	0.552	0.947586	5.19194	0.757488	0.0435015	0.199011	1.30034
Pezizomycotina	Eder	Tatr	9270	5209	536	650	689	717	747	792	860	913	443	Tatr	Eder	11780	8031	533	632	665	692	709	762	839	905	760	0.649	0.949216	5.28199	0.662629	0.0602072	0.277163	0.96915
Pezizomycotina	Eder	Trub	9270	5509	1208	1461	1583	1670	1728	1869	2035	2120	281	Trub	Eder	8681	4784	1209	1414	1481	1536	1585	1704	1824	1907	685	0.5	0.865356	2.9177	0.662611	0.0621862	0.275203	1.14679
Pezizomycotina	Eder	Tter	9270	5575	590	675	731	756	777	834	909	999	956	Tter	Eder	9792	6124	590	717	751	774	794	852	940	1001	689	0.637	0.938097	4.73385	0.654233	0.0919919	0.253775	0.963476
Pezizomycotina	Eder	Uree	9270	6100	996	1193	1299	1385	1436	1573	1691	1770	504	Uree	Eder	7742	4192	994	1221	1291	1340	1381	1486	1605	1686	635	0.49	0.883024	3.21061	0.685128	0.0758221	0.239049	1.23466
Pezizomycotina	Eder	Valf	9270	6156	488	562	601	623	639	691	765	834	332	Valf	Eder	10209	7207	489	569	606	631	647	696	757	809	582	0.707	0.949843	5.31769	0.722246	0.0494001	0.228354	0.970327
Pezizomycotina	Eder	Ztri	9270	5448	459	521	555	574	591	631	716	810	1111	Ztri	Eder	10938	7359	457	556	579	596	602	644	709	771	758	0.61	0.954671	5.61436	0.66385	0.0968795	0.23927	1.03895
Pezizomycotina	Emes	Espi	9168	2715	3672	4071	4219	4300	4356	4507	4631	4697	444	Espi	Emes	12018	6331	3672	3989	4073	4116	4154	4259	4337	4394	483	0.199	0.653356	1.28502	0.653518	0.0669701	0.279512	2.14563
Pezizomycotina	Emes	Exen	9168	2739	3816	4310	4467	4562	4622	4795	4921	4995	517	Exen	Emes	12007	6429	3817	4126	4201	4253	4287	4396	4471	4522	394	0.19	0.639528	1.22853	0.677005	0.0672722	0.255723	2.27875
Pezizomycotina	Emes	Fgra	9168	5217	548	645	675	700	723	765	835	887	678	Fgra	Emes	11579	7848	547	644	677	702	717	767	855	915	1046	0.673	0.947221	5.17229	0.664818	0.0877264	0.247456	0.935705
Pezizomycotina	Emes	Fped	9168	2790	3741	4231	4372	4459	4518	4703	4872	4952	428	Fped	Emes	12513	6971	3741	4051	4155	4201	4234	4328	4413	4461	430	0.199	0.654905	1.29154	0.687443	0.0604268	0.25213	2.26236
Pezizomycotina	Emes	Gloz	9168	4809	752	835	878	911	936	1018	1120	1184	289	Gloz	Emes	13057	9388	752	850	894	916	932	989	1058	1141	1036	0.569	0.932328	4.49944	0.68515	0.0639448	0.250905	1.12265
Pezizomycotina	Emes	Mgyp	9168	5410	1167	1391	1511	1607	1664	1804	1965	2056	392	Mgyp	Emes	8889	5089	1166	1322	1384	1437	1479	1566	1672	1755	1019	0.513	0.870798	3.00211	0.667705	0.0897354	0.242559	1.1334
Pezizomycotina	Emes	Mthe	9168	5627	584	664	716	744	764	827	898	962	875	Mthe	Emes	9088	5472	584	682	721	739	757	812	892	968	1055	0.666	0.936021	4.64621	0.64952	0.112945	0.237535	0.91286
Pezizomycotina	Emes	Ncra	9168	5384	598	710	752	779	803	860	938	1006	1014	Ncra	Emes	9746	6121	598	684	725	745	766	819	894	971	1021	0.668	0.936766	4.67723	0.64934	0.114855	0.235805	0.910598
Pezizomycotina	Emes	Pans	9168	5441	590	666	705	732	749	796	867	931	478	Pans	Emes	10511	6290	575	663	699	716	737	789	858	934	1158	0.689	0.9408	4.85413	0.633629	0.0883656	0.278006	0.865193
Pezizomycotina	Emes	Pfic	9168	4524	605	687	727	745	771	819	884	935	703	Pfic	Emes	15386	11616	605	695	726	753	765	816	889	948	1015	0.649	0.950721	5.36866	0.691398	0.0735949	0.235007	1.01283
Pezizomycotina	Emes	Prub	9168	4883	1160	1378	1477	1554	1603	1741	1917	1989	503	Prub	Emes	12740	8822	1162	1332	1395	1442	1478	1564	1660	1721	985	0.511	0.894011	3.42486	0.699735	0.0759726	0.224293	1.22421
Pezizomycotina	Emes	Ptri	9168	4928	703	774	813	834	854	902	986	1089	1010	Ptri	Emes	12121	8534	705	792	826	851	865	918	988	1064	1042	0.6	0.933863	4.55906	0.677129	0.103214	0.219657	1.05391
Pezizomycotina	Emes	Rmac	9168	3275	3757	4188	4333	4416	4462	4580	4692	4739	323	Rmac	Emes	11364	5868	3755	4168	4270	4316	4344	4440	4509	4552	378	0.186	0.634132	1.20728	0.702227	0.0538402	0.243932	2.39411
Pezizomycotina	Emes	Ssch	9168	5532	462	602	643	667	684	737	792	853	379	Ssch	Emes	10277	6963	460	541	564	584	598	648	720	789	906	0.697	0.952584	5.48109	0.674567	0.0693732	0.25606	0.921925
Pezizomycotina	Emes	Sscl	9168	5470	603	717	770	797	815	890	982	1043	380	Sscl	Emes	14407	11602	602	675	712	735	750	811	877	939	810	0.567	0.948887	5.26346	0.763165	0.0531962	0.183639	1.27717
Pezizomycotina	Emes	Tatr	9168	5095	534	639	678	710	740	784	849	906	455	Tatr	Emes	11780	8075	528	621	650	674	689	740	815	868	1031	0.671	0.949303	5.2869	0.662275	0.0747259	0.262999	0.936959
Pezizomycotina	Emes	Trub	9168	5470	1141	1379	1509	1603	1662	1798	1963	2039	287	Trub	Emes	8681	4912	1143	1303	1363	1414	1456	1549	1656	1736	1011	0.519	0.872038	3.02201	0.667009	0.0833922	0.249598	1.12073
Pezizomycotina	Emes	Tter	9168	5550	574	667	719	746	763	824	889	966	897	Tter	Emes	9792	6295	574	662	705	720	740	790	862	939	1009	0.661	0.939451	4.79322	0.665001	0.107007	0.227992	0.945138
Pezizomycotina	Emes	Uree	9168	6091	952	1143	1258	1345	1385	1517	1625	1695	489	Uree	Emes	7742	4303	951	1129	1192	1236	1271	1352	1455	1517	939	0.513	0.887463	3.29376	0.69261	0.0951556	0.212234	1.19818
Pezizomycotina	Emes	Valf	9168	6018	452	526	570	588	609	660	735	804	312	Valf	Emes	10209	7284	451	530	558	576	587	636	692	739	841	0.725	0.953398	5.53211	0.720039	0.062412	0.217549	0.946874
Pezizomycotina	Emes	Ztri	9168	5412	445	508	536	554	566	612	706	797	1070	Ztri	Emes	10938	7446	444	502	524	539	546	593	644	705	1008	0.629	0.955784	5.68886	0.669095	0.108133	0.222772	1.01671
Pezizomycotina	Espi	Exen	12018	4201	5820	6369	6518	6589	6646	6733	6834	6873	344	Exen	Espi	12007	4414	5819	6211	6312	6382	6435	6526	6614	6651	200	0.098	0.515546	0.825988	0.695543	0.0439206	0.260536	3.65903
Pezizomycotina	Espi	Fgra	12018	8022	606	688	718	740	762	802	869	913	643	Fgra	Espi	11579	7458	608	690	728	755	788	841	913	971	700	0.66	0.948553	5.24487	0.691596	0.0600009	0.248403	0.993963
Pezizomycotina	Espi	Fped	12018	4910	4485	4916	5070	5148	5196	5376	5517	5572	402	Fped	Espi	12513	5493	4485	4846	4978	5049	5107	5248	5373	5424	376	0.165	0.63434	1.20809	0.66853	0.0499968	0.281473	2.57016
Pezizomycotina	Espi	Gloz	12018	7621	785	875	920	955	979	1055	1143	1214	285	Gloz	Espi	13057	8963	785	871	913	937	968	1033	1100	1167	701	0.561	0.937388	4.70348	0.705552	0.0419485	0.252499	1.17892
Pezizomycotina	Espi	Mgyp	12018	8315	1165	1397	1514	1598	1654	1797	1954	2036	366	Mgyp	Espi	8889	4819	1162	1317	1380	1422	1473	1586	1708	1786	669	0.503	0.888698	3.31767	0.706889	0.0557051	0.237406	1.24893
Pezizomycotina	Espi	Mthe	12018	8586	593	671	722	749	764	818	897	980	831	Mthe	Espi	9088	5223	594	676	718	735	760	810	883	934	690	0.649	0.94376	4.99468	0.693258	0.0763593	0.230383	1.00812
Pezizomycotina	Espi	Ncra	12018	8327	611	722	762	782	802	859	932	996	998	Ncra	Espi	9746	5876	610	683	725	744	768	819	888	939	717	0.659	0.943898	5.00148	0.691379	0.0834834	0.225138	0.990275
Pezizomycotina	Espi	Pans	12018	8314	606	683	721	744	762	808	885	953	490	Pans	Espi	10511	5965	583	668	707	727	751	803	875	940	799	0.676	0.947224	5.17242	0.669119	0.060403	0.270478	0.937582
Pezizomycotina	Espi	Pfic	12018	7081	697	783	824	846	868	920	982	1033	687	Pfic	Espi	15386	11017	696	779	828	855	885	932	993	1052	732	0.639	0.949168	5.27927	0.695783	0.0545538	0.249664	1.03351
Pezizomycotina	Espi	Prub	12018	7709	1163	1399	1486	1563	1619	1763	1922	1993	464	Prub	Espi	12740	8325	1164	1334	1413	1456	1501	1602	1721	1792	661	0.496	0.90601	3.69613	0.714814	0.0501538	0.235032	1.3057
Pezizomycotina	Espi	Ptri	12018	7830	725	795	836	849	866	905	993	1095	969	Ptri	Espi	12121	8197	725	806	842	859	891	939	995	1067	743	0.587	0.939931	4.81468	0.706378	0.0754551	0.218167	1.13108
Pezizomycotina	Espi	Rmac	12018	5732	4378	4721	4831	4890	4938	5051	5135	5165	282	Rmac	Espi	11364	4810	4377	4804	4951	5025	5085	5210	5317	5368	279	0.151	0.625567	1.1744	0.720722	0.0383537	0.240924	2.98583
Pezizomycotina	Espi	Ssch	12018	8296	533	699	755	774	789	842	897	952	394	Ssch	Espi	10277	6538	533	602	639	658	679	722	788	828	624	0.683	0.952187	5.4566	0.698761	0.0479533	0.253286	0.97416
Pezizomycotina	Espi	Sscl	12018	8305	606	728	780	806	821	892	990	1049	378	Sscl	Espi	14407	11357	605	672	702	721	750	802	871	924	560	0.559	0.954172	5.58174	0.779805	0.0372016	0.182994	1.33107
Pezizomycotina	Espi	Tatr	12018	7865	581	700	744	768	794	832	892	948	423	Tatr	Espi	11780	7663	575	647	684	706	727	775	840	891	705	0.654	0.951424	5.41043	0.685805	0.0498189	0.264376	0.997694
Pezizomycotina	Espi	Trub	12018	8398	1141	1385	1504	1595	1652	1786	1957	2030	265	Trub	Espi	8681	4697	1141	1292	1357	1404	1455	1564	1684	1764	656	0.508	0.889753	3.33841	0.711028	0.0500081	0.238964	1.24535
Pezizomycotina	Espi	Tter	12018	8445	603	691	746	770	783	834	904	993	899	Tter	Espi	9792	5944	602	689	733	751	773	825	895	946	676	0.648	0.94475	5.04394	0.698326	0.0764378	0.225237	1.01812
Pezizomycotina	Espi	Uree	12018	9004	946	1135	1248	1334	1377	1507	1614	1690	444	Uree	Espi	7742	4038	946	1128	1189	1243	1289	1379	1490	1565	621	0.501	0.904251	3.6535	0.729908	0.0596038	0.210488	1.31741
Pezizomycotina	Espi	Valf	12018	8883	486	565	609	629	644	692	758	814	319	Valf	Espi	10209	7009	484	547	579	603	624	661	705	748	571	0.714	0.956359	5.72836	0.747613	0.0418686	0.210519	1.00138
Pezizomycotina	Espi	Ztri	12018	8286	462	526	552	568	583	619	705	793	1046	Ztri	Espi	10938	7098	459	522	550	564	587	629	682	735	675	0.614	0.95988	5.98653	0.698162	0.078103	0.223735	1.09145
Pezizomycotina	Exen	Fgra	12007	8051	586	670	698	721	741	782	848	889	663	Fgra	Exen	11579	7470	589	697	734	765	791	851	940	1008	911	0.659	0.950182	5.33723	0.692562	0.0702334	0.237205	0.998573
Pezizomycotina	Exen	Fped	12007	4996	4734	5201	5327	5407	5451	5616	5738	5800	281	Fped	Exen	12513	5338	4733	5221	5365	5442	5507	5647	5741	5795	390	0.154	0.613907	1.13124	0.686508	0.0445758	0.268916	2.7367
Pezizomycotina	Exen	Gloz	12007	7614	816	908	949	981	1003	1088	1186	1258	299	Gloz	Exen	13057	8903	815	924	972	999	1031	1093	1191	1266	926	0.558	0.934927	4.60153	0.704861	0.0522767	0.242863	1.18099
Pezizomycotina	Exen	Mgyp	12007	8375	1190	1436	1543	1632	1693	1834	1996	2084	317	Mgyp	Exen	8889	4772	1188	1378	1449	1507	1556	1691	1824	1925	826	0.5	0.886198	3.26962	0.709958	0.0617237	0.228318	1.25833
Pezizomycotina	Exen	Mthe	12007	8594	589	677	725	751	768	826	898	966	843	Mthe	Exen	9088	5188	589	694	729	755	780	842	934	1002	919	0.65	0.944157	5.01431	0.691972	0.0884671	0.219561	1.00512
Pezizomycotina	Exen	Ncra	12007	8367	617	731	770	791	810	862	935	995	1004	Ncra	Exen	9746	5837	617	719	756	786	805	857	939	999	903	0.658	0.943272	4.97084	0.692236	0.0929383	0.214825	0.992352
Pezizomycotina	Exen	Pans	12007	8303	604	688	723	748	766	817	884	944	494	Pans	Exen	10511	5966	582	688	727	756	778	828	914	989	1019	0.676	0.947331	5.17818	0.668901	0.0709263	0.260173	0.937383
Pezizomycotina	Exen	Pfic	12007	7263	658	743	781	803	825	869	930	973	699	Pfic	Exen	15386	11051	658	765	810	833	859	915	991	1059	927	0.638	0.951959	5.44268	0.702305	0.0623538	0.235341	1.04791
Pezizomycotina	Exen	Prub	12007	7726	1213	1434	1523	1606	1662	1802	1976	2042	438	Prub	Exen	12740	8332	1215	1402	1475	1535	1577	1698	1816	1907	879	0.496	0.901887	3.59787	0.719477	0.059008	0.221515	1.30824
Pezizomycotina	Exen	Ptri	12007	7776	741	810	857	872	890	934	1020	1127	1015	Ptri	Exen	12121	8125	742	844	885	908	932	993	1080	1159	941	0.586	0.938536	4.75291	0.702186	0.0863767	0.211437	1.12462
Pezizomycotina	Exen	Rmac	12007	5674	4663	5017	5134	5185	5222	5318	5387	5419	178	Rmac	Exen	11364	4668	4662	5232	5376	5459	5516	5651	5741	5785	259	0.136	0.601001	1.08549	0.736295	0.0311121	0.232593	3.25378
Pezizomycotina	Exen	Ssch	12007	8422	509	665	718	739	755	812	877	928	359	Ssch	Exen	10277	6594	508	589	622	645	667	723	794	847	806	0.689	0.954362	5.59407	0.70607	0.0547797	0.23915	0.978007
Pezizomycotina	Exen	Sscl	12007	8291	626	750	808	833	848	915	1013	1075	388	Sscl	Exen	14407	11344	625	709	749	770	793	856	942	993	731	0.557	0.952639	5.48447	0.780312	0.0444701	0.175218	1.33457
Pezizomycotina	Exen	Tatr	12007	7922	578	698	738	763	789	833	894	949	428	Tatr	Exen	11780	7632	573	669	704	731	750	807	893	953	934	0.656	0.951612	5.42171	0.687136	0.0601696	0.252695	0.996778
Pezizomycotina	Exen	Trub	12007	8456	1156	1427	1531	1622	1684	1816	1990	2066	245	Trub	Exen	8681	4650	1157	1340	1415	1472	1519	1654	1778	1877	796	0.505	0.888196	3.30791	0.713252	0.0566531	0.230095	1.25447
Pezizomycotina	Exen	Tter	12007	8442	597	690	745	770	784	838	906	976	907	Tter	Exen	9792	5941	598	702	742	767	790	850	939	1006	905	0.648	0.945181	5.06576	0.698068	0.0879441	0.213988	1.01821
Pezizomycotina	Exen	Uree	12007	9032	970	1167	1279	1370	1413	1547	1656	1728	448	Uree	Exen	7742	4054	970	1182	1250	1303	1358	1471	1610	1691	801	0.496	0.901767	3.59509	0.734797	0.0701331	0.19507	1.33592
Pezizomycotina	Exen	Valf	12007	8995	462	546	583	601	618	667	738	800	326	Valf	Exen	10209	7061	461	543	578	604	625	664	715	762	753	0.713	0.958453	5.87836	0.754051	0.0506739	0.195275	1.01364
Pezizomycotina	Exen	Ztri	12007	8297	458	529	556	574	588	632	718	810	1045	Ztri	Exen	10938	7040	456	531	562	572	591	635	694	761	897	0.614	0.960166	6.00883	0.696155	0.0881485	0.215696	1.08864
Pezizomycotina	Fgra	Fped	11579	7566	574	678	719	742	758	810	900	974	773	Fped	Fgra	12513	8669	572	663	694	715	733	772	843	887	664	0.662	0.952432	5.47171	0.707531	0.0626253	0.229844	1.01794
Pezizomycotina	Fgra	Gloz	11579	6945	1275	1455	1530	1589	1625	1762	1919	2033	301	Gloz	Fgra	13057	8990	1272	1419	1482	1520	1540	1604	1702	1755	590	0.43	0.896615	3.48007	0.7214	0.0403368	0.238263	1.50423
Pezizomycotina	Fgra	Mgyp	11579	8141	670	802	877	931	970	1101	1246	1362	464	Mgyp	Fgra	8889	5318	668	765	805	839	864	928	1011	1070	646	0.629	0.93463	4.58959	0.703555	0.058024	0.238421	1.04541
Pezizomycotina	Fgra	Mthe	11579	7348	2048	2330	2420	2473	2518	2641	2791	2894	692	Mthe	Fgra	9088	4713	2048	2274	2365	2410	2440	2555	2671	2740	497	0.354	0.80181	2.1838	0.727838	0.0717519	0.20041	1.64855
Pezizomycotina	Fgra	Ncra	11579	7040	1982	2283	2403	2460	2514	2678	2847	2947	955	Ncra	Fgra	9746	5344	1980	2168	2248	2297	2330	2444	2562	2624	549	0.356	0.814209	2.29957	0.713241	0.086621	0.200138	1.63126
Pezizomycotina	Fgra	Pans	11579	7051	1946	2188	2274	2328	2378	2520	2732	2859	511	Pans	Fgra	10511	5450	1865	2067	2161	2211	2255	2374	2491	2569	721	0.382	0.827478	2.43566	0.6839	0.0673997	0.248701	1.48145
Pezizomycotina	Fgra	Pfic	11579	5891	1988	2264	2370	2423	2470	2622	2769	2858	872	Pfic	Fgra	15386	10461	1986	2199	2279	2325	2354	2448	2544	2611	543	0.347	0.852624	2.73709	0.711235	0.0615458	0.227219	1.7476
Pezizomycotina	Fgra	Prub	11579	7531	729	857	923	973	1007	1124	1258	1358	512	Prub	Fgra	12740	8753	729	844	885	933	957	1017	1098	1165	662	0.623	0.940047	4.81989	0.712305	0.0513538	0.236341	1.0748
Pezizomycotina	Fgra	Ptri	11579	7539	623	698	732	742	749	793	874	993	872	Ptri	Fgra	12121	8544	622	687	722	744	763	816	880	934	597	0.619	0.947468	5.18557	0.716232	0.0654197	0.218348	1.0963
Pezizomycotina	Fgra	Rmac	11579	7765	582	674	716	740	761	815	903	990	703	Rmac	Fgra	11364	7523	582	665	701	727	751	790	857	897	671	0.664	0.949266	5.28478	0.701961	0.0630883	0.234951	1.00353
Pezizomycotina	Fgra	Ssch	11579	7315	1658	2018	2127	2181	2233	2350	2504	2581	342	Ssch	Fgra	10277	6318	1658	1843	1919	1968	1989	2077	2184	2257	482	0.408	0.84828	2.68024	0.735329	0.0444444	0.220227	1.52883
Pezizomycotina	Fgra	Sscl	11579	7601	1081	1299	1396	1445	1483	1604	1742	1803	362	Sscl	Fgra	11579	7601	1081	1299	1396	1445	1483	1604	1742	1803	362	0.427	0.906641	3.71168	0.724043	0.0344828	0.241475	1.53735
Pezizomycotina	Fgra	Tatr	11579	6244	3124	3699	3856	3923	3967	4089	4199	4248	106	Tatr	Fgra	11579	6244	3124	3699	3856	3923	3967	4089	4199	4248	106	0.219	0.730201	1.66606	0.738498	0.012537	0.248965	2.46234
Pezizomycotina	Fgra	Trub	11579	8181	661	790	874	924	963	1081	1237	1344	342	Trub	Fgra	11579	8181	661	790	874	924	963	1081	1237	1344	342	0.635	0.942914	4.9535	0.749313	0.0313244	0.219363	1.11266
Pezizomycotina	Fgra	Tter	11579	7264	2023	2325	2430	2483	2522	2654	2807	2913	676	Tter	Fgra	11579	7264	2023	2325	2430	2483	2522	2654	2807	2913	676	0.352	0.825287	2.41223	0.760151	0.0707409	0.169108	1.78222
Pezizomycotina	Fgra	Uree	11579	8850	556	650	716	759	793	895	1031	1116	530	Uree	Fgra	7742	4598	556	659	693	723	744	802	884	944	578	0.629	0.942446	4.93108	0.738536	0.060849	0.200615	1.10657
Pezizomycotina	Fgra	Valf	11579	7570	1946	2232	2327	2379	2413	2539	2667	2733	269	Valf	Fgra	10209	6181	1945	2138	2209	2255	2278	2356	2446	2491	393	0.347	0.821415	2.37179	0.768341	0.0369894	0.194669	1.81881
Pezizomycotina	Fgra	Ztri	11579	8123	391	446	473	492	500	537	611	716	980	Ztri	Fgra	11579	8123	391	446	473	492	500	537	611	716	980	0.653	0.966232	6.5402	0.726046	0.0875939	0.18636	1.07432
Pezizomycotina	Fped	Gloz	12513	8148	793	876	917	948	970	1054	1154	1226	297	Gloz	Fped	12513	8148	793	876	917	948	970	1054	1154	1226	297	0.561	0.936626	4.67135	0.695222	0.0253413	0.279437	1.16072
Pezizomycotina	Fped	Mgyp	12513	8889	1177	1410	1530	1622	1674	1807	1955	2042	351	Mgyp	Fped	8889	4796	1175	1341	1430	1487	1532	1654	1789	1888	747	0.5	0.890104	3.34535	0.718373	0.0576378	0.22399	1.27885
Pezizomycotina	Fped	Mthe	12513	9106	607	682	725	751	761	822	903	981	805	Mthe	Fped	9088	5291	607	686	723	746	767	821	922	1015	791	0.65	0.943799	4.99659	0.706185	0.0782852	0.21553	1.02538
Pezizomycotina	Fped	Ncra	12513	8883	608	718	756	777	796	847	924	991	997	Ncra	Fped	9746	5872	608	684	727	747	767	819	921	1011	748	0.655	0.94537	5.07542	0.701183	0.0829254	0.215891	1.01203
Pezizomycotina	Fped	Pans	12513	8820	612	683	716	738	754	802	870	947	473	Pans	Fped	10511	6010	591	671	706	729	750	810	915	1013	858	0.678	0.94775	5.20082	0.679621	0.0609963	0.259383	0.950015
Pezizomycotina	Fped	Pfic	12513	7745	645	724	756	781	801	848	912	952	714	Pfic	Fped	15386	11146	645	734	778	806	830	883	979	1064	770	0.638	0.953762	5.55528	0.709948	0.0557706	0.234282	1.06132
Pezizomycotina	Fped	Prub	12513	8324	1198	1405	1498	1567	1619	1752	1918	1983	448	Prub	Fped	12740	8399	1199	1368	1448	1505	1550	1656	1791	1899	732	0.501	0.905081	3.67347	0.731668	0.0516276	0.216705	1.32179
Pezizomycotina	Fped	Ptri	12513	8368	721	795	840	855	872	916	995	1100	956	Ptri	Fped	12121	8225	723	811	850	871	890	940	1032	1110	768	0.59	0.941382	4.881	0.715524	0.0743424	0.210134	1.14166
Pezizomycotina	Fped	Rmac	12513	6165	4703	5034	5139	5193	5239	5340	5418	5453	184	Rmac	Fped	11364	4661	4703	5189	5349	5426	5467	5607	5736	5800	234	0.141	0.606064	1.1032	0.748117	0.0288854	0.222998	3.21565
Pezizomycotina	Fped	Ssch	12513	8928	505	652	700	723	739	792	849	897	350	Ssch	Fped	10277	6628	504	579	616	639	654	712	793	862	705	0.688	0.955726	5.6849	0.7142	0.0484367	0.237363	0.992122
Pezizomycotina	Fped	Sscl	12513	8888	621	739	788	811	829	899	1002	1067	354	Sscl	Fped	14407	11415	619	692	738	760	779	833	917	999	588	0.559	0.953938	5.56657	0.790615	0.0366822	0.172702	1.34919
Pezizomycotina	Fped	Tatr	12513	8448	570	685	727	752	778	826	890	941	417	Tatr	Fped	11780	7737	563	644	684	707	728	780	856	920	794	0.657	0.953361	5.52975	0.698834	0.0522884	0.248877	1.01407
Pezizomycotina	Fped	Trub	12513	8947	1150	1392	1512	1603	1662	1793	1956	2031	271	Trub	Fped	8681	4648	1151	1313	1401	1450	1496	1624	1760	1867	727	0.504	0.891432	3.37193	0.719579	0.0528238	0.227598	1.27273
Pezizomycotina	Fped	Tter	12513	8953	602	684	735	759	776	835	902	977	884	Tter	Fped	9792	5978	602	689	732	759	779	829	927	1015	748	0.645	0.946021	5.10896	0.707597	0.0773423	0.215061	1.03783
Pezizomycotina	Fped	Uree	12513	9525	980	1172	1283	1357	1403	1518	1628	1704	476	Uree	Fped	7742	4035	979	1174	1257	1311	1358	1464	1592	1690	684	0.495	0.903283	3.6305	0.741146	0.0634018	0.195453	1.35245
Pezizomycotina	Fped	Valf	12513	9516	471	540	576	591	608	663	738	802	312	Valf	Fped	10209	7065	470	536	569	592	609	658	734	797	629	0.715	0.958586	5.88823	0.76126	0.0432028	0.195537	1.02061
Pezizomycotina	Fped	Ztri	12513	8841	463	526	558	573	589	634	727	821	998	Ztri	Fped	10938	7096	461	515	547	561	574	606	674	737	770	0.615	0.960599	6.04304	0.707462	0.0784836	0.214054	1.10502
Pezizomycotina	Gloz	Mgyp	13057	9666	913	1068	1155	1217	1263	1406	1562	1673	416	Mgyp	Gloz	8889	4820	912	1011	1077	1112	1142	1264	1376	1464	284	0.526	0.916841	3.98467	0.719944	0.0347895	0.245266	1.25489
Pezizomycotina	Gloz	Mthe	13057	9371	1383	1543	1607	1642	1678	1761	1878	1970	709	Mthe	Gloz	9088	4574	1382	1572	1643	1711	1765	1906	2053	2163	297	0.431	0.875141	3.073	0.719556	0.0519092	0.228535	1.46105
Pezizomycotina	Gloz	Ncra	13057	9084	1361	1570	1640	1684	1725	1818	1934	2025	910	Ncra	Gloz	9746	5180	1357	1530	1594	1654	1694	1833	1977	2086	301	0.43	0.880805	3.17064	0.710182	0.0602938	0.229525	1.45472
Pezizomycotina	Gloz	Pans	13057	8939	1375	1534	1588	1624	1658	1739	1873	1944	477	Pans	Gloz	10511	5226	1306	1479	1556	1605	1647	1790	1931	2049	361	0.455	0.886244	3.27049	0.678173	0.0401206	0.281706	1.32094
Pezizomycotina	Gloz	Pfic	13057	7971	1472	1620	1693	1738	1769	1865	1962	2032	718	Pfic	Gloz	15386	10382	1472	1645	1718	1782	1816	1948	2077	2170	285	0.405	0.896495	3.47749	0.719754	0.0393349	0.240911	1.59322
Pezizomycotina	Gloz	Prub	13057	9221	929	1073	1129	1178	1217	1326	1475	1570	464	Prub	Gloz	12740	8561	931	1031	1097	1138	1163	1273	1392	1484	284	0.522	0.927899	4.33704	0.742867	0.0312487	0.225885	1.32051
Pezizomycotina	Gloz	Ptri	13057	8918	877	965	1000	1023	1035	1085	1164	1282	891	Ptri	Gloz	12121	8011	876	968	1010	1037	1049	1117	1193	1263	251	0.517	0.930376	4.42613	0.722689	0.0487513	0.228559	1.30053
Pezizomycotina	Gloz	Rmac	13057	9248	768	858	906	942	965	1038	1130	1216	687	Rmac	Gloz	11364	7049	767	851	895	928	954	1042	1128	1204	306	0.559	0.937144	4.69315	0.712095	0.043389	0.244516	1.1938
Pezizomycotina	Gloz	Ssch	13057	9241	1142	1367	1442	1483	1509	1579	1685	1755	321	Ssch	Gloz	10277	6176	1142	1262	1332	1375	1409	1541	1671	1768	265	0.472	0.902117	3.6032	0.732399	0.0278385	0.239762	1.39981
Pezizomycotina	Gloz	Sscl	13057	8565	1968	2329	2474	2547	2613	2767	2904	2978	315	Sscl	Gloz	14407	10523	1968	2156	2225	2279	2319	2434	2551	2622	189	0.226	0.856685	2.79233	0.811289	0.0214213	0.16729	3.07531
Pezizomycotina	Gloz	Tatr	13057	8877	1202	1407	1496	1541	1582	1669	1766	1827	382	Tatr	Gloz	11780	7218	1189	1353	1412	1464	1502	1620	1770	1877	282	0.431	0.903732	3.64114	0.717054	0.0295821	0.253364	1.50354
Pezizomycotina	Gloz	Trub	13057	9752	886	1033	1121	1184	1236	1374	1537	1643	292	Trub	Gloz	8681	4760	886	983	1052	1083	1113	1228	1343	1422	293	0.533	0.918484	4.03287	0.726836	0.0292998	0.243865	1.25251
Pezizomycotina	Gloz	Tter	13057	9228	1343	1519	1576	1619	1653	1733	1861	1939	802	Tter	Gloz	9792	5368	1344	1526	1606	1671	1719	1866	2004	2117	286	0.429	0.882402	3.1993	0.723936	0.0539629	0.222101	1.48905
Pezizomycotina	Gloz	Uree	13057	10343	771	889	952	988	1032	1152	1297	1385	432	Uree	Gloz	7742	4177	771	868	915	954	983	1084	1202	1276	261	0.523	0.925862	4.26684	0.754012	0.0359869	0.210002	1.33482
Pezizomycotina	Gloz	Valf	13057	9809	1068	1215	1278	1330	1366	1439	1543	1606	297	Valf	Gloz	10209	6553	1069	1201	1267	1306	1340	1462	1577	1659	251	0.479	0.908149	3.74943	0.774386	0.0259359	0.199678	1.46818
Pezizomycotina	Gloz	Ztri	13057	9624	536	610	635	660	679	729	816	924	1058	Ztri	Gloz	10938	7145	535	598	632	653	668	718	792	848	269	0.555	0.955366	5.66054	0.731504	0.0578869	0.210609	1.2592
Pezizomycotina	Mgyp	Mthe	8889	5356	738	822	878	919	949	1026	1125	1235	955	Mthe	Mgyp	9088	5559	738	874	961	1015	1059	1196	1342	1467	473	0.618	0.917895	4.01544	0.661475	0.0865402	0.251985	0.982467
Pezizomycotina	Mgyp	Ncra	8889	5297	757	866	911	937	967	1047	1144	1218	1121	Ncra	Mgyp	9746	6288	757	878	954	1004	1042	1164	1315	1426	481	0.625	0.918755	4.04096	0.676654	0.0935693	0.229776	0.994687
Pezizomycotina	Mgyp	Pans	8889	5301	739	819	859	887	911	979	1078	1170	540	Pans	Mgyp	10511	6415	718	855	937	981	1028	1162	1301	1422	565	0.644	0.924897	4.23448	0.652957	0.0615839	0.28546	0.93776
Pezizomycotina	Mgyp	Pfic	8889	4787	717	807	858	887	908	975	1048	1118	761	Pfic	Mgyp	15386	12045	718	856	936	984	1026	1146	1276	1386	446	0.609	0.940886	4.85807	0.736953	0.0528459	0.210201	1.13857
Pezizomycotina	Mgyp	Prub	8889	4425	2162	2497	2642	2740	2804	2948	3104	3161	255	Prub	Mgyp	12740	8724	2168	2547	2678	2773	2823	2950	3030	3070	216	0.368	0.799806	2.16601	0.760102	0.027227	0.212671	1.65199
Pezizomycotina	Mgyp	Ptri	8889	4998	841	922	959	985	1002	1064	1158	1292	1062	Ptri	Mgyp	12121	8826	844	979	1039	1073	1113	1190	1345	1448	470	0.56	0.9198	4.07246	0.715343	0.0792755	0.205382	1.17495
Pezizomycotina	Mgyp	Rmac	8889	4927	1171	1335	1425	1492	1542	1656	1783	1874	672	Rmac	Mgyp	11364	7609	1172	1426	1550	1652	1708	1857	2019	2114	376	0.499	0.884313	3.23432	0.699944	0.0585148	0.241541	1.24042
Pezizomycotina	Mgyp	Ssch	8889	5425	612	748	791	814	833	897	990	1057	384	Ssch	Mgyp	10277	7152	612	728	795	827	864	965	1088	1189	448	0.658	0.936137	4.651	0.700981	0.0463716	0.252647	0.997286
Pezizomycotina	Mgyp	Sscl	8889	5375	780	899	966	998	1021	1111	1227	1307	400	Sscl	Mgyp	14407	11815	780	904	970	1017	1049	1153	1273	1358	306	0.525	0.933036	4.5267	0.790854	0.0324807	0.176665	1.40551
Pezizomycotina	Mgyp	Tatr	8889	4987	663	784	832	872	903	978	1061	1133	454	Tatr	Mgyp	11780	8215	657	765	832	878	910	1025	1154	1268	522	0.626	0.936136	4.65097	0.682309	0.0504419	0.267249	1.02034
Pezizomycotina	Mgyp	Trub	8889	2725	5529	5897	5956	5968	5979	5991	5993	5999	11	Trub	Mgyp	8681	2526	5531	5855	5922	5942	5956	5979	5985	5990	12	0.042	0.370518	0.50286	0.806605	0.00353303	0.189862	7.11575
Pezizomycotina	Mgyp	Tter	8889	5338	744	852	905	943	967	1044	1139	1237	993	Tter	Mgyp	9792	6353	744	882	963	1015	1053	1184	1342	1457	461	0.618	0.920347	4.08917	0.679986	0.0845693	0.235445	1.01266
Pezizomycotina	Mgyp	Uree	8889	5092	2480	2819	2937	2996	3047	3137	3192	3226	180	Uree	Mgyp	7742	3537	2481	2997	3135	3216	3284	3407	3482	3521	127	0.278	0.701702	1.50932	0.739417	0.0263068	0.234276	1.86637
Pezizomycotina	Mgyp	Valf	8889	6036	562	633	684	701	724	793	880	954	361	Valf	Mgyp	10209	7478	562	667	730	770	800	905	1019	1109	386	0.683	0.941146	4.87005	0.751864	0.04156	0.206576	1.03604
Pezizomycotina	Mgyp	Ztri	8889	5545	494	557	596	614	637	699	800	923	1138	Ztri	Mgyp	10938	7920	491	577	623	655	689	755	860	962	529	0.596	0.95032	5.34524	0.714627	0.0884726	0.196901	1.13947
Pezizomycotina	Mthe	Ncra	9088	3977	3274	3765	3919	4009	4082	4279	4465	4554	320	Ncra	Mthe	9746	4936	3274	3600	3735	3802	3859	4039	4217	4305	250	0.212	0.652331	1.28073	0.72546	0.0463943	0.228146	2.23226
Pezizomycotina	Mthe	Pans	9088	3810	3547	3948	4065	4136	4203	4420	4638	4752	118	Pans	Mthe	10511	4954	3393	3736	3867	3950	4027	4310	4646	4802	249	0.204	0.6459	1.25419	0.692314	0.0289912	0.278695	2.19199
Pezizomycotina	Mthe	Pfic	9088	4010	2077	2337	2442	2504	2551	2698	2830	2918	756	Pfic	Mthe	15386	11173	2076	2313	2402	2456	2487	2585	2728	2822	621	0.347	0.83031	2.46654	0.747158	0.0677624	0.185079	1.78782
Pezizomycotina	Mthe	Prub	9088	5254	740	864	916	967	1008	1124	1261	1348	492	Prub	Mthe	12740	9219	741	832	894	931	958	1022	1118	1216	912	0.614	0.932151	4.49267	0.711309	0.0690028	0.219688	1.07988
Pezizomycotina	Mthe	Ptri	9088	5151	671	745	777	792	803	849	937	1071	872	Ptri	Mthe	12121	8848	672	739	773	798	814	860	924	983	868	0.612	0.936678	4.67352	0.704671	0.0875868	0.207742	1.07851
Pezizomycotina	Mthe	Rmac	9088	5433	592	674	714	738	759	823	917	1002	730	Rmac	Mthe	11364	7897	592	670	722	751	768	826	905	976	866	0.652	0.942108	4.91506	0.691821	0.0828316	0.225348	0.999647
Pezizomycotina	Mthe	Ssch	9088	4655	2057	2506	2633	2710	2766	2921	3101	3192	316	Ssch	Mthe	10277	6316	2057	2298	2389	2449	2506	2648	2827	2900	413	0.374	0.787555	2.06225	0.719363	0.0478001	0.232837	1.51481
Pezizomycotina	Mthe	Sscl	9088	5102	1194	1436	1532	1592	1628	1769	1931	1995	382	Sscl	Mthe	14407	11469	1194	1298	1355	1392	1428	1495	1598	1666	572	0.43	0.898361	3.51818	0.785095	0.0451983	0.169707	1.64023
Pezizomycotina	Mthe	Tatr	9088	4475	1919	2276	2397	2456	2510	2650	2798	2914	316	Tatr	Mthe	11780	7554	1902	2133	2218	2263	2311	2432	2583	2719	720	0.361	0.816897	2.32606	0.705637	0.0607732	0.233589	1.59677
Pezizomycotina	Mthe	Trub	9088	5575	744	877	971	1027	1073	1204	1364	1484	322	Trub	Mthe	8681	5207	744	825	882	919	950	1024	1116	1222	946	0.623	0.916259	3.96787	0.662244	0.0778822	0.259873	0.973976
Pezizomycotina	Mthe	Tter	9088	3447	4373	4870	5004	5079	5118	5191	5226	5248	89	Tter	Mthe	9792	4296	4377	4763	4852	4894	4919	4976	5003	5029	109	0.102	0.536547	0.883689	0.764363	0.0195459	0.216091	4.02075
Pezizomycotina	Mthe	Uree	9088	6255	616	735	799	846	881	970	1118	1212	521	Uree	Mthe	7742	4649	616	715	772	809	833	901	992	1077	855	0.616	0.926797	4.29876	0.699064	0.0882164	0.21272	1.05177
Pezizomycotina	Mthe	Valf	9088	5364	1768	2025	2106	2157	2194	2319	2460	2523	272	Valf	Mthe	10209	6746	1769	1967	2043	2087	2129	2225	2361	2430	449	0.395	0.816707	2.32417	0.768401	0.0457487	0.18585	1.58876
Pezizomycotina	Mthe	Ztri	9088	5720	429	488	516	542	561	609	692	814	988	Ztri	Mthe	10938	7902	425	467	491	513	517	551	605	674	797	0.647	0.957355	5.79847	0.710515	0.0931045	0.19638	1.05134
Pezizomycotina	Ncra	Pans	9746	4492	3223	3527	3660	3742	3814	4030	4299	4438	268	Pans	Ncra	10511	4716	3085	3512	3668	3764	3853	4117	4435	4582	718	0.238	0.688601	1.44392	0.660119	0.0706861	0.269195	1.90991
Pezizomycotina	Ncra	Pfic	9746	4552	2024	2256	2355	2411	2461	2592	2712	2784	800	Pfic	Ncra	15386	10851	2023	2301	2409	2463	2510	2653	2806	2900	859	0.352	0.83897	2.5655	0.730519	0.0786815	0.190799	1.74115
Pezizomycotina	Ncra	Prub	9746	5989	754	864	920	970	998	1098	1229	1317	480	Prub	Ncra	12740	9110	756	871	926	956	987	1057	1150	1228	1111	0.62	0.932847	4.51939	0.719823	0.0758486	0.204329	1.08304
Pezizomycotina	Ncra	Ptri	9746	5748	683	750	784	798	806	856	938	1066	851	Ptri	Ncra	12121	8587	685	790	829	844	867	919	973	1034	1038	0.612	0.93744	4.70569	0.699302	0.0921508	0.208547	1.07117
Pezizomycotina	Ncra	Rmac	9746	6067	604	688	731	757	780	839	928	1014	718	Rmac	Ncra	11364	7692	603	718	760	781	803	858	935	1003	1022	0.657	0.942823	4.94914	0.691303	0.087424	0.221273	0.992049
Pezizomycotina	Ncra	Ssch	9746	5300	1972	2353	2484	2559	2611	2760	2962	3060	338	Ssch	Ncra	10277	6069	1972	2270	2370	2437	2495	2677	2859	2937	638	0.385	0.803027	2.19473	0.707071	0.0607003	0.232228	1.4748
Pezizomycotina	Ncra	Sscl	9746	5744	1174	1384	1477	1525	1564	1678	1837	1894	403	Sscl	Ncra	14407	11356	1174	1330	1384	1424	1462	1553	1660	1724	666	0.429	0.902786	3.61882	0.784224	0.0490255	0.166751	1.65032
Pezizomycotina	Ncra	Tatr	9746	5145	1806	2113	2231	2287	2343	2473	2624	2737	331	Tatr	Ncra	11780	7340	1791	2078	2177	2235	2281	2443	2616	2722	973	0.367	0.8329	2.49541	0.696358	0.0727313	0.230911	1.58037
Pezizomycotina	Ncra	Trub	9746	6303	757	872	953	1007	1049	1178	1332	1429	341	Trub	Ncra	8681	5121	757	859	907	932	963	1041	1134	1214	1131	0.631	0.917838	4.01376	0.675457	0.0870336	0.23751	0.982504
Pezizomycotina	Ncra	Tter	9746	4903	3169	3521	3655	3762	3817	4003	4189	4283	251	Tter	Ncra	9792	4841	3169	3637	3788	3880	3947	4149	4323	4393	292	0.21	0.675607	1.38262	0.738182	0.0411364	0.220682	2.37486
Pezizomycotina	Ncra	Uree	9746	6994	599	695	755	796	831	935	1069	1162	522	Uree	Ncra	7742	4578	599	714	753	779	808	880	980	1050	1035	0.626	0.931496	4.46783	0.710374	0.0955801	0.194045	1.05705
Pezizomycotina	Ncra	Valf	9746	6211	1636	1857	1933	1981	2013	2141	2277	2345	267	Valf	Ncra	10209	6679	1637	1887	1968	2030	2055	2186	2334	2409	589	0.401	0.835981	2.53055	0.772689	0.0513128	0.175998	1.61086
Pezizomycotina	Ncra	Ztri	9746	6401	416	476	499	518	534	581	656	759	981	Ztri	Ncra	10938	7693	414	493	527	536	550	585	639	691	908	0.649	0.959872	5.98595	0.709882	0.0951446	0.194973	1.04992
Pezizomycotina	Pans	Pfic	10511	4580	1933	2170	2271	2340	2381	2531	2668	2771	1007	Pfic	Pans	15386	10680	2020	2241	2327	2389	2429	2566	2734	2855	460	0.377	0.847357	2.66844	0.695406	0.066852	0.237742	1.56302
Pezizomycotina	Pans	Prub	10511	6061	731	846	899	959	990	1095	1239	1324	575	Prub	Pans	12740	9102	759	853	897	922	943	1011	1101	1195	517	0.641	0.935917	4.64191	0.696797	0.0501815	0.253021	1.01739
Pezizomycotina	Pans	Ptri	10511	5929	658	727	760	775	787	834	934	1061	878	Ptri	Pans	12121	8604	685	752	781	795	814	862	928	999	505	0.638	0.940659	4.84769	0.682653	0.0649631	0.252384	1.0065
Pezizomycotina	Pans	Rmac	10511	6112	579	668	704	733	760	828	922	1018	814	Rmac	Pans	11364	7618	604	684	723	749	769	821	891	963	505	0.679	0.94592	5.10372	0.663541	0.0637444	0.272714	0.924385
Pezizomycotina	Pans	Ssch	10511	5462	1857	2243	2369	2458	2516	2689	2910	3024	428	Ssch	Pans	10277	6123	1928	2159	2251	2305	2360	2505	2718	2851	341	0.41	0.817924	2.33632	0.68135	0.0452273	0.273422	1.35925
Pezizomycotina	Pans	Sscl	10511	5904	1097	1332	1424	1481	1523	1654	1809	1874	426	Sscl	Pans	14407	11419	1156	1258	1299	1327	1352	1418	1526	1597	345	0.453	0.909583	3.78612	0.764306	0.0340172	0.201677	1.53466
Pezizomycotina	Pans	Tatr	10511	5233	1745	2064	2191	2248	2301	2446	2624	2749	448	Tatr	Pans	11780	7313	1793	1998	2077	2120	2161	2323	2527	2664	505	0.393	0.841281	2.59313	0.669013	0.0508185	0.280169	1.43213
Pezizomycotina	Pans	Trub	10511	6451	718	838	925	974	1013	1142	1295	1397	411	Trub	Pans	8681	5137	736	825	866	892	913	979	1076	1166	559	0.65	0.924239	4.21275	0.653287	0.0546849	0.292028	0.928913
Pezizomycotina	Pans	Tter	10511	4852	3294	3676	3843	3916	4008	4264	4590	4752	328	Tter	Pans	9792	4629	3450	3793	3918	3990	4054	4254	4477	4579	111	0.199	0.667832	1.34752	0.69924	0.032377	0.268383	2.34661
Pezizomycotina	Pans	Uree	10511	7113	586	706	767	816	848	943	1089	1186	671	Uree	Pans	7742	4587	604	694	726	755	777	839	924	1010	516	0.649	0.934805	4.59664	0.685694	0.0695657	0.24474	0.987659
Pezizomycotina	Pans	Valf	10511	6180	1602	1817	1905	1967	2004	2155	2326	2419	424	Valf	Pans	10209	6508	1674	1857	1940	1979	2017	2147	2304	2407	357	0.426	0.841892	2.60052	0.727356	0.0447718	0.227872	1.43745
Pezizomycotina	Pans	Ztri	10511	6462	413	474	500	520	534	584	664	776	1034	Ztri	Pans	10938	7635	422	469	489	502	512	539	592	660	451	0.668	0.96107	6.08089	0.683856	0.0720384	0.244106	0.983882
Pezizomycotina	Pfic	Prub	15386	11327	814	953	1006	1051	1088	1184	1300	1401	504	Prub	Pfic	12740	8099	814	911	968	1003	1031	1108	1183	1246	758	0.6	0.942118	4.9155	0.733112	0.0476262	0.219262	1.15113
Pezizomycotina	Pfic	Ptri	15386	11138	732	802	834	847	862	911	995	1100	840	Ptri	Pfic	12121	7774	734	803	836	866	882	925	981	1031	692	0.6	0.946704	5.14479	0.726239	0.0588303	0.21493	1.14589
Pezizomycotina	Pfic	Rmac	15386	11432	649	745	798	826	850	908	982	1058	715	Rmac	Pfic	11364	6704	647	729	769	787	812	848	922	968	730	0.641	0.951551	5.41805	0.712501	0.0567691	0.23073	1.05769
Pezizomycotina	Pfic	Ssch	15386	11082	1720	2047	2162	2219	2263	2367	2489	2573	309	Ssch	Pfic	10277	5549	1719	1901	1987	2033	2075	2193	2341	2422	696	0.396	0.865994	2.92735	0.748335	0.0452214	0.206443	1.6365
Pezizomycotina	Pfic	Sscl	15386	11314	1231	1458	1562	1613	1647	1766	1920	1980	350	Sscl	Pfic	14407	10796	1229	1332	1384	1417	1445	1520	1589	1635	567	0.403	0.91743	4.0018	0.808912	0.0335492	0.157539	1.84149
Pezizomycotina	Pfic	Tatr	15386	10615	1778	2107	2225	2279	2326	2445	2555	2649	324	Tatr	Pfic	11780	6397	1763	2026	2118	2163	2212	2341	2478	2553	843	0.348	0.869653	2.98396	0.720085	0.0493968	0.230519	1.79949
Pezizomycotina	Pfic	Trub	15386	12114	721	850	939	985	1025	1147	1297	1391	314	Trub	Pfic	8681	4658	721	803	856	886	907	971	1047	1117	739	0.615	0.940084	4.82156	0.741304	0.0465414	0.212155	1.13315
Pezizomycotina	Pfic	Tter	15386	11042	2035	2276	2389	2445	2492	2600	2726	2814	687	Tter	Pfic	9792	4686	2039	2307	2399	2448	2494	2641	2777	2866	720	0.343	0.838192	2.55632	0.745262	0.0666698	0.188069	1.8212
Pezizomycotina	Pfic	Uree	15386	12719	613	712	774	817	850	952	1071	1164	497	Uree	Pfic	7742	4138	613	695	740	766	788	851	919	979	702	0.612	0.946991	5.15997	0.769656	0.0547439	0.1756	1.19094
Pezizomycotina	Pfic	Valf	15386	11437	1654	1889	1974	2018	2041	2142	2247	2323	279	Valf	Pfic	10209	5684	1654	1866	1959	2003	2036	2159	2285	2340	657	0.389	0.870756	3.00144	0.768206	0.0419976	0.189797	1.71959
Pezizomycotina	Pfic	Ztri	15386	11820	432	495	520	540	557	602	676	770	951	Ztri	Pfic	10938	6799	430	476	499	513	532	564	607	652	658	0.636	0.967254	6.64254	0.731247	0.0631922	0.205561	1.11211
Pezizomycotina	Prub	Ptri	12740	8647	851	937	979	1004	1025	1080	1171	1297	1023	Ptri	Prub	12121	8376	853	983	1031	1075	1102	1178	1283	1386	542	0.557	0.931459	4.46644	0.735112	0.0675822	0.197305	1.22931
Pezizomycotina	Prub	Rmac	12740	8561	1188	1367	1457	1517	1564	1674	1796	1886	670	Rmac	Prub	11364	7081	1188	1415	1517	1596	1652	1810	1989	2064	478	0.499	0.901427	3.58725	0.719901	0.0528351	0.227264	1.30048
Pezizomycotina	Prub	Ssch	12740	9168	637	781	834	859	880	937	1036	1108	371	Ssch	Prub	10277	6735	637	736	783	828	863	943	1056	1138	505	0.647	0.94465	5.03889	0.731408	0.0402888	0.228303	1.06789
Pezizomycotina	Prub	Sscl	12740	9134	797	933	998	1027	1047	1133	1225	1289	421	Sscl	Prub	14407	11421	796	898	950	988	1015	1099	1214	1290	371	0.518	0.941319	4.8781	0.804375	0.0309932	0.164632	1.46173
Pezizomycotina	Prub	Tatr	12740	8674	690	828	881	923	954	1030	1106	1177	433	Tatr	Prub	11780	7729	682	791	838	888	920	1026	1155	1252	555	0.619	0.944046	5.00877	0.708614	0.0426819	0.248704	1.08072
Pezizomycotina	Prub	Trub	12740	8832	2136	2507	2649	2760	2812	2921	3000	3044	132	Trub	Prub	8681	4400	2131	2453	2593	2688	2753	2898	3038	3093	233	0.37	0.800803	2.17483	0.771365	0.0212778	0.207357	1.66949
Pezizomycotina	Prub	Tter	12740	9159	730	842	895	937	962	1027	1131	1231	1000	Tter	Prub	9792	6004	730	857	916	973	1013	1116	1246	1336	502	0.612	0.935203	4.61273	0.71958	0.0712794	0.20914	1.0996
Pezizomycotina	Prub	Uree	12740	9554	1816	2092	2217	2290	2339	2436	2493	2528	175	Uree	Prub	7742	3872	1813	2231	2368	2456	2509	2639	2782	2829	195	0.354	0.82282	2.38632	0.796653	0.0219545	0.181392	1.8517
Pezizomycotina	Prub	Valf	12740	9632	615	712	763	799	824	903	979	1052	340	Valf	Prub	10209	7037	614	700	750	797	825	908	1017	1087	399	0.678	0.946446	5.13119	0.767449	0.0340239	0.198527	1.07131
Pezizomycotina	Prub	Ztri	12740	9243	525	595	636	659	683	735	828	960	1108	Ztri	Prub	10938	7301	520	595	632	666	694	752	853	937	545	0.59	0.955866	5.69444	0.730968	0.0730349	0.195997	1.18425
Pezizomycotina	Ptri	Rmac	12121	8471	698	773	819	849	867	929	1012	1095	723	Rmac	Ptri	11364	7249	695	769	822	838	854	895	983	1093	1006	0.592	0.940686	4.84889	0.71157	0.0782636	0.210167	1.13068
Pezizomycotina	Ptri	Ssch	12121	8841	556	667	711	727	744	776	834	885	351	Ssch	Ptri	10277	6781	557	611	640	652	660	699	784	876	717	0.652	0.950308	5.34453	0.733944	0.0501762	0.21588	1.06974
Pezizomycotina	Ptri	Sscl	12121	8631	743	863	911	937	957	1007	1092	1142	364	Sscl	Ptri	14407	11229	742	801	829	845	853	897	986	1084	753	0.517	0.944021	5.00757	0.793036	0.0446033	0.162361	1.44805
Pezizomycotina	Ptri	Tatr	12121	8494	565	670	709	730	751	807	863	924	375	Tatr	Ptri	11780	7834	564	619	642	653	664	702	778	890	870	0.62	0.952763	5.49223	0.717021	0.0546724	0.228307	1.10186
Pezizomycotina	Ptri	Trub	12121	8888	823	955	1017	1064	1102	1179	1333	1427	362	Trub	Ptri	8681	4878	821	898	937	964	984	1043	1142	1283	1048	0.564	0.920969	4.10837	0.718551	0.0735985	0.207851	1.17334
Pezizomycotina	Ptri	Tter	12121	8810	649	733	773	792	806	851	913	977	933	Tter	Ptri	9792	5953	647	716	749	763	773	820	909	1041	839	0.61	0.940857	4.85675	0.71606	0.0859485	0.197992	1.10444
Pezizomycotina	Ptri	Uree	12121	9459	669	782	827	864	890	986	1117	1220	529	Uree	Ptri	7742	4293	666	751	788	812	826	884	977	1125	961	0.561	0.93279	4.51717	0.742228	0.0804188	0.177353	1.23412
Pezizomycotina	Ptri	Valf	12121	9252	522	592	623	643	659	698	758	818	311	Valf	Ptri	10209	6965	523	579	602	614	624	658	731	828	676	0.676	0.953202	5.5197	0.761898	0.0463707	0.191731	1.07432
Pezizomycotina	Ptri	Ztri	12121	8544	755	841	893	918	941	1020	1118	1252	1125	Ztri	Ptri	10938	6978	754	859	894	910	927	966	1072	1197	1053	0.501	0.934559	4.58676	0.720278	0.101067	0.178654	1.3436
Pezizomycotina	Rmac	Ssch	11364	7762	492	651	703	724	745	804	860	926	374	Ssch	Rmac	10277	6830	493	566	604	625	650	702	779	843	668	0.689	0.954485	5.60209	0.706429	0.0504454	0.243125	0.978629
Pezizomycotina	Rmac	Sscl	11364	7804	596	716	770	797	815	883	978	1040	373	Sscl	Rmac	14407	11569	597	673	714	739	764	826	910	985	508	0.561	0.953708	5.55181	0.788225	0.0358451	0.17593	1.33999
Pezizomycotina	Rmac	Tatr	11364	7352	551	671	715	746	772	821	884	937	424	Tatr	Rmac	11780	7930	548	628	667	691	710	755	828	914	699	0.659	0.952515	5.47679	0.693218	0.0509413	0.25584	1.00197
Pezizomycotina	Rmac	Trub	11364	7734	1128	1401	1534	1624	1687	1826	2006	2090	267	Trub	Rmac	8681	4805	1131	1290	1382	1443	1487	1606	1731	1820	674	0.503	0.887304	3.29069	0.704993	0.0529068	0.242101	1.24362
Pezizomycotina	Rmac	Tter	11364	7791	591	685	741	766	781	841	910	992	937	Tter	Rmac	9792	6157	592	677	716	740	761	823	917	997	705	0.649	0.944082	5.01057	0.698343	0.082211	0.219446	1.01586
Pezizomycotina	Rmac	Uree	11364	8267	979	1189	1312	1405	1452	1585	1706	1787	461	Uree	Rmac	7742	4164	979	1172	1241	1307	1357	1459	1572	1664	648	0.495	0.897519	3.49969	0.724924	0.0646723	0.210404	1.31441
Pezizomycotina	Rmac	Valf	11364	8291	472	555	602	620	638	694	771	839	309	Valf	Rmac	10209	7186	472	539	573	595	614	663	728	803	555	0.718	0.956242	5.72021	0.750254	0.0418828	0.207863	0.999199
Pezizomycotina	Rmac	Ztri	11364	7741	451	521	546	567	584	630	719	819	1032	Ztri	Rmac	10938	7393	450	508	533	549	560	613	677	750	699	0.616	0.9596	5.96491	0.707163	0.0808841	0.211953	1.10161
Pezizomycotina	Ssch	Sscl	10277	6779	968	1136	1219	1259	1288	1390	1524	1575	320	Sscl	Ssch	14407	11538	969	1135	1187	1213	1232	1298	1385	1440	231	0.473	0.921528	4.1258	0.805249	0.024223	0.170528	1.56884
Pezizomycotina	Ssch	Tatr	10277	6033	1584	1863	1960	2007	2053	2158	2293	2387	326	Tatr	Ssch	11780	7514	1569	1892	1983	2035	2080	2202	2343	2424	376	0.408	0.857052	2.79743	0.716621	0.037135	0.246244	1.50535
Pezizomycotina	Ssch	Trub	10277	7188	616	715	784	824	857	964	1090	1184	303	Trub	Ssch	8681	5308	616	747	791	817	838	893	985	1049	367	0.665	0.935014	4.60507	0.704953	0.0377976	0.257249	0.99119
Pezizomycotina	Ssch	Tter	10277	6175	2034	2280	2376	2437	2488	2654	2843	2910	456	Tter	Ssch	9792	5405	2037	2443	2560	2649	2702	2853	3018	3102	301	0.371	0.79715	2.1428	0.72384	0.0473184	0.228841	1.55528
Pezizomycotina	Ssch	Uree	10277	7814	487	577	618	659	688	777	896	973	473	Uree	Ssch	7742	4738	487	618	669	691	705	769	856	912	305	0.656	0.945946	5.10506	0.736404	0.0456439	0.217952	1.06189
Pezizomycotina	Ssch	Valf	10277	7033	1373	1564	1631	1666	1693	1798	1929	1998	245	Valf	Ssch	10209	6767	1374	1660	1750	1799	1833	1926	2025	2095	289	0.451	0.865908	2.92606	0.777947	0.0301032	0.19195	1.49364
Pezizomycotina	Ssch	Ztri	10277	7312	338	394	415	433	445	482	544	625	800	Ztri	Ssch	10938	7877	336	419	443	457	473	498	538	583	346	0.689	0.96823	6.74435	0.739448	0.0557909	0.204761	1.03912
Pezizomycotina	Sscl	Tatr	14407	11230	1032	1193	1236	1270	1306	1381	1456	1523	299	Tatr	Sscl	11780	7785	1024	1214	1300	1343	1370	1485	1615	1671	392	0.431	0.921488	4.12453	0.787991	0.0286354	0.183374	1.68474
Pezizomycotina	Sscl	Trub	14407	11853	775	882	954	1009	1039	1147	1274	1349	209	Trub	Sscl	8681	5240	775	896	966	991	1015	1101	1215	1300	400	0.53	0.932866	4.5201	0.793621	0.0282756	0.178104	1.39687
Pezizomycotina	Sscl	Tter	14407	11487	1169	1291	1337	1382	1408	1475	1586	1645	611	Tter	Sscl	9792	5900	1169	1399	1490	1547	1588	1706	1867	1929	361	0.427	0.903384	3.63289	0.795343	0.0444627	0.160194	1.68267
Pezizomycotina	Sscl	Uree	14407	12330	642	737	795	831	865	962	1075	1131	346	Uree	Sscl	7742	4643	642	796	855	883	904	971	1083	1151	380	0.524	0.942029	4.91131	0.813468	0.0347951	0.151737	1.46242
Pezizomycotina	Sscl	Valf	14407	11989	897	1000	1050	1085	1107	1171	1260	1314	216	Valf	Sscl	10209	7091	898	1078	1164	1200	1226	1329	1441	1490	298	0.475	0.92708	4.30851	0.836072	0.0225231	0.141405	1.6318
Pezizomycotina	Sscl	Ztri	14407	11738	455	510	535	554	572	618	689	776	803	Ztri	Sscl	10938	7680	453	532	559	574	590	633	709	758	322	0.557	0.964174	6.3464	0.794615	0.0460367	0.159349	1.37549
Pezizomycotina	Tatr	Trub	11780	8295	637	741	816	860	902	1017	1158	1261	363	Trub	Tatr	8681	4887	642	769	824	868	898	979	1055	1127	445	0.631	0.937491	4.70786	0.687207	0.0421228	0.27067	1.021
Pezizomycotina	Tatr	Tter	11780	7451	1871	2120	2210	2253	2295	2431	2596	2708	732	Tter	Tatr	9792	5226	1893	2239	2354	2413	2465	2598	2740	2837	297	0.36	0.825515	2.41464	0.711871	0.057783	0.230346	1.63239
Pezizomycotina	Tatr	Uree	11780	8974	522	613	673	712	750	842	971	1078	569	Uree	Tatr	7742	4388	527	654	712	754	776	844	918	992	367	0.626	0.946266	5.12172	0.723326	0.0506685	0.226006	1.09338
Pezizomycotina	Tatr	Valf	11780	7919	1719	1973	2068	2122	2159	2279	2407	2476	251	Valf	Tatr	10209	6295	1735	2043	2151	2193	2245	2361	2454	2512	230	0.364	0.842921	2.61307	0.766873	0.0259509	0.207176	1.77586
Pezizomycotina	Tatr	Ztri	11780	8235	371	424	453	468	481	517	587	680	978	Ztri	Tatr	10938	7348	373	447	467	488	505	548	604	651	355	0.654	0.967251	6.64218	0.709156	0.0606626	0.230181	1.04883
Pezizomycotina	Trub	Tter	8681	5139	749	854	909	948	973	1043	1137	1238	999	Tter	Trub	9792	6372	749	883	968	1022	1063	1186	1352	1450	320	0.623	0.918909	4.04556	0.678115	0.0777025	0.244183	1.0002
Pezizomycotina	Trub	Uree	8681	4923	2461	2784	2900	2958	3001	3098	3159	3190	180	Uree	Trub	7742	3568	2459	2986	3153	3240	3307	3413	3486	3525	74	0.279	0.70042	1.50276	0.738155	0.0220812	0.239764	1.85311
Pezizomycotina	Trub	Valf	8681	5854	567	636	688	708	730	802	886	964	376	Valf	Trub	10209	7514	567	666	727	770	802	904	1022	1103	281	0.69	0.939968	4.81635	0.752872	0.0370016	0.210126	1.02562
Pezizomycotina	Trub	Ztri	8681	5431	488	547	585	603	625	689	788	907	1112	Ztri	Trub	10938	7998	486	567	618	653	680	749	848	951	360	0.602	0.950354	5.34722	0.720247	0.0789488	0.200805	1.13703
Pezizomycotina	Tter	Uree	9792	6990	610	729	791	839	883	978	1121	1224	492	Uree	Tter	7742	4573	610	725	774	814	837	910	1000	1082	914	0.614	0.930421	4.42779	0.708778	0.0861836	0.205039	1.07404
Pezizomycotina	Tter	Valf	9792	6232	1705	1955	2039	2085	2111	2225	2366	2426	242	Valf	Tter	10209	6698	1704	1909	1998	2040	2081	2185	2318	2392	508	0.39	0.829559	2.45828	0.779291	0.0452025	0.175506	1.65761
Pezizomycotina	Tter	Ztri	9792	6427	419	481	511	534	550	603	685	798	959	Ztri	Tter	10938	7762	416	476	506	525	533	561	626	685	874	0.645	0.95972	5.97417	0.713194	0.0921337	0.194672	1.06119
Pezizomycotina	Uree	Valf	7742	5243	460	544	585	602	625	691	756	822	335	Valf	Uree	10209	8093	460	535	581	621	651	725	827	889	388	0.683	0.948749	5.2558	0.783043	0.042452	0.174505	1.08772
Pezizomycotina	Uree	Ztri	7742	4753	393	449	482	501	516	570	665	792	1061	Ztri	Uree	10938	8467	391	469	508	539	555	612	713	818	594	0.597	0.95803	5.84722	0.738713	0.0924788	0.168809	1.18544
Pezizomycotina	Valf	Ztri	10209	7393	339	388	411	427	439	475	545	631	794	Ztri	Valf	10938	8105	337	391	413	428	437	473	519	570	321	0.708	0.968033	6.72348	0.757071	0.0544673	0.188462	1.03513
Saccharomycotina	Scer	Calb	5874	2836	386	500	557	604	632	713	789	849	353	Calb	Scer	6018	3467	379	438	462	483	498	536	576	593	140	0.946	0.935671	4.76974	0.56646	0.0443066	0.389233	0.560275
Saccharomycotina	Scer	Cdub	5874	2887	382	492	550	597	623	697	776	836	362	Cdub	Scer	5848	3271	375	431	462	484	497	534	577	597	150	0.948	0.935421	4.75897	0.561605	0.046694	0.391701	0.554153
Saccharomycotina	Scer	Cgla	5874	2076	2689	2873	2903	2913	2921	2943	2948	2953	61	Cgla	Scer	5185	1212	2720	3009	3063	3074	3095	3126	3141	3166	40	0.384	0.510896	0.819268	0.581947	0.0178761	0.400177	0.774256
Saccharomycotina	Scer	Clus	5874	3176	354	473	556	597	635	715	775	802	313	Clus	Scer	5924	3702	350	404	429	447	467	496	526	545	124	0.967	0.940329	4.98112	0.619975	0.0393907	0.340635	0.602875
Saccharomycotina	Scer	Cort	5874	2911	401	512	581	618	645	727	795	835	337	Cort	Scer	5665	3108	389	447	469	487	504	538	579	601	123	0.979	0.931537	4.59899	0.559959	0.0427947	0.397246	0.532811
Saccharomycotina	Scer	Cten	5874	3304	365	529	604	635	660	709	749	775	242	Cten	Scer	5521	3219	358	418	448	467	482	527	565	587	130	0.998	0.936551	4.80804	0.611226	0.0348576	0.353917	0.573591
Saccharomycotina	Scer	Ctro	5874	3036	345	443	505	550	581	658	732	776	302	Ctro	Scer	6230	3773	344	399	425	443	459	491	530	549	146	0.95	0.943077	5.11674	0.596496	0.0392466	0.364258	0.592149
Saccharomycotina	Scer	Dhan	5874	2683	494	659	753	813	867	977	1116	1228	540	Dhan	Scer	6261	3556	485	557	597	619	639	685	729	751	134	0.909	0.919324	4.16753	0.559251	0.0604159	0.380333	0.565603
Saccharomycotina	Scer	Ecym	5874	2678	1628	2248	2514	2638	2703	2761	2792	2802	42	Ecym	Scer	4422	829	1630	1764	1787	1799	1802	1813	1834	1854	63	0.485	0.683566	1.43592	0.498295	0.014919	0.486786	0.702305
Saccharomycotina	Scer	Egos	5874	2310	1738	2427	2727	2861	2931	2988	3017	3039	83	Egos	Scer	4757	966	1746	1840	1853	1858	1863	1875	1893	1913	84	0.51	0.672279	1.38251	0.458374	0.0233664	0.518259	0.604226
Saccharomycotina	Scer	Kafr	5874	1884	2563	2833	2885	2906	2915	2941	2961	2971	81	Kafr	Scer	5362	1366	2559	2875	2934	2956	2966	3001	3031	3046	56	0.372	0.544144	0.912318	0.531567	0.0224076	0.446026	0.777551
Saccharomycotina	Scer	Klac	5874	2080	1771	2455	2781	2909	2998	3064	3074	3078	137	Klac	Scer	5066	1179	1786	1876	1883	1888	1890	1900	1914	1933	78	0.494	0.674863	1.39451	0.441419	0.029121	0.52946	0.603032
Saccharomycotina	Scer	Kpha	5874	2993	619	805	879	935	959	1015	1044	1076	430	Kpha	Scer	5032	2314	606	684	715	745	764	803	843	866	139	0.952	0.887677	3.37369	0.548187	0.0587749	0.393038	0.511148
Saccharomycotina	Scer	Lelo	5874	3280	365	460	518	562	583	645	726	760	278	Lelo	Scer	5769	3497	355	406	424	443	460	494	536	556	115	0.989	0.93816	4.87999	0.620434	0.0359791	0.343587	0.58854
Saccharomycotina	Scer	Lthe	5874	2074	1878	2634	2994	3156	3248	3344	3374	3392	49	Lthe	Scer	5079	1107	1887	1995	2012	2020	2025	2037	2048	2064	71	0.438	0.656259	1.31089	0.442543	0.0166945	0.540762	0.663066
Saccharomycotina	Scer	Mgui	5874	3149	393	529	615	661	703	805	900	971	303	Mgui	Scer	5907	3481	387	455	491	510	527	563	606	629	133	0.981	0.933792	4.69031	0.602672	0.0396328	0.357695	0.57367
Saccharomycotina	Scer	Ncas	5874	1955	2466	2765	2824	2845	2854	2902	2944	2964	92	Ncas	Scer	5578	1612	2509	2811	2869	2889	2902	2934	2965	2986	49	0.326	0.565578	0.977394	0.550718	0.0217693	0.427513	0.955442
Saccharomycotina	Scer	Ndai	5874	1863	2380	2693	2755	2787	2802	2856	2887	2915	163	Ndai	Scer	5533	1593	2422	2733	2805	2829	2847	2889	2918	2946	52	0.343	0.57903	1.02053	0.52324	0.0325511	0.444209	0.8833
Saccharomycotina	Scer	Opar	5874	3079	501	640	694	735	754	806	845	877	263	Opar	Scer	5314	2798	489	544	567	589	603	633	675	703	133	0.982	0.911512	3.93591	0.576289	0.0388311	0.384879	0.534924
Saccharomycotina	Spas	Scer	5971	3481	371	434	461	480	506	546	588	613	139	Scer	Spas	5874	2976	381	525	616	656	700	787	874	911	265	0.948	0.936513	4.80638	0.582079	0.0364194	0.381502	0.575026
Saccharomycotina	Ssti	Scer	5804	3219	409	465	501	521	538	580	622	652	142	Scer	Ssti	5874	2924	417	541	625	670	703	799	870	906	301	0.933	0.929269	4.51122	0.566071	0.040822	0.393107	0.563807
Saccharomycotina	Tbla	Scer	5374	1849	1224	1520	1628	1670	1698	1731	1755	1778	76	Scer	Tbla	5874	2288	1219	1600	1701	1744	1763	1791	1810	1840	214	0.437	0.782806	2.05545	0.469847	0.0329358	0.497217	0.841645
Saccharomycotina	Tdel	Scer	4960	716	2052	2128	2145	2147	2151	2164	2173	2195	84	Scer	Tdel	5874	1899	2018	2801	3173	3330	3423	3511	3532	3546	50	0.344	0.624331	1.18095	0.386606	0.0198108	0.593584	0.701656
Saccharomycotina	Tpha	Scer	5232	1325	1460	1816	1913	1962	1989	2024	2044	2061	81	Scer	Tpha	5874	2042	1443	1835	1957	1997	2018	2032	2047	2070	184	0.424	0.73861	1.73969	0.41046	0.0323053	0.557235	0.715022
Saccharomycotina	Ylip	Scer	6438	4405	243	272	285	294	295	308	322	346	143	Scer	Ylip	5874	3371	250	334	382	408	423	446	485	521	509	1.217	0.959958	6.20738	0.657924	0.0551654	0.286911	0.518964
Saccharomycotina	Zrou	Scer	4980	830	1976	2052	2063	2068	2073	2086	2101	2123	81	Scer	Zrou	5874	2024	1956	2736	3079	3234	3318	3406	3422	3430	65	0.374	0.637737	1.23359	0.412309	0.0210922	0.566599	0.70306
Saccharomycotina	Cdub	Calb	5848	289	5240	5443	5463	5467	5470	5476	5498	5507	14	Calb	Cdub	6018	630	5228	5286	5301	5304	5307	5311	5324	5333	10	0.037	0.117816	0.128321	0.657368	0.0171674	0.325465	2.09319
Saccharomycotina	Cgla	Calb	5185	2338	341	456	509	550	575	644	707	756	333	Calb	Cgla	6018	3601	337	394	419	434	445	462	481	495	144	0.967	0.93948	4.94096	0.564276	0.0453207	0.390404	0.548217
Saccharomycotina	Clus	Calb	5924	2295	2060	2315	2395	2423	2447	2556	2653	2707	241	Calb	Clus	6018	2368	2065	2367	2441	2475	2505	2551	2588	2599	151	0.492	0.65458	1.30365	0.59652	0.0501471	0.353332	0.793639
Saccharomycotina	Cort	Calb	5665	945	3261	3513	3591	3633	3676	3813	3960	4062	398	Calb	Cort	6018	1481	3262	3417	3476	3515	3552	3670	3817	3909	292	0.293	0.441667	0.650751	0.470155	0.133721	0.396124	0.70871
Saccharomycotina	Cten	Calb	5521	1823	1896	2320	2438	2490	2523	2632	2749	2799	280	Calb	Cten	6018	2519	1897	2274	2352	2386	2418	2470	2499	2506	128	0.509	0.671289	1.37795	0.560547	0.0526723	0.38678	0.739271
Saccharomycotina	Ctro	Calb	6230	1470	3694	3991	4064	4097	4130	4246	4370	4447	183	Calb	Ctro	6018	1256	3678	3919	3998	4047	4078	4174	4305	4377	149	0.173	0.398106	0.558741	0.559065	0.0680886	0.372847	1.28651
Saccharomycotina	Dhan	Calb	6261	1928	2889	3118	3206	3243	3273	3401	3520	3589	273	Calb	Dhan	6018	1654	2890	3099	3173	3223	3253	3348	3414	3449	206	0.387	0.529359	0.869828	0.551077	0.0736923	0.375231	0.753792
Saccharomycotina	Ecym	Calb	4422	1817	511	618	677	718	743	824	893	944	315	Calb	Ecym	6018	3927	511	597	629	666	677	720	776	805	147	0.972	0.902107	3.69172	0.609896	0.049055	0.341049	0.566041
Saccharomycotina	Egos	Calb	4757	2057	553	670	724	763	789	866	930	976	336	Calb	Egos	6018	3673	554	656	695	730	742	789	828	850	237	0.98	0.897262	3.57814	0.592677	0.0592677	0.348055	0.542639
Saccharomycotina	Kafr	Calb	5362	2413	368	484	539	582	609	685	762	813	376	Calb	Kafr	6018	3577	361	415	439	457	467	498	525	555	194	0.972	0.93594	4.78138	0.562389	0.0535161	0.384095	0.541525
Saccharomycotina	Klac	Calb	5066	2161	570	693	754	792	818	896	963	1009	340	Calb	Klac	6018	3403	569	679	728	771	790	836	879	898	317	0.959	0.897239	3.57762	0.559477	0.0660633	0.37446	0.523446
Saccharomycotina	Kpha	Calb	5032	1836	623	755	822	862	898	1000	1085	1148	362	Calb	Kpha	6018	3128	626	756	803	847	869	913	947	974	491	0.824	0.886968	3.35954	0.506479	0.0870319	0.406489	0.545183
Saccharomycotina	Lelo	Calb	5769	1571	2849	3133	3221	3254	3284	3408	3532	3619	345	Calb	Lelo	6018	1980	2849	3046	3101	3139	3160	3265	3390	3483	269	0.329	0.516586	0.834567	0.583183	0.100838	0.31598	0.915696
Saccharomycotina	Lthe	Calb	5079	2111	582	710	772	819	848	935	1010	1064	352	Calb	Lthe	6018	3373	582	696	742	783	812	873	949	1004	225	0.934	0.895107	3.52995	0.552099	0.0580892	0.389812	0.529109
Saccharomycotina	Mgui	Calb	5907	1962	2426	2715	2805	2843	2887	2989	3102	3162	246	Calb	Mgui	6018	2211	2425	2631	2695	2733	2760	2836	2874	2896	154	0.483	0.593208	1.06809	0.589907	0.0565451	0.353548	0.724507
Saccharomycotina	Ncas	Calb	5578	2573	352	480	533	572	596	674	746	805	397	Calb	Ncas	6018	3541	344	412	437	450	467	499	540	567	298	0.956	0.939979	4.96448	0.560917	0.0637615	0.375321	0.551518
Saccharomycotina	Ndai	Calb	5533	2581	345	460	510	547	569	647	722	777	367	Calb	Ndai	6018	3528	341	401	424	439	449	486	523	553	230	0.96	0.940611	4.99465	0.562264	0.0549471	0.382789	0.550908
Saccharomycotina	Opar	Calb	5314	2289	494	591	650	679	704	780	850	902	361	Calb	Opar	6018	3203	494	576	622	646	661	704	738	780	270	0.847	0.912813	3.9725	0.530936	0.0610015	0.408063	0.57219
Saccharomycotina	Spas	Calb	5971	1629	2852	3364	3480	3537	3570	3665	3779	3852	236	Calb	Spas	6018	1747	2852	3356	3493	3544	3582	3666	3776	3847	176	0.297	0.524231	0.855514	0.537152	0.0655529	0.397295	0.948119
Saccharomycotina	Ssti	Calb	5804	1409	3127	3416	3497	3538	3572	3686	3800	3873	236	Calb	Ssti	6018	1695	3136	3361	3419	3458	3487	3583	3666	3707	116	0.349	0.470225	0.716595	0.558374	0.0633207	0.378305	0.752325
Saccharomycotina	Tbla	Calb	5374	2654	333	426	475	510	540	623	685	735	350	Calb	Tbla	6018	3725	334	402	427	445	454	479	499	521	218	0.997	0.94145	5.0354	0.594779	0.0529604	0.352261	0.561639
Saccharomycotina	Tdel	Calb	4960	2021	587	714	775	819	850	938	1010	1066	339	Calb	Tdel	6018	3436	586	714	764	814	831	891	966	1015	196	0.941	0.89315	3.48735	0.556553	0.054564	0.388883	0.528252
Saccharomycotina	Tpha	Calb	5232	2338	372	495	557	603	626	710	779	825	367	Calb	Tpha	6018	3599	373	430	468	483	494	517	548	574	131	0.982	0.933778	4.68974	0.565159	0.047406	0.387435	0.537407
Saccharomycotina	Ylip	Calb	6438	3872	241	276	301	320	334	369	408	434	346	Calb	Ylip	6018	3413	243	305	324	342	353	379	411	442	540	1.118	0.961143	6.30734	0.608503	0.074006	0.317491	0.523129
Saccharomycotina	Zrou	Calb	4980	2049	557	676	736	777	807	890	966	1020	354	Calb	Zrou	6018	3466	555	676	726	767	787	837	886	915	222	0.973	0.898891	3.61548	0.55786	0.0582642	0.383876	0.51537
Saccharomycotina	Cgla	Cdub	5185	2329	348	459	512	552	573	636	706	754	320	Cdub	Cgla	5848	3387	344	399	426	443	453	470	490	503	147	0.969	0.937279	4.84028	0.552751	0.04516	0.402089	0.534656
Saccharomycotina	Clus	Cdub	5924	2343	2079	2307	2370	2395	2423	2529	2635	2682	238	Cdub	Clus	5848	2161	2087	2395	2471	2503	2527	2572	2607	2620	152	0.492	0.646109	1.26785	0.592164	0.0512753	0.356561	0.777648
Saccharomycotina	Cort	Cdub	5665	1065	3217	3439	3509	3555	3592	3725	3871	3970	388	Cdub	Cort	5848	1285	3226	3423	3487	3528	3567	3680	3835	3928	293	0.297	0.440372	0.647874	0.463511	0.13432	0.40217	0.687263
Saccharomycotina	Cten	Cdub	5521	1895	1907	2294	2397	2440	2475	2579	2712	2758	262	Cdub	Cten	5848	2324	1913	2298	2372	2403	2434	2486	2516	2524	120	0.513	0.663999	1.34491	0.558882	0.0506027	0.390515	0.723386
Saccharomycotina	Ctro	Cdub	6230	1517	3743	3969	4034	4066	4098	4215	4343	4406	175	Cdub	Ctro	5848	1007	3736	3993	4072	4125	4155	4259	4384	4464	153	0.176	0.380775	0.524638	0.548815	0.0713199	0.379865	1.18736
Saccharomycotina	Dhan	Cdub	6261	1993	2877	3070	3146	3184	3215	3331	3461	3527	260	Cdub	Dhan	5848	1463	2883	3107	3186	3234	3265	3355	3416	3450	214	0.389	0.524321	0.855764	0.544338	0.0746574	0.381005	0.733695
Saccharomycotina	Ecym	Cdub	4422	1830	505	618	669	711	735	809	883	936	301	Cdub	Ecym	5848	3733	508	603	636	675	686	730	784	813	157	0.976	0.901363	3.67378	0.600951	0.0494761	0.349573	0.554995
Saccharomycotina	Egos	Cdub	4757	2103	555	669	723	762	788	862	933	985	311	Cdub	Egos	5848	3486	557	662	704	741	751	795	833	855	233	0.984	0.895144	3.53076	0.58875	0.0573054	0.353945	0.535585
Saccharomycotina	Kafr	Cdub	5362	2420	363	472	531	574	598	673	747	801	367	Cdub	Kafr	5848	3368	359	419	443	462	474	511	537	565	193	0.973	0.935593	4.76639	0.551869	0.0533944	0.394737	0.530652
Saccharomycotina	Klac	Cdub	5066	2211	564	678	734	775	799	870	941	996	324	Cdub	Klac	5848	3191	565	682	728	770	790	835	875	897	313	0.962	0.896555	3.56217	0.552069	0.0650996	0.382831	0.514512
Saccharomycotina	Kpha	Cdub	5032	1842	632	766	830	875	911	1000	1099	1168	350	Cdub	Kpha	5848	2893	636	766	818	864	885	927	964	992	500	0.825	0.883456	3.29111	0.492613	0.0884311	0.418955	0.527518
Saccharomycotina	Lelo	Cdub	5769	1577	2879	3123	3209	3242	3273	3388	3522	3604	344	Cdub	Lelo	5848	1727	2887	3099	3162	3205	3229	3336	3476	3567	273	0.333	0.503658	0.800157	0.56469	0.105452	0.329858	0.854086
Saccharomycotina	Lthe	Cdub	5079	2153	590	715	772	816	842	924	1005	1071	329	Cdub	Lthe	5848	3160	590	708	755	794	822	884	958	1014	220	0.936	0.892011	3.46305	0.545091	0.056325	0.398584	0.519473
Saccharomycotina	Mgui	Cdub	5907	2002	2437	2693	2765	2803	2845	2947	3074	3127	241	Cdub	Mgui	5848	1991	2444	2660	2734	2768	2795	2866	2904	2929	161	0.484	0.584772	1.03952	0.580884	0.0584812	0.360634	0.701829
Saccharomycotina	Ncas	Cdub	5578	2562	359	484	542	581	604	679	749	809	385	Cdub	Ncas	5848	3318	353	426	449	462	479	515	558	587	299	0.958	0.937686	4.85852	0.548815	0.0638417	0.387344	0.537177
Saccharomycotina	Ndai	Cdub	5533	2603	348	456	507	542	561	637	707	763	373	Cdub	Ndai	5848	3321	345	405	429	447	456	491	528	559	240	0.963	0.939109	4.92362	0.554266	0.057354	0.388379	0.540516
Saccharomycotina	Opar	Cdub	5314	2322	496	594	651	685	705	777	844	904	348	Cdub	Opar	5848	2985	497	576	621	643	659	700	733	775	275	0.85	0.911037	3.92274	0.52188	0.0612646	0.416855	0.559356
Saccharomycotina	Spas	Cdub	5971	1718	2846	3321	3428	3481	3508	3594	3720	3781	236	Cdub	Spas	5848	1554	2853	3393	3530	3583	3622	3710	3824	3892	177	0.3	0.51781	0.837891	0.534641	0.0674837	0.397876	0.922808
Saccharomycotina	Ssti	Cdub	5804	1477	3146	3393	3455	3496	3528	3639	3761	3823	233	Cdub	Ssti	5848	1516	3164	3406	3470	3508	3540	3631	3707	3748	119	0.352	0.458462	0.688897	0.560277	0.0658929	0.37383	0.729732
Saccharomycotina	Tbla	Cdub	5374	2621	347	437	493	529	559	636	695	754	342	Cdub	Tbla	5848	3518	348	415	442	459	466	490	512	540	222	0.997	0.938068	4.8758	0.583167	0.0535765	0.363256	0.548697
Saccharomycotina	Tdel	Cdub	4960	2041	579	700	759	807	835	917	993	1048	336	Cdub	Tdel	5848	3204	578	714	762	814	828	888	967	1019	204	0.942	0.89295	3.48306	0.543467	0.0559528	0.40058	0.515168
Saccharomycotina	Tpha	Cdub	5232	2323	386	501	559	609	635	713	782	840	367	Cdub	Tpha	5848	3340	388	448	487	502	514	537	564	594	138	0.984	0.930144	4.54465	0.549486	0.0490006	0.401514	0.519412
Saccharomycotina	Ylip	Cdub	6438	3900	237	277	297	315	326	357	398	426	359	Cdub	Ylip	5848	3233	240	301	320	337	347	374	414	444	530	1.121	0.961175	6.3101	0.604031	0.0752816	0.320688	0.517912
Saccharomycotina	Zrou	Cdub	4980	2068	562	676	733	778	807	888	965	1022	331	Cdub	Zrou	5848	3226	563	691	739	783	802	856	905	933	227	0.973	0.896103	3.55205	0.545604	0.057508	0.396888	0.502485
Saccharomycotina	Clus	Cgla	5924	3819	305	357	383	403	416	431	450	465	124	Cgla	Clus	5185	2654	310	417	481	516	545	614	657	690	277	0.983	0.944639	5.19795	0.616829	0.0382123	0.344959	0.592758
Saccharomycotina	Cort	Cgla	5665	3243	352	410	429	441	453	473	491	506	142	Cgla	Cort	5185	2397	357	461	519	561	586	655	714	753	332	0.997	0.934654	4.72638	0.556158	0.046741	0.397101	0.52138
Saccharomycotina	Cten	Cgla	5521	3358	329	383	410	424	435	459	471	486	125	Cgla	Cten	5185	2752	332	468	533	562	582	632	670	689	238	1.017	0.938259	4.88448	0.608263	0.0361374	0.3556	0.561168
Saccharomycotina	Ctro	Cgla	6230	3913	295	341	365	379	390	405	423	439	141	Cgla	Ctro	5185	2492	298	395	446	490	519	581	643	689	262	0.971	0.948051	5.38667	0.59185	0.037239	0.370911	0.577862
Saccharomycotina	Dhan	Cgla	6261	3764	417	489	523	539	551	573	592	605	142	Cgla	Dhan	5185	2221	418	570	650	714	752	861	982	1079	505	0.932	0.927049	4.42896	0.564037	0.0609745	0.374988	0.561041
Saccharomycotina	Ecym	Cgla	4422	1024	1421	1519	1532	1536	1542	1552	1564	1575	110	Cgla	Ecym	5185	2132	1422	1972	2217	2342	2393	2462	2492	2504	52	0.534	0.70407	1.53996	0.466588	0.0239503	0.509462	0.615188
Saccharomycotina	Egos	Cgla	4757	1169	1567	1622	1631	1634	1640	1650	1665	1676	124	Cgla	Egos	5185	1718	1572	2182	2455	2584	2649	2707	2735	2755	121	0.547	0.684269	1.43933	0.424372	0.0360135	0.539615	0.530867
Saccharomycotina	Kafr	Cgla	5362	1586	2256	2480	2524	2534	2540	2566	2578	2581	61	Cgla	Kafr	5185	1371	2255	2526	2585	2606	2616	2643	2668	2677	100	0.431	0.572295	0.998702	0.489894	0.0266733	0.483433	0.650497
Saccharomycotina	Klac	Cgla	5066	1439	1559	1611	1619	1624	1630	1640	1647	1653	130	Cgla	Klac	5185	1589	1560	2175	2463	2602	2674	2744	2757	2767	146	0.533	0.695737	1.49652	0.424565	0.0386988	0.536736	0.554195
Saccharomycotina	Kpha	Cgla	5032	2410	536	611	633	653	671	696	720	732	142	Cgla	Kpha	5185	2407	539	683	747	796	814	868	895	925	439	0.974	0.894783	3.52283	0.526909	0.0635528	0.409538	0.484055
Saccharomycotina	Lelo	Cgla	5769	3596	324	369	388	401	412	433	448	466	129	Cgla	Lelo	5185	2704	328	417	470	508	526	575	642	671	259	1.01	0.940478	4.98827	0.611532	0.0376626	0.350806	0.569438
Saccharomycotina	Lthe	Cgla	5079	1384	1665	1718	1729	1733	1740	1747	1754	1758	119	Cgla	Lthe	5185	1541	1667	2335	2679	2847	2931	3027	3061	3079	74	0.488	0.67537	1.39688	0.421956	0.0278419	0.550202	0.583968
Saccharomycotina	Mgui	Cgla	5907	3642	345	413	443	454	466	491	510	524	138	Cgla	Mgui	5185	2606	348	468	546	593	627	722	799	866	277	0.998	0.937523	4.85117	0.600827	0.0399077	0.359265	0.564418
Saccharomycotina	Ncas	Cgla	5578	1819	2216	2404	2448	2463	2470	2498	2509	2513	80	Cgla	Ncas	5185	1307	2215	2506	2574	2604	2621	2679	2707	2728	133	0.398	0.588312	1.05141	0.493683	0.0336387	0.472678	0.729747
Saccharomycotina	Ndai	Cgla	5533	1811	2146	2357	2414	2427	2432	2466	2482	2486	78	Cgla	Ndai	5185	1322	2147	2457	2532	2563	2583	2630	2665	2689	155	0.407	0.599459	1.08979	0.487626	0.0362646	0.476109	0.718211
Saccharomycotina	Opar	Cgla	5314	2902	418	467	485	502	515	534	550	571	134	Cgla	Opar	5185	2557	420	538	587	613	632	684	730	763	250	0.999	0.920183	4.19486	0.565055	0.0397474	0.395197	0.520475
Saccharomycotina	Spas	Cgla	5971	3621	327	385	405	420	433	453	470	486	153	Cgla	Spas	5185	2436	331	455	532	571	608	681	751	783	254	0.97	0.941018	5.01433	0.576967	0.0387693	0.384264	0.559728
Saccharomycotina	Ssti	Cgla	5804	3370	350	404	431	449	460	480	500	514	157	Cgla	Ssti	5185	2379	353	473	542	581	607	689	750	785	302	0.949	0.936027	4.78514	0.558915	0.0446238	0.396461	0.551275
Saccharomycotina	Tbla	Cgla	5374	1863	1126	1388	1478	1518	1531	1548	1556	1561	127	Cgla	Tbla	5185	1606	1128	1475	1576	1619	1638	1664	1689	1724	223	0.489	0.786533	2.08608	0.4177	0.0421433	0.540157	0.671851
Saccharomycotina	Tdel	Cgla	4960	998	1836	1874	1884	1890	1898	1904	1914	1921	120	Cgla	Tdel	5185	1385	1839	2559	2904	3081	3170	3265	3287	3306	63	0.416	0.637753	1.23366	0.368315	0.0282844	0.6034	0.564649
Saccharomycotina	Tpha	Cgla	5232	1469	1301	1548	1626	1666	1685	1704	1715	1724	114	Cgla	Tpha	5185	1432	1301	1662	1777	1819	1833	1863	1885	1907	178	0.477	0.750216	1.81512	0.371209	0.037364	0.591427	0.58383
Saccharomycotina	Ylip	Cgla	6438	4485	214	236	248	250	253	267	276	300	121	Cgla	Ylip	5185	2818	219	292	330	349	361	378	403	433	506	1.229	0.962746	6.44936	0.652636	0.0560322	0.291332	0.511247
Saccharomycotina	Zrou	Cgla	4980	1096	1766	1804	1812	1818	1823	1833	1841	1847	122	Cgla	Zrou	5185	1449	1768	2473	2777	2947	3021	3102	3119	3137	98	0.436	0.652336	1.29405	0.383803	0.0331775	0.583019	0.574241
Saccharomycotina	Cort	Clus	5665	2107	2003	2301	2378	2411	2437	2493	2514	2527	141	Clus	Cort	5924	2491	2003	2232	2293	2318	2340	2421	2496	2547	187	0.527	0.654327	1.30257	0.606356	0.0432546	0.350389	0.752857
Saccharomycotina	Cten	Clus	5521	2223	1891	2364	2503	2549	2570	2617	2638	2648	79	Clus	Cten	5924	2834	1889	2280	2356	2381	2395	2423	2440	2447	94	0.532	0.669725	1.37077	0.659752	0.0225701	0.317678	0.83055
Saccharomycotina	Ctro	Clus	6230	2631	1987	2276	2346	2382	2401	2453	2491	2509	156	Clus	Ctro	5924	2415	1973	2198	2261	2306	2340	2442	2530	2591	188	0.497	0.674181	1.39133	0.615816	0.0419819	0.342202	0.835356
Saccharomycotina	Dhan	Clus	6261	2464	2811	3162	3237	3270	3281	3301	3315	3321	70	Clus	Dhan	5924	2116	2808	3129	3191	3209	3225	3261	3281	3296	95	0.406	0.538859	0.896916	0.697533	0.0251295	0.277338	0.925793
Saccharomycotina	Ecym	Clus	4422	2076	454	603	668	704	740	814	868	882	232	Clus	Ecym	5924	4043	453	556	599	635	646	683	741	761	139	0.986	0.912333	3.95891	0.648268	0.039305	0.312427	0.599834
Saccharomycotina	Egos	Clus	4757	2264	530	675	738	777	812	887	948	962	234	Clus	Egos	5924	3791	529	643	687	720	735	776	817	836	183	0.979	0.900852	3.66157	0.629287	0.0433382	0.327375	0.579055
Saccharomycotina	Kafr	Clus	5362	2755	345	458	531	576	609	690	759	783	251	Clus	Kafr	5924	3816	340	400	428	446	459	488	513	532	134	1.007	0.939305	4.93277	0.619847	0.0363173	0.343835	0.578179
Saccharomycotina	Klac	Clus	5066	2445	519	667	726	762	793	869	928	941	264	Clus	Klac	5924	3622	517	628	677	709	731	777	807	829	277	0.966	0.905732	3.78188	0.609504	0.05435	0.336146	0.571478
Saccharomycotina	Kpha	Clus	5032	2093	561	734	825	883	906	1004	1068	1094	257	Clus	Kpha	5924	3293	561	703	750	791	812	858	890	922	427	0.84	0.89759	3.5856	0.547692	0.0695546	0.382754	0.585241
Saccharomycotina	Lelo	Clus	5769	2450	1897	2184	2260	2295	2312	2364	2386	2402	132	Clus	Lelo	5924	2748	1892	2102	2160	2180	2196	2267	2336	2389	173	0.545	0.67596	1.39965	0.657642	0.0385881	0.30377	0.815669
Saccharomycotina	Lthe	Clus	5079	2372	546	716	784	823	859	942	1006	1026	258	Clus	Lthe	5924	3546	544	666	720	753	781	835	902	952	188	0.943	0.900936	3.66357	0.596994	0.0449914	0.358015	0.570364
Saccharomycotina	Mgui	Clus	5907	2107	2658	3038	3123	3153	3165	3187	3203	3211	73	Clus	Mgui	5924	2271	2657	2928	2982	3001	3013	3053	3068	3074	78	0.489	0.550756	0.93194	0.671885	0.0231737	0.304942	0.756738
Saccharomycotina	Ncas	Clus	5578	2893	339	451	520	564	600	668	728	749	275	Clus	Ncas	5924	3737	333	407	428	446	461	495	532	561	266	0.981	0.941575	5.04155	0.612188	0.0499538	0.337858	0.587586
Saccharomycotina	Ndai	Clus	5533	2962	319	418	485	527	559	626	681	704	268	Clus	Ndai	5924	3789	315	375	401	421	430	463	494	522	199	0.985	0.944663	5.19918	0.623764	0.0431488	0.333087	0.59822
Saccharomycotina	Opar	Clus	5314	2501	453	581	652	693	720	781	839	862	285	Clus	Opar	5924	3364	452	545	585	611	624	668	701	744	271	0.861	0.91947	4.17213	0.567599	0.0538082	0.378593	0.606144
Saccharomycotina	Spas	Clus	5971	2499	1956	2403	2520	2569	2595	2635	2655	2666	120	Clus	Spas	5924	2471	1953	2408	2549	2588	2605	2658	2704	2724	97	0.491	0.671375	1.37834	0.622339	0.0271726	0.350488	0.850963
Saccharomycotina	Ssti	Clus	5804	2089	2343	2688	2784	2823	2844	2880	2900	2915	120	Clus	Ssti	5924	2333	2349	2624	2703	2726	2752	2812	2850	2863	99	0.439	0.599932	1.09145	0.628482	0.0311256	0.340392	0.858876
Saccharomycotina	Tbla	Clus	5374	2972	305	422	485	517	546	611	666	689	250	Clus	Tbla	5924	3978	303	375	398	414	426	446	471	495	178	1.028	0.946185	5.28142	0.65014	0.0400374	0.309822	0.598398
Saccharomycotina	Tdel	Clus	4960	2346	534	691	755	793	827	904	967	989	234	Clus	Tdel	5924	3635	532	662	712	753	776	832	894	933	174	0.963	0.902058	3.69053	0.609187	0.0415563	0.349256	0.570636
Saccharomycotina	Tpha	Clus	5232	2655	357	489	560	600	634	705	768	792	263	Clus	Tpha	5924	3806	355	422	457	474	484	506	534	561	114	1.007	0.936178	4.79171	0.618633	0.0360973	0.34527	0.575124
Saccharomycotina	Ylip	Clus	6438	4172	217	258	289	304	314	337	363	386	245	Clus	Ylip	5924	3676	218	272	298	314	323	344	374	400	450	1.128	0.964812	6.6452	0.658003	0.0582711	0.283726	0.562809
Saccharomycotina	Zrou	Clus	4980	2351	530	680	744	783	816	891	953	975	251	Clus	Zrou	5924	3674	528	646	690	724	749	802	846	867	202	0.987	0.902971	3.71279	0.611924	0.0460085	0.342068	0.559827
Saccharomycotina	Cten	Cort	5521	2001	1856	2230	2328	2368	2405	2498	2587	2642	212	Cort	Cten	5665	2261	1854	2218	2297	2329	2355	2412	2434	2446	138	0.55	0.668335	1.36444	0.570091	0.0468165	0.383093	0.692749
Saccharomycotina	Ctro	Cort	6230	2059	2809	3033	3102	3133	3168	3281	3430	3537	292	Cort	Ctro	5665	1405	2795	3038	3120	3161	3209	3343	3490	3580	287	0.305	0.528878	0.868475	0.550628	0.0920362	0.357336	0.954803
Saccharomycotina	Dhan	Cort	6261	2150	2787	2977	3057	3094	3122	3232	3329	3391	197	Cort	Dhan	5665	1379	2784	3022	3092	3139	3170	3259	3317	3347	198	0.428	0.532869	0.879749	0.555311	0.0621558	0.382533	0.691374
Saccharomycotina	Ecym	Cort	4422	1852	515	629	679	724	750	821	884	920	285	Cort	Ecym	5665	3521	516	611	641	675	688	739	794	825	160	0.997	0.897789	3.59014	0.593308	0.0491387	0.357553	0.534269
Saccharomycotina	Egos	Cort	4757	2086	557	669	721	762	792	869	935	971	304	Cort	Egos	5665	3282	556	660	696	726	739	786	829	851	229	1.009	0.893207	3.48857	0.576646	0.0572564	0.366097	0.51047
Saccharomycotina	Kafr	Cort	5362	2411	365	470	537	582	614	689	768	810	368	Cort	Kafr	5665	3182	358	419	444	462	477	512	541	566	189	0.997	0.934434	4.71709	0.542799	0.0540567	0.403144	0.508736
Saccharomycotina	Klac	Cort	5066	2206	567	688	742	783	814	889	957	999	291	Cort	Klac	5665	3029	563	670	714	750	770	816	857	878	304	0.985	0.894698	3.52095	0.545256	0.0619727	0.392772	0.495268
Saccharomycotina	Kpha	Cort	5032	1900	637	771	833	874	902	984	1062	1119	339	Cort	Kpha	5665	2761	637	767	817	858	879	922	959	990	484	0.855	0.880901	3.24309	0.494641	0.0873395	0.41802	0.509625
Saccharomycotina	Lelo	Cort	5769	1520	3363	3630	3708	3749	3773	3862	3984	4028	69	Cort	Lelo	5665	1454	3360	3615	3666	3700	3724	3815	3934	3969	89	0.264	0.412017	0.587104	0.631288	0.0335385	0.335173	0.985233
Saccharomycotina	Lthe	Cort	5079	2205	591	713	765	808	839	926	1001	1045	312	Cort	Lthe	5665	3028	588	709	745	781	806	869	936	1000	234	0.963	0.890264	3.42646	0.547099	0.0570831	0.395818	0.505776
Saccharomycotina	Mgui	Cort	5907	2173	2309	2569	2642	2672	2703	2797	2902	2966	201	Cort	Mgui	5665	1954	2309	2553	2607	2647	2678	2743	2778	2800	146	0.517	0.600933	1.09497	0.593471	0.0498993	0.356629	0.68982
Saccharomycotina	Ncas	Cort	5578	2624	365	483	549	587	617	684	759	798	352	Cort	Ncas	5665	3191	355	421	448	461	477	508	547	574	289	0.985	0.93596	4.78224	0.552599	0.0609142	0.386487	0.525087
Saccharomycotina	Ndai	Cort	5533	2666	356	450	509	548	580	647	710	748	354	Cort	Ndai	5665	3198	349	402	425	442	452	484	518	547	221	0.986	0.937042	4.82974	0.558849	0.0547984	0.386353	0.5311
Saccharomycotina	Opar	Cort	5314	2376	503	602	655	685	715	796	852	892	341	Cort	Opar	5665	2862	501	577	616	644	658	694	725	762	271	0.872	0.908553	3.85537	0.525113	0.0613534	0.413534	0.547125
Saccharomycotina	Spas	Cort	5971	1914	2703	3178	3272	3315	3338	3430	3531	3592	164	Cort	Spas	5665	1537	2701	3251	3374	3424	3453	3538	3623	3697	178	0.353	0.535579	0.887478	0.553755	0.054878	0.391367	0.840169
Saccharomycotina	Ssti	Cort	5804	1712	2989	3230	3302	3328	3351	3436	3536	3587	160	Cort	Ssti	5665	1552	2993	3262	3325	3355	3384	3457	3508	3544	94	0.392	0.47842	0.736395	0.594861	0.0462912	0.358848	0.726003
Saccharomycotina	Tbla	Cort	5374	2675	349	443	498	543	571	647	715	754	341	Cort	Tbla	5665	3358	347	417	441	457	466	497	519	545	220	1.026	0.936951	4.82568	0.583293	0.0542396	0.362467	0.532668
Saccharomycotina	Tdel	Cort	4960	2108	577	695	747	793	822	905	975	1019	298	Cort	Tdel	5665	3051	574	702	741	787	801	866	938	992	199	0.968	0.891671	3.45586	0.544543	0.0524594	0.402998	0.501604
Saccharomycotina	Tpha	Cort	5232	2399	387	507	559	598	626	705	773	811	332	Cort	Tpha	5665	3226	387	450	481	502	516	539	571	602	127	1.009	0.928971	4.49999	0.555665	0.0453423	0.398992	0.511593
Saccharomycotina	Ylip	Cort	6438	3953	250	287	312	326	338	369	407	436	333	Cort	Ylip	5665	3074	250	310	328	346	354	374	417	441	490	1.147	0.958688	6.10472	0.605619	0.0709299	0.323451	0.50619
Saccharomycotina	Zrou	Cort	4980	2137	568	680	735	776	806	885	958	1001	306	Cort	Zrou	5665	3105	566	683	724	766	784	836	889	914	209	0.997	0.893471	3.49427	0.551151	0.0541478	0.394701	0.49392
Saccharomycotina	Ctro	Cten	6230	2925	1708	2064	2122	2153	2182	2237	2267	2274	130	Cten	Ctro	5521	2105	1697	2045	2154	2209	2244	2350	2461	2530	223	0.517	0.710237	1.57321	0.602684	0.0422957	0.35502	0.827947
Saccharomycotina	Dhan	Cten	6261	2618	2555	3037	3110	3136	3152	3176	3199	3203	69	Cten	Dhan	5521	1591	2553	3142	3292	3344	3366	3408	3440	3446	53	0.42	0.566457	0.980157	0.630656	0.0182799	0.351064	0.850571
Saccharomycotina	Ecym	Cten	4422	2174	468	641	707	739	763	820	857	873	194	Cten	Ecym	5521	3554	467	580	624	659	671	722	771	793	131	1.01	0.905964	3.7878	0.635879	0.036079	0.328042	0.57038
Saccharomycotina	Egos	Cten	4757	2417	505	675	738	768	793	848	886	908	198	Cten	Egos	5521	3363	504	624	672	705	718	767	813	830	202	1.021	0.901829	3.685	0.623584	0.0431546	0.333261	0.550799
Saccharomycotina	Kafr	Cten	5362	2834	333	494	561	596	618	679	721	738	259	Cten	Kafr	5521	3331	327	394	421	440	453	493	526	549	159	1.016	0.939355	4.93509	0.603052	0.0408882	0.35606	0.557559
Saccharomycotina	Klac	Cten	5066	2580	501	678	743	772	796	853	891	910	227	Cten	Klac	5521	3179	499	632	681	718	734	782	827	847	265	1.002	0.905545	3.77709	0.600709	0.0513195	0.347971	0.542883
Saccharomycotina	Kpha	Cten	5032	2177	603	800	888	930	966	1027	1082	1114	259	Cten	Kpha	5521	2806	604	747	814	855	877	931	959	987	417	0.867	0.885625	3.33303	0.533169	0.0723304	0.3945	0.544623
Saccharomycotina	Lelo	Cten	5769	2789	1633	1987	2052	2076	2094	2144	2162	2169	114	Cten	Lelo	5521	2449	1629	1977	2064	2110	2127	2194	2274	2324	171	0.573	0.711072	1.57778	0.652466	0.0355007	0.312033	0.809687
Saccharomycotina	Lthe	Cten	5079	2555	528	722	790	824	849	915	955	980	228	Cten	Lthe	5521	3158	527	664	720	760	786	847	924	970	204	0.98	0.900472	3.65253	0.598533	0.0452593	0.356207	0.549961
Saccharomycotina	Mgui	Cten	5907	2492	2240	2688	2781	2807	2819	2849	2873	2878	74	Cten	Mgui	5521	2003	2239	2736	2865	2903	2924	2962	2977	2983	83	0.516	0.608068	1.12044	0.646856	0.0225932	0.330551	0.762272
Saccharomycotina	Ncas	Cten	5578	3004	338	499	575	614	638	694	737	760	248	Cten	Ncas	5521	3303	329	412	432	447	461	503	549	580	260	1.009	0.939904	4.96093	0.604582	0.0486963	0.346722	0.563181
Saccharomycotina	Ndai	Cten	5533	3086	319	464	531	568	592	637	670	689	254	Cten	Ndai	5521	3375	311	376	405	421	432	471	507	543	199	1.008	0.943007	5.11319	0.61982	0.0434574	0.336723	0.579855
Saccharomycotina	Opar	Cten	5314	2578	482	628	688	719	746	803	842	868	286	Cten	Opar	5521	2848	482	579	626	658	677	721	755	790	279	0.894	0.911029	3.92251	0.549691	0.0572384	0.393071	0.560162
Saccharomycotina	Spas	Cten	5971	2533	1904	2386	2487	2522	2543	2597	2624	2630	108	Cten	Spas	5521	1907	1901	2475	2659	2710	2742	2803	2854	2883	117	0.517	0.6689	1.36701	0.577599	0.0292702	0.393131	0.747303
Saccharomycotina	Ssti	Cten	5804	2157	2173	2609	2682	2713	2737	2788	2819	2830	116	Cten	Ssti	5521	1793	2180	2639	2776	2829	2855	2918	2968	2982	98	0.462	0.615629	1.14813	0.566552	0.0306942	0.402754	0.754948
Saccharomycotina	Tbla	Cten	5374	3087	311	437	493	531	547	600	645	668	237	Cten	Tbla	5521	3493	310	378	402	421	431	458	486	509	206	1.043	0.943001	5.1129	0.640452	0.0431186	0.31643	0.579048
Saccharomycotina	Tdel	Cten	4960	2419	528	721	793	827	854	922	962	982	218	Cten	Tdel	5521	3168	526	663	726	773	793	854	933	981	182	0.994	0.899437	3.6282	0.592659	0.0424313	0.364909	0.536277
Saccharomycotina	Tpha	Cten	5232	2748	359	519	595	630	656	712	752	772	229	Cten	Tpha	5521	3321	358	428	459	479	492	520	550	580	141	1.027	0.933321	4.6709	0.604723	0.0368673	0.35841	0.549562
Saccharomycotina	Ylip	Cten	6438	4195	220	286	312	320	327	355	380	395	289	Cten	Ylip	5521	3180	222	280	303	325	332	350	385	412	462	1.176	0.96304	6.47633	0.640358	0.065208	0.294434	0.524397
Saccharomycotina	Zrou	Cten	4980	2482	513	689	759	790	816	883	925	946	221	Cten	Zrou	5521	3196	512	633	691	734	751	807	866	892	190	1.015	0.90239	3.6986	0.599198	0.0433727	0.357429	0.53272
Saccharomycotina	Dhan	Ctro	6261	2264	2539	2759	2838	2892	2930	3038	3154	3231	198	Ctro	Dhan	6230	2136	2551	2799	2876	2922	2949	3036	3101	3133	202	0.389	0.592507	1.06568	0.594514	0.0540468	0.351439	0.905536
Saccharomycotina	Ecym	Ctro	4422	1960	449	561	602	645	674	749	808	863	225	Ctro	Ecym	6230	4191	449	540	574	609	620	661	716	744	151	0.971	0.915697	4.05631	0.630613	0.0385483	0.330839	0.594696
Saccharomycotina	Egos	Ctro	4757	2230	478	589	636	678	711	781	839	892	239	Ctro	Egos	6230	3979	477	587	622	653	662	704	748	773	228	0.983	0.913079	3.98006	0.618919	0.046551	0.33453	0.574896
Saccharomycotina	Kafr	Ctro	5362	2639	318	426	482	526	559	617	692	736	270	Ctro	Kafr	6230	3922	316	371	393	409	419	458	489	520	191	0.976	0.945307	5.23361	0.598741	0.0420697	0.35919	0.579912
Saccharomycotina	Klac	Ctro	5066	2367	502	615	667	710	740	818	875	923	236	Ctro	Klac	6230	3734	502	609	662	697	717	753	793	816	308	0.957	0.911119	3.925	0.592791	0.0528566	0.354353	0.564371
Saccharomycotina	Kpha	Ctro	5032	2042	551	682	742	777	810	889	971	1024	284	Ctro	Kpha	6230	3437	554	681	725	765	784	825	861	884	486	0.833	0.901882	3.68628	0.539431	0.0758098	0.384759	0.584038
Saccharomycotina	Lelo	Ctro	5769	1752	2656	2907	2998	3036	3063	3181	3318	3403	252	Ctro	Lelo	6230	2351	2665	2883	2936	2965	2987	3099	3237	3338	275	0.338	0.556546	0.949448	0.614406	0.0789158	0.306679	1.01167
Saccharomycotina	Lthe	Ctro	5079	2279	533	655	707	754	787	867	926	978	248	Ctro	Lthe	6230	3687	535	652	698	732	759	814	891	942	222	0.938	0.905562	3.77753	0.58256	0.045894	0.371546	0.562414
Saccharomycotina	Mgui	Ctro	5907	2068	2289	2534	2621	2670	2710	2821	2935	3009	215	Ctro	Mgui	6230	2455	2296	2523	2585	2618	2652	2715	2759	2782	165	0.486	0.62223	1.17293	0.598914	0.0503178	0.350768	0.766794
Saccharomycotina	Ncas	Ctro	5578	2798	314	420	472	514	545	610	669	719	285	Ctro	Ncas	6230	3889	310	381	400	409	426	455	492	523	279	0.957	0.947154	5.33547	0.597908	0.0504292	0.351663	0.591757
Saccharomycotina	Ndai	Ctro	5533	2810	295	400	446	491	516	575	639	681	282	Ctro	Ndai	6230	3880	294	347	371	385	393	425	458	487	226	0.957	0.949928	5.49792	0.598711	0.0454627	0.355826	0.594287
Saccharomycotina	Opar	Ctro	5314	2480	441	533	579	611	625	694	761	804	276	Ctro	Opar	6230	3501	444	517	552	573	591	638	679	726	250	0.855	0.923337	4.29882	0.561122	0.049348	0.38953	0.60597
Saccharomycotina	Spas	Ctro	5971	1950	2544	2994	3102	3157	3190	3302	3425	3492	197	Ctro	Spas	6230	2210	2555	3075	3199	3242	3275	3364	3482	3558	196	0.303	0.582083	1.03058	0.58575	0.0553365	0.358913	1.12527
Saccharomycotina	Ssti	Ctro	5804	1667	2791	3085	3166	3215	3248	3362	3485	3556	199	Ctro	Ssti	6230	2143	2815	3089	3153	3195	3224	3321	3409	3467	111	0.353	0.534153	0.883403	0.592719	0.0482265	0.359054	0.896892
Saccharomycotina	Tbla	Ctro	5374	2811	305	393	439	475	499	571	624	669	278	Ctro	Tbla	6230	4057	306	374	401	417	423	448	472	495	221	0.997	0.947346	5.34629	0.624761	0.0453925	0.329846	0.593646
Saccharomycotina	Tdel	Ctro	4960	2237	514	632	684	730	761	842	906	959	249	Ctro	Tdel	6230	3744	516	636	680	725	739	796	867	919	200	0.946	0.907954	3.8395	0.588681	0.0441929	0.367126	0.565005
Saccharomycotina	Tpha	Ctro	5232	2496	344	456	507	549	578	657	720	776	248	Ctro	Tpha	6230	3897	345	412	450	463	479	505	537	570	139	0.985	0.939888	4.96017	0.593428	0.0359231	0.370649	0.56625
Saccharomycotina	Ylip	Ctro	6438	4082	216	255	273	285	296	332	364	388	269	Ctro	Ylip	6230	3764	217	270	291	309	319	345	379	406	506	1.123	0.965819	6.7466	0.641275	0.0633429	0.295382	0.551519
Saccharomycotina	Zrou	Ctro	4980	2229	515	635	684	729	763	838	898	955	246	Ctro	Zrou	6230	3714	513	635	679	718	735	782	839	867	221	0.974	0.908296	3.84856	0.583677	0.0458653	0.370458	0.544304
Saccharomycotina	Ecym	Dhan	4422	1669	645	795	881	938	990	1123	1245	1335	436	Dhan	Ecym	6261	3991	646	762	811	852	867	930	997	1020	143	0.929	0.879154	3.21105	0.602641	0.0616482	0.335711	0.570305
Saccharomycotina	Egos	Dhan	4757	1912	685	849	927	984	1033	1160	1284	1373	442	Dhan	Egos	6261	3780	686	819	870	907	921	982	1032	1057	210	0.943	0.875567	3.14724	0.590028	0.0675858	0.342386	0.547836
Saccharomycotina	Kafr	Dhan	5362	2285	460	616	704	770	824	950	1093	1197	543	Dhan	Kafr	6261	3696	455	533	573	595	611	652	690	718	176	0.936	0.921277	4.23027	0.558554	0.0671461	0.3743	0.549768
Saccharomycotina	Klac	Dhan	5066	2046	688	861	943	997	1045	1179	1296	1391	477	Dhan	Klac	6261	3564	688	827	887	927	948	1004	1051	1074	296	0.919	0.87852	3.1996	0.563762	0.0776806	0.358557	0.53893
Saccharomycotina	Kpha	Dhan	5032	1547	835	1019	1136	1201	1253	1415	1568	1682	513	Dhan	Kpha	6261	3119	837	994	1059	1113	1139	1200	1235	1268	468	0.779	0.851944	2.78197	0.484981	0.101964	0.413055	0.530393
Saccharomycotina	Lelo	Dhan	5769	1947	2479	2742	2813	2858	2883	2960	3010	3036	173	Dhan	Lelo	6261	2606	2477	2680	2738	2773	2791	2882	2979	3028	182	0.454	0.58803	1.05046	0.643625	0.0501838	0.306192	0.833635
Saccharomycotina	Lthe	Dhan	5079	1926	744	927	1018	1078	1133	1280	1412	1513	501	Dhan	Lthe	6261	3471	744	893	949	996	1025	1104	1187	1250	210	0.889	0.868783	3.03318	0.547808	0.0721681	0.380024	0.53535
Saccharomycotina	Mgui	Dhan	5907	1694	3362	3702	3785	3812	3822	3865	3877	3887	42	Dhan	Mgui	6261	2244	3364	3603	3664	3686	3702	3732	3742	3748	42	0.37	0.447239	0.663229	0.723631	0.0154355	0.260933	0.874691
Saccharomycotina	Ncas	Dhan	5578	2433	458	630	708	767	820	936	1070	1179	548	Dhan	Ncas	6261	3687	450	535	566	582	601	640	693	720	275	0.917	0.923304	4.29772	0.559876	0.0752905	0.364834	0.563725
Saccharomycotina	Ndai	Dhan	5533	2463	441	584	663	724	772	887	1010	1108	516	Dhan	Ndai	6261	3678	435	506	542	563	574	613	657	687	240	0.927	0.925725	4.38153	0.562466	0.0692435	0.368291	0.561692
Saccharomycotina	Opar	Dhan	5314	2056	631	790	876	917	955	1090	1206	1297	485	Dhan	Opar	6261	3284	632	741	797	824	844	890	927	971	301	0.804	0.890886	3.43938	0.517843	0.0762219	0.405935	0.573805
Saccharomycotina	Spas	Dhan	5971	1872	2651	3115	3236	3304	3329	3403	3456	3486	155	Dhan	Spas	6261	2198	2649	3196	3335	3381	3411	3472	3523	3549	82	0.378	0.56671	0.980954	0.587132	0.0341893	0.378679	0.880248
Saccharomycotina	Ssti	Dhan	5804	1376	3205	3496	3573	3625	3647	3713	3755	3783	163	Dhan	Ssti	6261	2010	3219	3460	3531	3562	3587	3651	3694	3707	72	0.311	0.467551	0.710225	0.600248	0.0416593	0.358093	0.9024
Saccharomycotina	Tbla	Dhan	5374	2542	426	567	637	697	738	864	977	1065	497	Dhan	Tbla	6261	3875	427	509	541	566	581	609	639	669	214	0.963	0.926687	4.41587	0.595159	0.0659432	0.338898	0.572716
Saccharomycotina	Tdel	Dhan	4960	1889	730	914	998	1061	1111	1260	1394	1485	500	Dhan	Tdel	6261	3537	729	887	945	1000	1019	1098	1173	1231	183	0.909	0.869976	3.05264	0.555829	0.0699652	0.374206	0.531967
Saccharomycotina	Tpha	Dhan	5232	2165	474	659	746	806	856	983	1113	1206	534	Dhan	Tpha	6261	3703	475	550	597	623	639	667	701	731	137	0.938	0.917428	4.10856	0.556525	0.0636381	0.379837	0.544319
Saccharomycotina	Ylip	Dhan	6438	3777	300	356	391	414	432	473	522	559	407	Dhan	Ylip	6261	3599	303	378	410	434	445	473	514	548	544	1.099	0.952516	5.66107	0.609788	0.078621	0.311591	0.528511
Saccharomycotina	Zrou	Dhan	4980	1890	712	892	974	1036	1085	1224	1345	1439	493	Dhan	Zrou	6261	3571	711	856	918	966	988	1055	1122	1155	204	0.929	0.87341	3.11006	0.556223	0.0709921	0.372785	0.52294
Saccharomycotina	Egos	Ecym	4757	945	3497	3576	3583	3585	3585	3589	3596	3600	23	Ecym	Egos	4422	362	3514	3782	3803	3805	3807	3811	3821	3823	31	0.299	0.236191	0.283394	0.60286	0.0249077	0.372232	0.476222
Saccharomycotina	Kafr	Ecym	5362	2260	1566	2137	2389	2509	2569	2627	2660	2681	48	Ecym	Kafr	4422	996	1561	1660	1678	1681	1685	1702	1726	1749	151	0.528	0.680397	1.42066	0.489109	0.0298933	0.480997	0.630281
Saccharomycotina	Klac	Ecym	5066	1681	2894	2995	3006	3011	3014	3021	3031	3040	40	Ecym	Klac	4422	686	2891	3194	3237	3252	3257	3264	3272	3277	79	0.455	0.390282	0.543182	0.639211	0.0321361	0.328652	0.548292
Saccharomycotina	Kpha	Ecym	5032	2677	849	960	1004	1032	1055	1115	1170	1201	121	Ecym	Kpha	4422	1845	850	994	1041	1072	1090	1134	1166	1184	318	0.964	0.820288	2.40168	0.583108	0.0566086	0.360284	0.496178
Saccharomycotina	Lelo	Ecym	5769	3822	440	534	564	599	610	655	710	734	144	Ecym	Lelo	4422	2173	440	548	594	634	660	717	779	818	234	1.014	0.913649	3.9964	0.643862	0.0405971	0.315541	0.580142
Saccharomycotina	Lthe	Ecym	5079	1693	2978	3112	3121	3130	3135	3146	3159	3163	21	Ecym	Lthe	4422	697	2975	3337	3398	3415	3420	3436	3448	3464	21	0.43	0.373434	0.510585	0.673619	0.0118377	0.314543	0.585006
Saccharomycotina	Mgui	Ecym	5907	3886	506	614	661	698	711	766	824	847	137	Ecym	Mgui	4422	2082	508	639	723	762	797	896	977	1034	226	1.001	0.90183	3.68501	0.640687	0.0389694	0.320344	0.577213
Saccharomycotina	Ncas	Ecym	5578	2495	1523	2080	2346	2454	2508	2564	2603	2616	47	Ecym	Ncas	4422	945	1519	1649	1678	1684	1693	1719	1748	1758	138	0.5	0.6958	1.49684	0.494395	0.0265881	0.479017	0.688
Saccharomycotina	Ndai	Ecym	5533	2461	1487	2018	2271	2389	2448	2509	2539	2561	62	Ecym	Ndai	4422	942	1484	1606	1636	1644	1653	1680	1706	1729	226	0.509	0.701557	1.52668	0.487257	0.0412371	0.471506	0.671588
Saccharomycotina	Opar	Ecym	5314	3114	657	738	767	795	814	864	911	936	171	Ecym	Opar	4422	1966	655	748	789	817	830	871	911	940	229	0.992	0.865242	2.97681	0.603039	0.0474834	0.349478	0.525983
Saccharomycotina	Spas	Ecym	5971	3881	464	561	599	631	639	695	752	772	157	Ecym	Spas	4422	1929	462	609	705	753	782	869	937	971	210	0.971	0.910902	3.91899	0.613711	0.0387662	0.347523	0.575726
Saccharomycotina	Ssti	Ecym	5804	3676	538	629	668	706	718	768	820	845	153	Ecym	Ssti	4422	1888	538	657	730	779	805	894	951	974	212	0.949	0.894778	3.52272	0.608087	0.0398907	0.352022	0.573344
Saccharomycotina	Tbla	Ecym	5374	2533	1466	1934	2134	2230	2285	2352	2376	2392	45	Ecym	Tbla	4422	1242	1469	1573	1588	1595	1598	1613	1632	1655	181	0.559	0.700388	1.52056	0.550211	0.0329398	0.416849	0.689376
Saccharomycotina	Tdel	Ecym	4960	1572	2924	3061	3081	3087	3092	3097	3112	3120	30	Ecym	Tdel	4422	735	2925	3226	3282	3300	3302	3313	3325	3356	39	0.47	0.376572	0.516564	0.652986	0.0195301	0.327484	0.523184
Saccharomycotina	Tpha	Ecym	5232	2105	1690	2256	2459	2561	2611	2691	2717	2730	46	Ecym	Tpha	4422	971	1688	1817	1828	1833	1833	1840	1854	1877	155	0.546	0.650093	1.28454	0.490121	0.0320268	0.477852	0.583561
Saccharomycotina	Ylip	Ecym	6438	4705	340	370	385	395	400	424	443	469	143	Ecym	Ylip	4422	2249	343	440	486	508	517	533	566	600	433	1.234	0.937109	4.83268	0.683305	0.0565982	0.260096	0.518907
Saccharomycotina	Zrou	Ecym	4980	1619	2823	2970	2988	2995	3002	3007	3023	3029	30	Ecym	Zrou	4422	813	2821	3112	3166	3181	3182	3190	3194	3203	65	0.495	0.399702	0.56195	0.647153	0.0252794	0.327568	0.522562
Saccharomycotina	Kafr	Egos	5362	1874	1690	2312	2584	2729	2796	2862	2906	2928	87	Egos	Kafr	4757	1156	1682	1749	1759	1765	1768	1782	1803	1824	156	0.548	0.666765	1.35733	0.449088	0.036016	0.514896	0.546417
Saccharomycotina	Klac	Egos	5066	1251	3181	3315	3319	3324	3325	3330	3347	3352	64	Egos	Klac	4757	811	3167	3374	3403	3411	3412	3418	3428	3438	93	0.473	0.353762	0.474013	0.593381	0.0451799	0.361439	0.443796
Saccharomycotina	Kpha	Egos	5032	2448	921	1043	1091	1121	1143	1202	1251	1281	198	Egos	Kpha	4757	2065	923	1057	1100	1130	1147	1192	1227	1245	317	0.975	0.811625	2.31335	0.56803	0.0648206	0.367149	0.472849
Saccharomycotina	Lelo	Egos	5769	3686	471	575	606	636	646	689	721	740	195	Egos	Lelo	4757	2458	471	581	627	668	694	751	813	858	238	1.022	0.910507	3.90815	0.641068	0.0451795	0.313752	0.571133
Saccharomycotina	Lthe	Egos	5079	1239	3319	3466	3478	3484	3488	3498	3512	3520	49	Egos	Lthe	4757	789	3305	3536	3580	3590	3596	3614	3633	3647	22	0.449	0.326556	0.425879	0.631382	0.0221046	0.346513	0.459201
Saccharomycotina	Mgui	Egos	5907	3653	562	690	738	772	784	837	885	907	207	Egos	Mgui	4757	2273	563	705	783	824	864	960	1043	1101	253	1	0.894505	3.51673	0.621239	0.0482231	0.330538	0.555701
Saccharomycotina	Ncas	Egos	5578	2074	1688	2306	2587	2715	2779	2841	2877	2898	92	Egos	Ncas	4757	1109	1679	1771	1794	1800	1809	1831	1860	1871	134	0.516	0.674214	1.39149	0.456803	0.032434	0.510763	0.596865
Saccharomycotina	Ndai	Egos	5533	2110	1611	2190	2459	2591	2660	2727	2758	2784	116	Egos	Ndai	4757	1153	1609	1696	1720	1727	1737	1761	1783	1803	234	0.529	0.687075	1.45306	0.461528	0.049505	0.488967	0.59944
Saccharomycotina	Opar	Egos	5314	2822	744	837	878	898	916	958	1014	1038	200	Egos	Opar	4757	2119	742	825	865	890	905	949	987	1013	230	0.996	0.852448	2.78891	0.575539	0.0500874	0.374374	0.492587
Saccharomycotina	Spas	Egos	5971	3648	522	640	681	717	730	776	819	836	223	Egos	Spas	4757	2119	521	692	784	827	864	955	1026	1059	219	0.978	0.902778	3.70805	0.595457	0.0456376	0.358906	0.549658
Saccharomycotina	Ssti	Egos	5804	3429	570	681	728	762	772	816	863	889	233	Egos	Ssti	4757	2106	570	711	787	832	866	960	1016	1043	242	0.957	0.892056	3.464	0.587517	0.0504193	0.362063	0.547647
Saccharomycotina	Tbla	Egos	5374	2191	1594	2096	2323	2430	2481	2551	2578	2591	87	Egos	Tbla	4757	1428	1595	1668	1683	1689	1693	1709	1732	1759	199	0.578	0.685224	1.44398	0.52132	0.0411985	0.437482	0.618028
Saccharomycotina	Tdel	Egos	4960	1100	3277	3429	3447	3457	3460	3466	3485	3497	57	Egos	Tdel	4757	823	3268	3443	3474	3488	3489	3503	3526	3549	51	0.487	0.326438	0.425677	0.606242	0.0340479	0.35971	0.406367
Saccharomycotina	Tpha	Egos	5232	1733	1834	2437	2686	2793	2856	2937	2967	2980	72	Egos	Tpha	4757	1141	1830	1895	1901	1906	1906	1917	1933	1961	155	0.564	0.633197	1.21547	0.454387	0.0358893	0.509723	0.510136
Saccharomycotina	Ylip	Egos	6438	4468	363	395	407	417	424	444	461	487	251	Egos	Ylip	4757	2455	365	462	507	539	549	571	607	647	453	1.227	0.934971	4.73979	0.661412	0.067259	0.271329	0.503994
Saccharomycotina	Zrou	Egos	4980	1136	3178	3349	3366	3377	3381	3389	3406	3416	68	Egos	Zrou	4757	880	3162	3346	3380	3391	3392	3400	3408	3417	76	0.507	0.348875	0.465165	0.593465	0.0423903	0.364145	0.408373
Saccharomycotina	Klac	Kafr	5066	1390	1708	1762	1770	1773	1774	1787	1803	1819	156	Kafr	Klac	5362	1734	1714	2348	2646	2788	2861	2925	2945	2950	118	0.536	0.671845	1.38051	0.445904	0.0391093	0.514987	0.558914
Saccharomycotina	Kpha	Kafr	5032	2440	562	634	658	674	691	731	764	789	150	Kafr	Kpha	5362	2519	569	736	809	854	881	936	968	990	446	0.979	0.891187	3.4457	0.535356	0.064342	0.400302	0.487336
Saccharomycotina	Lelo	Kafr	5769	3607	308	358	382	400	412	448	475	496	178	Kafr	Lelo	5362	2808	314	411	473	517	537	591	671	706	289	1.017	0.94412	5.17061	0.610429	0.0444381	0.345133	0.566685
Saccharomycotina	Lthe	Kafr	5079	1364	1805	1869	1881	1883	1886	1900	1912	1930	162	Kafr	Lthe	5362	1701	1811	2520	2857	3002	3088	3182	3220	3244	53	0.485	0.653673	1.29976	0.449084	0.0315018	0.519414	0.605267
Saccharomycotina	Mgui	Kafr	5907	3624	383	458	494	510	526	562	595	623	162	Kafr	Mgui	5362	2682	387	511	584	635	669	784	879	945	291	1.011	0.931671	4.60431	0.600629	0.043147	0.356224	0.5535
Saccharomycotina	Ncas	Kafr	5578	1655	2860	3071	3108	3119	3128	3160	3192	3205	69	Kafr	Ncas	5362	1354	2861	3133	3193	3215	3232	3275	3314	3334	89	0.356	0.477057	0.733072	0.576547	0.030274	0.393179	0.7726
Saccharomycotina	Ndai	Kafr	5533	1656	2728	2946	2992	3010	3021	3059	3098	3118	67	Kafr	Ndai	5362	1396	2731	3011	3071	3102	3120	3170	3208	3233	107	0.372	0.498944	0.787914	0.561442	0.0320088	0.406549	0.753034
Saccharomycotina	Opar	Kafr	5314	2878	468	523	543	559	570	599	635	659	169	Kafr	Opar	5362	2634	473	607	654	685	702	750	791	830	271	1.011	0.911858	3.94557	0.566204	0.0451977	0.388598	0.510681
Saccharomycotina	Spas	Kafr	5971	3589	344	407	434	450	463	497	527	552	185	Kafr	Spas	5362	2530	350	478	560	611	658	741	829	856	268	0.978	0.938763	4.9076	0.575148	0.0425792	0.382273	0.552073
Saccharomycotina	Ssti	Kafr	5804	3341	374	432	471	488	499	535	570	602	193	Kafr	Ssti	5362	2485	379	502	586	636	669	770	836	872	322	0.964	0.932563	4.64004	0.559493	0.0494574	0.39105	0.541247
Saccharomycotina	Tbla	Kafr	5374	1880	1184	1434	1527	1567	1584	1618	1642	1660	193	Kafr	Tbla	5362	1831	1189	1533	1648	1682	1703	1731	1755	1779	217	0.473	0.778968	2.02465	0.44374	0.0490255	0.507234	0.730781
Saccharomycotina	Tdel	Kafr	4960	962	1981	2029	2039	2042	2042	2053	2067	2089	166	Kafr	Tdel	5362	1561	1983	2718	3073	3249	3332	3415	3442	3471	36	0.404	0.615966	1.14938	0.396823	0.031771	0.571406	0.605023
Saccharomycotina	Tpha	Kafr	5232	1455	1412	1707	1805	1847	1865	1897	1919	1934	151	Kafr	Tpha	5362	1595	1414	1779	1913	1954	1966	1984	2006	2030	173	0.458	0.733245	1.70636	0.392636	0.0417096	0.565654	0.6286
Saccharomycotina	Ylip	Kafr	6438	4527	230	249	260	262	265	278	292	305	150	Kafr	Ylip	5362	2952	237	314	356	378	391	414	446	487	472	1.25	0.960424	6.24618	0.659931	0.054884	0.285185	0.507051
Saccharomycotina	Zrou	Kafr	4980	1083	1891	1938	1948	1950	1950	1962	1975	1993	167	Kafr	Zrou	5362	1656	1893	2626	2946	3100	3177	3246	3272	3288	71	0.432	0.634113	1.2191	0.417658	0.0362916	0.546051	0.613061
Saccharomycotina	Kpha	Klac	5032	2258	925	1045	1090	1121	1143	1194	1241	1260	268	Klac	Kpha	5066	2256	928	1058	1101	1132	1149	1194	1221	1240	377	0.958	0.816498	2.36233	0.547483	0.0782292	0.374287	0.466617
Saccharomycotina	Lelo	Klac	5769	3493	491	598	631	661	677	716	752	771	267	Klac	Lelo	5066	2620	492	608	658	694	720	777	845	889	226	0.998	0.909275	3.87471	0.620483	0.0500406	0.329476	0.565321
Saccharomycotina	Lthe	Klac	5079	982	3402	3567	3597	3603	3609	3618	3624	3629	89	Klac	Lthe	5066	965	3402	3583	3612	3619	3623	3635	3644	3654	57	0.448	0.329325	0.430656	0.58276	0.0436995	0.373541	0.428387
Saccharomycotina	Mgui	Klac	5907	3482	549	678	728	763	782	826	865	888	292	Klac	Mgui	5066	2463	552	696	779	823	856	958	1037	1096	260	0.983	0.899663	3.63348	0.602208	0.0559157	0.341876	0.551154
Saccharomycotina	Ncas	Klac	5578	1936	1674	2308	2591	2728	2803	2865	2888	2892	143	Klac	Ncas	5066	1316	1670	1759	1773	1777	1784	1802	1829	1839	149	0.5	0.685832	1.44696	0.445479	0.04	0.514521	0.611048
Saccharomycotina	Ndai	Klac	5533	1936	1618	2236	2520	2656	2725	2803	2825	2836	152	Klac	Ndai	5066	1334	1617	1711	1728	1732	1740	1761	1774	1799	235	0.511	0.694783	1.49165	0.444052	0.052553	0.503395	0.603757
Saccharomycotina	Opar	Klac	5314	2719	742	831	876	902	916	954	991	1005	303	Klac	Opar	5066	2334	743	822	860	885	901	944	983	1015	233	0.984	0.856936	2.8522	0.568072	0.0602586	0.371669	0.494717
Saccharomycotina	Spas	Klac	5971	3454	526	650	687	726	743	786	830	846	318	Klac	Spas	5066	2320	528	686	783	824	855	948	1020	1048	222	0.962	0.904503	3.75078	0.578383	0.054092	0.367525	0.543814
Saccharomycotina	Ssti	Klac	5804	3169	580	693	741	779	802	844	884	907	311	Klac	Ssti	5066	2231	581	719	801	845	878	976	1035	1062	243	0.938	0.893192	3.48826	0.556185	0.0570605	0.386755	0.529616
Saccharomycotina	Tbla	Klac	5374	2118	1548	2086	2317	2425	2482	2547	2563	2571	133	Klac	Tbla	5066	1739	1552	1617	1633	1636	1640	1656	1675	1702	188	0.562	0.703065	1.53463	0.525477	0.043733	0.43079	0.657374
Saccharomycotina	Tdel	Klac	4960	879	3320	3495	3529	3538	3546	3564	3566	3570	97	Klac	Tdel	5066	1047	3322	3479	3501	3512	3516	3530	3535	3551	57	0.483	0.337522	0.444956	0.569149	0.0455083	0.385343	0.397724
Saccharomycotina	Tpha	Klac	5232	1582	1846	2484	2746	2855	2915	2994	3008	3012	115	Klac	Tpha	5066	1402	1843	1901	1908	1909	1911	1916	1922	1950	145	0.548	0.641775	1.24998	0.451506	0.0393403	0.509154	0.528768
Saccharomycotina	Ylip	Klac	6438	4340	380	404	420	432	443	459	473	492	293	Klac	Ylip	5066	2677	383	475	516	547	558	579	617	658	484	1.226	0.933675	4.68549	0.653291	0.0723396	0.274369	0.497522
Saccharomycotina	Zrou	Klac	4980	954	3204	3371	3406	3415	3422	3436	3439	3444	104	Klac	Zrou	5066	1128	3200	3342	3370	3380	3384	3393	3399	3404	79	0.507	0.362532	0.490127	0.571664	0.0502471	0.378089	0.408771
Saccharomycotina	Lelo	Kpha	5769	3263	528	640	675	709	729	769	804	831	409	Kpha	Lelo	5032	2357	527	649	704	747	769	838	911	953	275	0.874	0.902324	3.69698	0.576647	0.0701826	0.353171	0.595334
Saccharomycotina	Lthe	Kpha	5079	2209	998	1144	1200	1229	1247	1300	1328	1350	341	Kpha	Lthe	5032	2181	995	1131	1189	1220	1252	1326	1410	1457	194	0.929	0.802888	2.22972	0.540774	0.0659029	0.393323	0.467363
Saccharomycotina	Mgui	Kpha	5907	3051	666	821	890	933	959	1019	1052	1089	455	Kpha	Mgui	5032	1984	666	835	932	994	1047	1159	1262	1333	277	0.845	0.878234	3.19444	0.524097	0.0761944	0.399709	0.54471
Saccharomycotina	Ncas	Kpha	5578	2660	585	755	830	875	897	949	982	1014	431	Kpha	Ncas	5032	2380	572	644	671	691	707	749	797	828	256	0.957	0.890952	3.44077	0.533164	0.0726753	0.394161	0.496367
Saccharomycotina	Ndai	Kpha	5533	2775	543	694	769	811	834	885	917	948	407	Kpha	Ndai	5032	2456	533	591	620	641	661	695	732	766	221	0.965	0.898154	3.5985	0.55127	0.0661819	0.382548	0.513083
Saccharomycotina	Opar	Kpha	5314	1923	1381	1556	1593	1620	1637	1663	1692	1712	372	Kpha	Opar	5032	1588	1381	1525	1581	1621	1647	1701	1757	1794	232	0.728	0.733037	1.70509	0.462948	0.0796414	0.45741	0.466151
Saccharomycotina	Spas	Kpha	5971	3104	598	752	814	851	877	928	964	994	460	Kpha	Spas	5032	1860	596	800	896	947	988	1084	1179	1227	301	0.828	0.891484	3.45193	0.506066	0.0775818	0.416352	0.544867
Saccharomycotina	Ssti	Kpha	5804	2791	670	817	866	912	940	983	1022	1055	489	Kpha	Ssti	5032	1844	671	823	913	955	995	1098	1182	1214	233	0.806	0.876246	3.15912	0.488152	0.07604	0.435808	0.530696
Saccharomycotina	Tbla	Kpha	5374	2833	539	687	747	783	808	854	889	912	386	Kpha	Tbla	5032	2658	534	600	630	647	656	688	722	748	225	1.006	0.896886	3.56964	0.588342	0.0654666	0.346191	0.524529
Saccharomycotina	Tdel	Kpha	4960	2141	963	1105	1152	1184	1201	1245	1277	1298	363	Kpha	Tdel	5032	2230	961	1090	1142	1179	1208	1280	1354	1415	185	0.951	0.807446	2.2727	0.54177	0.0679227	0.390307	0.459989
Saccharomycotina	Tpha	Kpha	5232	2455	627	794	858	895	915	970	998	1020	418	Kpha	Tpha	5032	2425	622	686	710	733	755	785	815	837	135	0.985	0.878313	3.19586	0.54132	0.0613422	0.397338	0.482688
Saccharomycotina	Ylip	Kpha	6438	4080	394	434	452	464	470	488	508	530	446	Kpha	Ylip	5032	2374	394	490	528	564	577	605	661	697	495	1.127	0.931299	4.58961	0.604194	0.0880921	0.307714	0.499277
Saccharomycotina	Zrou	Kpha	4980	2178	930	1069	1115	1146	1161	1206	1242	1263	360	Kpha	Zrou	5032	2298	928	1046	1096	1132	1162	1222	1283	1313	179	0.968	0.814423	2.34125	0.548933	0.0661025	0.384964	0.461842
Saccharomycotina	Lthe	Lelo	5079	2587	502	615	671	716	741	807	879	929	266	Lelo	Lthe	5769	3458	501	615	651	681	701	757	828	877	198	0.978	0.907541	3.82864	0.614017	0.0471305	0.338852	0.569781
Saccharomycotina	Mgui	Lelo	5907	2513	2149	2377	2440	2466	2490	2565	2654	2710	182	Lelo	Mgui	5769	2361	2152	2388	2447	2478	2498	2562	2596	2613	139	0.535	0.631638	1.20931	0.660881	0.0435254	0.295593	0.780257
Saccharomycotina	Ncas	Lelo	5578	2951	331	432	503	541	565	615	695	734	299	Lelo	Ncas	5769	3571	324	384	406	422	438	465	504	532	255	1.004	0.942275	5.07628	0.609989	0.0518144	0.338197	0.572488
Saccharomycotina	Ndai	Lelo	5533	2934	325	410	467	508	529	577	650	694	312	Lelo	Ndai	5769	3511	320	376	398	415	424	458	489	518	206	1.007	0.94293	5.1093	0.604767	0.0486065	0.346627	0.566289
Saccharomycotina	Opar	Lelo	5314	2795	429	517	564	597	612	670	732	775	276	Lelo	Opar	5769	3332	428	500	532	558	572	609	641	675	236	0.894	0.922674	4.2765	0.599159	0.0500685	0.350773	0.618377
Saccharomycotina	Spas	Lelo	5971	2371	2421	2843	2933	2967	2985	3060	3149	3190	158	Lelo	Spas	5769	2105	2421	2932	3061	3111	3136	3190	3256	3299	141	0.385	0.587564	1.04889	0.648884	0.0433459	0.30777	0.990287
Saccharomycotina	Ssti	Lelo	5804	2136	2627	2890	2956	2979	2994	3069	3156	3208	146	Lelo	Ssti	5769	2100	2641	2952	3011	3038	3061	3127	3170	3203	75	0.416	0.544803	0.914255	0.671848	0.0350515	0.293101	0.879866
Saccharomycotina	Tbla	Lelo	5374	2932	318	411	457	494	516	573	647	682	276	Lelo	Tbla	5769	3692	318	382	404	417	426	454	471	489	208	1.045	0.942924	5.10896	0.630437	0.0460645	0.323499	0.568855
Saccharomycotina	Tdel	Lelo	4960	2458	503	612	660	705	732	794	870	919	256	Lelo	Tdel	5769	3471	501	621	662	697	709	764	831	877	185	0.984	0.906422	3.79956	0.609666	0.045347	0.344987	0.5616
Saccharomycotina	Tpha	Lelo	5232	2700	357	468	514	551	580	638	716	753	269	Lelo	Tpha	5769	3586	356	412	434	452	464	487	513	541	111	1.03	0.935188	4.74901	0.611003	0.0369362	0.352061	0.55476
Saccharomycotina	Ylip	Lelo	6438	4247	229	269	290	308	320	348	379	406	244	Lelo	Ylip	5769	3476	230	277	296	312	320	344	381	408	427	1.154	0.962399	6.41786	0.657388	0.0571161	0.285495	0.548241
Saccharomycotina	Zrou	Lelo	4980	2489	510	615	668	711	738	800	872	912	259	Lelo	Zrou	5769	3479	509	621	664	699	714	759	814	839	195	1.013	0.9052	3.76835	0.613361	0.0466598	0.339979	0.548089
Saccharomycotina	Mgui	Lthe	5907	3345	606	748	803	841	870	937	1014	1077	197	Lthe	Mgui	5079	2327	608	763	851	901	946	1057	1143	1211	266	0.957	0.889496	3.41061	0.580434	0.0473803	0.372186	0.539492
Saccharomycotina	Ncas	Lthe	5578	1887	1795	2489	2826	2991	3073	3161	3202	3221	60	Lthe	Ncas	5079	1258	1788	1889	1902	1906	1915	1936	1962	1973	145	0.449	0.663789	1.34397	0.444586	0.0289794	0.526435	0.657263
Saccharomycotina	Ndai	Lthe	5533	1913	1714	2390	2723	2883	2975	3073	3115	3133	71	Lthe	Ndai	5079	1312	1709	1813	1832	1839	1846	1865	1876	1897	219	0.463	0.677441	1.40662	0.448602	0.0403394	0.511059	0.656374
Saccharomycotina	Opar	Lthe	5314	2624	795	900	946	968	993	1058	1132	1182	212	Lthe	Opar	5079	2265	796	892	935	966	983	1023	1064	1094	256	0.95	0.846916	2.71446	0.555442	0.0531697	0.391388	0.495171
Saccharomycotina	Spas	Lthe	5971	3394	543	680	734	768	796	858	938	993	216	Lthe	Spas	5079	2264	544	717	821	867	898	998	1076	1114	235	0.939	0.901629	3.68017	0.567901	0.0452675	0.386831	0.545299
Saccharomycotina	Ssti	Lthe	5804	3104	622	745	798	833	862	929	1009	1074	223	Lthe	Ssti	5079	2148	620	769	847	896	930	1036	1102	1134	281	0.916	0.885877	3.33797	0.544757	0.0522767	0.402966	0.526842
Saccharomycotina	Tbla	Lthe	5374	2033	1672	2264	2530	2677	2740	2847	2876	2894	53	Lthe	Tbla	5079	1651	1674	1747	1766	1772	1775	1789	1806	1834	193	0.521	0.679901	1.41829	0.518362	0.0346138	0.447024	0.676458
Saccharomycotina	Tdel	Lthe	4960	754	3567	3792	3832	3841	3848	3862	3868	3882	47	Lthe	Tdel	5079	924	3565	3749	3772	3787	3790	3804	3809	3822	51	0.417	0.289571	0.364562	0.577227	0.0337117	0.389061	0.400835
Saccharomycotina	Tpha	Lthe	5232	1563	1949	2644	2933	3072	3158	3283	3310	3330	38	Lthe	Tpha	5079	1363	1946	2010	2018	2022	2025	2033	2042	2066	163	0.501	0.622248	1.173	0.456047	0.0313279	0.512625	0.566416
Saccharomycotina	Ylip	Lthe	6438	4252	399	439	456	471	476	503	531	564	209	Lthe	Ylip	5079	2625	402	503	550	577	587	609	654	692	496	1.203	0.930451	4.55647	0.641751	0.0657895	0.29246	0.496357
Saccharomycotina	Zrou	Lthe	4980	856	3464	3673	3709	3719	3725	3740	3746	3755	34	Lthe	Zrou	5079	1035	3464	3625	3655	3664	3665	3675	3680	3683	50	0.445	0.311264	0.39998	0.60396	0.0268285	0.369211	0.422451
Saccharomycotina	Ncas	Mgui	5578	2857	370	508	584	635	676	769	857	929	306	Mgui	Ncas	5907	3619	363	454	480	496	512	553	593	622	244	0.986	0.936178	4.7917	0.602307	0.0511533	0.34654	0.571872
Saccharomycotina	Ndai	Mgui	5533	2905	359	483	559	607	642	731	807	885	293	Mgui	Ndai	5907	3641	356	428	457	476	486	527	564	592	206	0.999	0.9375	4.85016	0.61035	0.0465268	0.343124	0.572776
Saccharomycotina	Opar	Mgui	5314	2358	548	681	766	805	850	942	1024	1081	274	Mgui	Opar	5907	3083	547	651	700	726	744	795	831	873	273	0.864	0.902415	3.6992	0.53733	0.0540194	0.408651	0.56122
Saccharomycotina	Spas	Mgui	5971	2321	2249	2669	2757	2800	2825	2885	2919	2934	116	Mgui	Spas	5907	2187	2247	2763	2903	2953	2978	3037	3083	3118	87	0.478	0.621485	1.1701	0.610675	0.0274993	0.361826	0.793986
Saccharomycotina	Ssti	Mgui	5804	1873	2718	2981	3053	3088	3111	3158	3188	3211	124	Mgui	Ssti	5907	1980	2728	3027	3113	3147	3178	3238	3279	3298	87	0.421	0.534967	0.885727	0.615004	0.0336792	0.351317	0.781489
Saccharomycotina	Tbla	Mgui	5374	2976	341	452	517	559	592	680	759	822	273	Mgui	Tbla	5907	3847	339	414	445	465	477	503	533	554	208	1.036	0.939722	4.9523	0.643619	0.0453731	0.311008	0.583805
Saccharomycotina	Tdel	Mgui	4960	2307	590	736	821	871	911	1024	1111	1176	263	Mgui	Tdel	5907	3449	588	728	786	831	848	916	986	1043	197	0.975	0.891598	3.45434	0.594076	0.0474765	0.358448	0.543258
Saccharomycotina	Tpha	Mgui	5232	2660	387	528	600	644	680	775	861	917	270	Mgui	Tpha	5907	3660	385	455	492	513	525	550	581	617	125	1.014	0.930694	4.56592	0.609627	0.0381017	0.352272	0.559542
Saccharomycotina	Ylip	Mgui	6438	4067	254	297	330	347	362	391	429	466	292	Mgui	Ylip	5907	3450	256	322	350	372	380	403	445	477	494	1.142	0.958688	6.1047	0.63515	0.0664132	0.298437	0.533197
Saccharomycotina	Zrou	Mgui	4980	2319	585	725	810	853	896	1000	1085	1149	278	Mgui	Zrou	5907	3449	584	714	768	809	829	890	941	976	200	0.996	0.892624	3.47609	0.593538	0.0491871	0.357275	0.531934
Saccharomycotina	Ndai	Ncas	5533	996	3808	4043	4085	4100	4114	4170	4204	4227	38	Ncas	Ndai	5578	1031	3809	4017	4067	4089	4102	4152	4194	4217	40	0.236	0.314463	0.405333	0.580137	0.022324	0.397539	0.773016
Saccharomycotina	Opar	Ncas	5314	2835	479	532	554	568	577	612	638	673	254	Ncas	Opar	5578	2760	489	613	663	695	712	764	800	828	283	0.988	0.911127	3.92523	0.563785	0.0541112	0.382104	0.519919
Saccharomycotina	Spas	Ncas	5971	3561	342	412	434	450	468	506	550	583	305	Ncas	Spas	5578	2659	350	495	576	624	663	746	832	864	301	0.963	0.940081	4.96932	0.572902	0.0558165	0.371281	0.559268
Saccharomycotina	Ssti	Ncas	5804	3301	363	436	466	483	497	535	580	612	317	Ncas	Ssti	5578	2628	372	511	592	639	671	766	830	866	337	0.942	0.935424	4.75914	0.55687	0.0614258	0.381704	0.552983
Saccharomycotina	Tbla	Ncas	5374	1825	1153	1415	1513	1559	1588	1631	1653	1666	141	Ncas	Tbla	5578	1996	1157	1504	1610	1637	1657	1684	1704	1737	250	0.443	0.78908	2.10744	0.442143	0.0452442	0.512613	0.787553
Saccharomycotina	Tdel	Ncas	4960	848	1929	2018	2037	2040	2046	2064	2083	2093	127	Ncas	Tdel	5578	1764	1931	2663	3005	3170	3240	3333	3370	3395	65	0.356	0.633707	1.21749	0.391135	0.0287511	0.580114	0.69625
Saccharomycotina	Tpha	Ncas	5232	1417	1395	1713	1814	1862	1896	1941	1966	1981	138	Ncas	Tpha	5578	1784	1398	1757	1887	1923	1941	1960	1987	2009	182	0.428	0.741628	1.75886	0.399277	0.0399152	0.560808	0.691857
Saccharomycotina	Ylip	Ncas	6438	4437	232	255	263	266	270	282	302	317	251	Ncas	Ylip	5578	3070	240	318	359	379	395	414	447	482	500	1.227	0.960719	6.2711	0.650295	0.0650554	0.28465	0.509169
Saccharomycotina	Zrou	Ncas	4980	988	1858	1946	1966	1971	1975	1993	2009	2019	136	Ncas	Zrou	5578	1819	1862	2578	2890	3027	3107	3191	3214	3226	96	0.389	0.647661	1.27432	0.4105	0.033928	0.555572	0.683457
Saccharomycotina	Opar	Ndai	5314	2944	449	498	518	532	539	571	596	639	206	Ndai	Opar	5533	2879	457	575	620	646	659	707	745	772	262	0.995	0.916475	4.0796	0.585756	0.0470778	0.367166	0.539528
Saccharomycotina	Spas	Ndai	5971	3584	335	395	415	435	446	487	527	558	236	Ndai	Spas	5533	2711	341	468	538	580	618	694	772	808	301	0.967	0.941238	5.02501	0.581363	0.0495936	0.369043	0.565875
Saccharomycotina	Ssti	Ndai	5804	3343	345	403	433	453	463	498	534	572	233	Ndai	Ssti	5533	2697	351	467	540	580	607	696	759	793	321	0.947	0.938608	4.90047	0.567616	0.0520628	0.380321	0.562586
Saccharomycotina	Tbla	Ndai	5374	1810	1129	1375	1492	1543	1561	1612	1636	1662	241	Ndai	Tbla	5533	1957	1130	1483	1599	1632	1653	1683	1703	1735	244	0.453	0.792885	2.14002	0.435592	0.0560823	0.508326	0.762416
Saccharomycotina	Tdel	Ndai	4960	906	1861	1946	1960	1968	1974	1993	2006	2025	231	Ndai	Tdel	5533	1771	1862	2573	2906	3074	3155	3247	3292	3315	59	0.377	0.645192	1.26404	0.395421	0.042836	0.561743	0.676717
Saccharomycotina	Tpha	Ndai	5232	1399	1358	1668	1768	1817	1841	1884	1914	1947	220	Ndai	Tpha	5533	1812	1358	1704	1838	1883	1906	1921	1942	1962	184	0.446	0.747701	1.79837	0.398932	0.0501926	0.550876	0.668793
Saccharomycotina	Ylip	Ndai	6438	4512	217	240	247	251	256	270	286	300	192	Ndai	Ylip	5533	3135	225	303	343	362	378	400	436	474	480	1.235	0.963077	6.47975	0.663284	0.0582878	0.278428	0.517242
Saccharomycotina	Zrou	Ndai	4980	1020	1809	1887	1903	1911	1916	1935	1945	1968	239	Ndai	Zrou	5533	1818	1813	2510	2817	2961	3043	3132	3166	3182	90	0.408	0.655474	1.3075	0.411842	0.0477434	0.540415	0.661646
Saccharomycotina	Spas	Opar	5971	3177	488	582	626	652	669	716	754	794	274	Opar	Spas	5314	2333	487	645	724	763	791	880	942	996	290	0.849	0.913602	3.99504	0.534433	0.0547042	0.410863	0.575099
Saccharomycotina	Ssti	Opar	5804	2824	567	654	708	736	753	800	838	882	309	Opar	Ssti	5314	2244	564	687	763	798	832	919	970	1007	290	0.825	0.898273	3.60122	0.50746	0.059978	0.432562	0.55253
Saccharomycotina	Tbla	Opar	5374	2942	428	527	566	593	612	652	689	733	245	Opar	Tbla	5314	3116	423	475	496	506	514	539	570	587	199	1.037	0.920378	4.20113	0.615838	0.0451357	0.339026	0.54658
Saccharomycotina	Tdel	Opar	4960	2218	765	863	905	937	954	1000	1041	1076	232	Opar	Tdel	5314	2687	765	875	911	945	970	1033	1100	1150	189	0.972	0.85108	2.77016	0.560956	0.0481473	0.390897	0.491172
Saccharomycotina	Tpha	Opar	5232	2526	505	611	662	689	704	749	793	828	254	Opar	Tpha	5314	2897	504	557	582	598	608	636	672	700	136	1.011	0.904324	3.74629	0.568627	0.0408934	0.390479	0.508628
Saccharomycotina	Ylip	Opar	6438	4057	297	325	330	340	345	363	389	412	289	Opar	Ylip	5314	2727	299	362	401	418	431	458	499	530	497	1.138	0.949285	5.4592	0.608103	0.0704554	0.321441	0.507261
Saccharomycotina	Zrou	Opar	4980	2203	749	839	878	906	919	965	1010	1043	243	Opar	Zrou	5314	2704	749	853	894	925	949	1002	1053	1083	211	0.994	0.854478	2.81721	0.557867	0.0516144	0.390518	0.479563
Saccharomycotina	Ssti	Spas	5804	1589	3011	3655	3779	3812	3827	3853	3873	3895	74	Spas	Ssti	5971	1828	3017	3555	3671	3699	3716	3742	3756	3769	68	0.334	0.488068	0.76026	0.594571	0.0247085	0.38072	0.868836
Saccharomycotina	Tbla	Spas	5374	2764	318	444	519	567	597	688	760	789	266	Spas	Tbla	5971	3767	318	392	422	433	444	472	496	517	207	1.004	0.94394	5.16122	0.609861	0.0441685	0.345971	0.573379
Saccharomycotina	Tdel	Spas	4960	2154	545	711	809	856	891	993	1067	1100	236	Spas	Tdel	5971	3444	544	680	729	772	790	853	937	980	202	0.949	0.900375	3.65025	0.568787	0.0445031	0.38671	0.539643
Saccharomycotina	Tpha	Spas	5232	2455	350	500	591	641	680	779	842	877	266	Spas	Tpha	5971	3625	350	409	444	463	478	503	533	567	124	0.985	0.937517	4.85091	0.578882	0.0371322	0.383986	0.550976
Saccharomycotina	Ylip	Spas	6438	3994	237	304	329	351	363	399	431	474	281	Spas	Ylip	5971	3478	239	303	328	349	359	382	425	451	497	1.121	0.961641	6.35054	0.626163	0.0651974	0.30864	0.537149
Saccharomycotina	Zrou	Spas	4980	2202	531	693	785	828	864	957	1026	1057	241	Spas	Zrou	5971	3501	529	652	703	740	763	818	878	901	189	0.971	0.903205	3.71854	0.576585	0.0434739	0.379941	0.536328
Saccharomycotina	Tbla	Ssti	5374	2733	353	465	528	569	602	700	761	789	289	Ssti	Tbla	5804	3518	351	415	439	456	469	492	519	548	242	0.987	0.937019	4.82871	0.596811	0.050697	0.352492	0.566589
Saccharomycotina	Tdel	Ssti	4960	2069	614	759	835	884	921	1026	1084	1112	265	Ssti	Tdel	5804	3155	615	747	802	849	870	932	1013	1068	213	0.929	0.885823	3.33691	0.547876	0.0501311	0.401993	0.522413
Saccharomycotina	Tpha	Ssti	5232	2397	400	552	624	673	709	795	850	877	298	Ssti	Tpha	5804	3345	399	459	496	513	527	553	591	618	140	0.961	0.927601	4.44909	0.560907	0.042786	0.396308	0.541412
Saccharomycotina	Ylip	Ssti	6438	3945	259	306	338	359	371	403	436	464	310	Ssti	Ylip	5804	3176	261	329	354	376	384	405	443	470	521	1.097	0.957523	6.01429	0.60749	0.0708923	0.321617	0.530252
Saccharomycotina	Zrou	Ssti	4980	2139	584	728	803	852	885	989	1058	1086	272	Ssti	Zrou	5804	3222	582	703	754	795	816	870	923	951	232	0.953	0.891877	3.46022	0.557392	0.0524017	0.390206	0.521643
Saccharomycotina	Tdel	Tbla	4960	1267	1848	1906	1925	1929	1932	1946	1964	1998	197	Tbla	Tdel	5374	1865	1845	2466	2733	2871	2948	3044	3071	3092	58	0.444	0.642636	1.2535	0.471616	0.0383978	0.489986	0.682606
Saccharomycotina	Tpha	Tbla	5232	1593	1716	2023	2088	2123	2147	2174	2202	2229	167	Tbla	Tpha	5374	1800	1712	1998	2067	2095	2104	2123	2146	2169	133	0.474	0.676787	1.40353	0.472694	0.0417944	0.485511	0.674922
Saccharomycotina	Ylip	Tbla	6438	4648	212	239	243	249	253	263	285	307	179	Tbla	Ylip	5374	3127	215	289	327	347	356	373	405	433	455	1.275	0.96385	6.55215	0.682916	0.0556873	0.261397	0.516258
Saccharomycotina	Zrou	Tbla	4980	1369	1797	1857	1872	1877	1880	1895	1911	1935	208	Tbla	Zrou	5374	1971	1794	2359	2600	2733	2794	2876	2903	2914	87	0.464	0.653178	1.29764	0.493864	0.0436197	0.462517	0.695217
Saccharomycotina	Tpha	Tdel	5232	1359	2168	2900	3215	3365	3439	3541	3565	3577	31	Tdel	Tpha	4960	938	2165	2205	2209	2209	2209	2212	2221	2248	168	0.418	0.574863	1.00697	0.392046	0.0339648	0.573989	0.539169
Saccharomycotina	Ylip	Tdel	6438	4301	400	434	449	465	473	493	516	543	177	Tdel	Ylip	4960	2563	403	499	544	571	581	607	651	689	459	1.214	0.929549	4.52186	0.647853	0.0600283	0.292119	0.496055
Saccharomycotina	Zrou	Tdel	4980	628	3910	4039	4056	4057	4058	4062	4068	4072	31	Tdel	Zrou	4960	621	3909	4037	4053	4061	4063	4067	4070	4073	62	0.303	0.21338	0.251043	0.588873	0.0438472	0.36728	0.414699
Saccharomycotina	Ylip	Tpha	6438	4528	244	267	278	281	286	297	314	333	107	Tpha	Ylip	5232	2868	250	337	376	399	410	433	464	501	473	1.262	0.957669	6.02543	0.661775	0.0518969	0.286328	0.502188
Saccharomycotina	Zrou	Tpha	4980	1049	2090	2139	2144	2145	2146	2149	2157	2183	167	Tpha	Zrou	5232	1463	2091	2787	3073	3197	3262	3349	3371	3380	63	0.448	0.59058	1.0591	0.416515	0.0381363	0.545349	0.549074
Saccharomycotina	Zrou	Ylip	4980	2559	385	480	525	554	565	587	626	659	488	Ylip	Zrou	6438	4288	382	419	432	446	456	470	491	513	254	1.237	0.932825	4.65067	0.64285	0.0696648	0.287485	0.484775
Taphrinomycotina	Scry	Sjap	5134	1305	2728	3082	3134	3151	3169	3204	3246	3268	183	Sjap	Scry	4863	958	2728	3100	3149	3169	3182	3216	3249	3269	236	0.574	0.456086	0.672894	0.498348	0.0922704	0.409381	0.285175
Taphrinomycotina	Scry	Soct	5134	586	4090	4433	4469	4472	4474	4477	4478	4479	97	Soct	Scry	4979	321	4090	4471	4514	4521	4526	4537	4542	4546	165	0.083	0.193214	0.222307	0.469219	0.135541	0.395241	0.680463
Taphrinomycotina	Scry	Spom	5134	712	3703	4096	4141	4151	4156	4175	4202	4210	21	Spom	Scry	5116	737	3704	4052	4097	4104	4111	4130	4153	4158	43	0.295	0.279194	0.345298	0.509673	0.0225114	0.467816	0.321737
Taphrinomycotina	Scry	Pmur	5134	3474	188	274	331	378	407	487	577	626	28	Pmur	Scry	3538	1499	186	223	236	246	251	267	281	311	531	1.226	0.957071	5.45872	0.599301	0.0673656	0.333333	0.460988
Taphrinomycotina	Sjap	Soct	4863	990	2707	3087	3139	3163	3176	3204	3238	3255	89	Soct	Sjap	4979	1145	2707	3076	3134	3155	3175	3210	3256	3276	81	0.577	0.451024	0.661636	0.482159	0.0383921	0.479449	0.266105
Taphrinomycotina	Sjap	Spom	4863	925	2766	3144	3211	3234	3251	3285	3337	3356	35	Spom	Sjap	5116	1269	2767	3131	3183	3199	3221	3255	3304	3325	54	0.554	0.446645	0.652007	0.493477	0.020018	0.486505	0.289855
Taphrinomycotina	Sjap	Pmur	4863	3231	187	267	328	376	403	490	580	633	48	Pmur	Sjap	3538	1600	184	224	240	250	255	267	280	313	48	1.214	0.956017	5.39201	0.601619	0.0119552	0.386426	0.467637
Taphrinomycotina	Soct	Spom	4979	488	3724	4134	4185	4195	4203	4217	4250	4260	199	Spom	Soct	5116	768	3726	4073	4106	4119	4123	4143	4164	4171	639	0.305	0.262887	0.320524	0.474858	0.316824	0.208318	0.262366
Taphrinomycotina	Soct	Pmur	4979	3323	194	279	333	380	410	495	584	631	224	Pmur	Soct	3538	1515	192	227	243	251	259	276	289	319	45	1.233	0.954817	5.3186	0.595007	0.0330833	0.37191	0.450588
Taphrinomycotina	Spom	Pmur	5116	3461	202	289	340	387	416	501	590	642	182	Pmur	Spom	3538	1492	200	236	247	256	262	280	297	323	617	1.196	0.953687	5.25178	0.600218	0.096825	0.302957	0.469732
