# Supplementary material for: Heterogeneous rates of genome rearrangement contributed to the disparity of species richness in Ascomycota
Source: BMC Genomics. 2018 Apr 24;19:282. doi: 10.1186/s12864-018-4683-0 (PMC5937819; doi:10.1186/s12864-018-4683-0)
Supplement: Supplementary file 6 — Table S4. Gamma parameters estimated in all pairwise comparison between Saccharomyces cerevisiae, Schizosaccharomyces pombe and Neurospora crassa and other species. (XLSX 11 kb) [file 12864_2018_4683_MOESM6_ESM.xlsx]

## Sheet: Table S4
Table S4- Gamma parameters estimated in all pairwise comparison between Saccharomyces cerevisiae, Schizosaccharomyces pombe and Neurospora crassa and other species
Subphyum	Species A	Species B	Gamma parameter α
Pezizomycotina	Ncra	Ztri	2.55698
Pezizomycotina	Ncra	Bpan	2.56404
Pezizomycotina	Ncra	Emes	2.70673
Pezizomycotina	Ncra	Ccar	2.70864
Pezizomycotina	Ncra	Anam	2.71066
Pezizomycotina	Ncra	Espi	2.71453
Pezizomycotina	Ncra	Cyeg	2.71557
Pezizomycotina	Ncra	Uree	2.71665
Pezizomycotina	Ncra	Pans	2.72177
Pezizomycotina	Ncra	Ccor	2.722
Pezizomycotina	Ncra	Eder	2.72921
Pezizomycotina	Ncra	Fped	2.73184
Pezizomycotina	Ncra	Cepi	2.73351
Pezizomycotina	Ncra	Rmac	2.7441
Pezizomycotina	Ncra	Ceur	2.74703
Pezizomycotina	Ncra	Exen	2.74892
Pezizomycotina	Ncra	Ptri	2.7773
Pezizomycotina	Ncra	Trub	2.80225
Pezizomycotina	Ncra	Ater	2.80809
Pezizomycotina	Ncra	Cimm	2.84356
Pezizomycotina	Ncra	Aota	2.84386
Pezizomycotina	Ncra	Mgyp	2.84456
Pezizomycotina	Ncra	Prub	2.84504
Pezizomycotina	Ncra	Afum	2.85013
Pezizomycotina	Ncra	Mthe	2.87179
Pezizomycotina	Ncra	Anig	2.91686
Pezizomycotina	Ncra	Aory	2.93796
Pezizomycotina	Ncra	Tter	3.0407
Pezizomycotina	Ncra	Cglo	3.04639
Pezizomycotina	Ncra	Gloz	3.05462
Pezizomycotina	Ncra	Cthe	3.08785
Pezizomycotina	Ncra	Sscl	3.09287
Pezizomycotina	Ncra	Tatr	3.19773
Pezizomycotina	Ncra	Ssch	3.19979
Pezizomycotina	Ncra	Pfic	3.29155
Pezizomycotina	Ncra	Fgra	3.39412
Pezizomycotina	Ncra	Valf	3.45974
Pezizomycotina	Ncra	Cmil	3.58318
Saccharomycotina	Scer	Cgla	2.29023
Saccharomycotina	Scer	Kafr	2.30972
Saccharomycotina	Scer	Ncas	2.32781
Saccharomycotina	Scer	Ndai	2.34395
Saccharomycotina	Scer	Tdel	2.44023
Saccharomycotina	Scer	Zrou	2.46592
Saccharomycotina	Scer	Lthe	2.46795
Saccharomycotina	Scer	Klac	2.48115
Saccharomycotina	Scer	Egos	2.48976
Saccharomycotina	Scer	Tpha	2.55457
Saccharomycotina	Scer	Ecym	2.56201
Saccharomycotina	Scer	Ylip	2.58057
Saccharomycotina	Scer	Tbla	2.67702
Saccharomycotina	Scer	Ctro	2.7069
Saccharomycotina	Scer	Clus	2.71644
Saccharomycotina	Scer	Mgui	2.72079
Saccharomycotina	Scer	Kpha	2.72136
Saccharomycotina	Scer	Calb2	2.73178
Saccharomycotina	Scer	Spas	2.73439
Saccharomycotina	Scer	Lelo	2.73768
Saccharomycotina	Scer	Opar	2.73968
Saccharomycotina	Scer	Cten	2.74015
Saccharomycotina	Scer	Cdub	2.74072
Saccharomycotina	Scer	Cort	2.77398
Saccharomycotina	Scer	Dhan	2.77559
Saccharomycotina	Scer	Ssti	2.78832
Taphrinomycotina	Spom	Pmur	2.53223
Taphrinomycotina	Spom	Sjap	2.31288
Taphrinomycotina	Spom	Soct	3.82696
Taphrinomycotina	Spom	Scry	3.66284
