# Supplementary material for: Heterogeneous rates of genome rearrangement contributed to the disparity of species richness in Ascomycota
Source: BMC Genomics. 2018 Apr 24;19:282. doi: 10.1186/s12864-018-4683-0 (PMC5937819; doi:10.1186/s12864-018-4683-0)
Supplement: Supplementary file 7 — Table S5. List of sequencing data information, assembly, and genetic distance for 216 strains in Saccharomyces cerevisiae, Schizosaccharomyces pombe and Neurospora crassa. (XLSX 25 kb) [file 12864_2018_4683_MOESM7_ESM.xlsx]

## Sheet: N. crassa
Table S5- List of sequencing data information, assembly, and genetic distance for 216 strains in Saccharomyces cerevisiae, Schizosaccharomyces pombe and Neurospora crassa.
	Neurospora crassa Reads and Assemblies
	Accession	Read Pairs	Coverage	Number of Scaffolds	Total Assembly Size	Assembly N50	Genetic Distance from Reference
	SRR1797884	30564004	148.357	728	41082833	172968	0.00442466
	SRR1797886	26796569	130.07	617	41338046	188390	0.00314086
	SRR1797922	19902277	96.6051	813	41135930	160332	0.00430121
	SRR1797925	19567916	94.9821	1104	41194861	151539	0.0031121
	SRR1797931	18877736	91.632	569	40949061	225934	0.00989629
	SRR1797935	18766874	91.0939	940	41306497	159784	0.00515153
	SRR1797942	23508665	114.11	859	40897693	171522	0.00981378
	SRR1797987	18001757	87.38	737	41398345	170807	0.00467416
	SRR1797988	17642648	85.6369	927	41344869	145910	0.00464278
	SRR1797992	18046632	87.5978	1527	41608841	191173	0.00414809
	SRR1797995	27972911	135.78	43695	57003391	102865	0.0100207
	SRR1798021	19704464	95.6449	779	40926691	195268	0.00308338
	SRR1798022	19179292	93.0957	7840	47111448	165082	0.00448671
	SRR1798024	20702987	100.492	671	41173256	176958	0.00433199
	SRR1798051	18619666	90.3793	4499	42049406	208197	0.010314
	SRR1798052	16267726	78.9631	1301	41523561	218523	0.00308338
	SRR1798053	16771014	81.406	666	40885672	205866	0.00989629
	SRR1798059	30751421	149.266	640	40921783	221323	0.00308338
	SRR1798234	13532479	65.6863	1524	40850019	162889	0.00607761
	SRR1798549	10307056	50.0301	1068	41038194	147536	0.0112201
	SRR1799241	12002782	58.2612	1445	41554213	209281	0.00741321
	SRR1800184	10956216	53.1812	712	41163621	187264	0.00766986
	SRR4069225	10836046	52.5978	1161	41671902	181583	0.00476862
	SRR4142838	13653715	66.2747	997	41502683	192894	0.00473708
	SRR4143336	11746226	57.0158	700	41026971	207848	0.00985499
	SRR4143343	10617400	51.5365	1485	42774605	176159	0.0117564
	SRR4143351	10350217	50.2397	1519	43052209	193924	0.0189299
	SRR4151237	11145448	54.0997	1273	41781846	194002	0.00375609
	SRR4151293	11394007	55.3062	6202	45125205	88055	0.0037859

## Sheet: S. cerevisiae
	Saccharomyces cerevisiae Assemblies
	Strain	Number of Scaffolds	Assembly Size	N50	Genetic Distance from Reference
	BE001	247	11958749	896464	0.00580821
	BE002	195	12135891	897457	0.00531349
	BE003	92	12058477	899389	0.00511931
	BE004	276	12204267	904239	0.00524853
	BE005	341	12361416	901269	0.00531349
	BE006	478	12507844	907692	0.00483188
	BE007	218	11917003	893276	0.00557568
	BE008	263	12141194	895195	0.00534606
	BE009	295	12024663	893597	0.00560872
	BE010	284	12233126	893995	0.00541137
	BE011	158	12153526	899579	0.00495906
	BE012	244	12114834	900287	0.00534606
	BE013	298	12289288	920709	0.00492718
	BE014	126	11932271	903687	0.00518381
	BE015	181	12000634	892588	0.00547692
	BE016	177	12055600	897733	0.00544411
	BE017	191	12045918	890549	0.00511931
	BE018	45	12172642	923302	0.00139189
	BE019	221	12094692	891065	0.00537869
	BE020	86	11908551	895690	0.00470559
	BE021	263	12213375	894596	0.00483188
	BE022	228	12043868	899084	0.00524853
	BE023	378	12395708	908339	0.00515153
	BE024	93	12095664	898348	0.00464278
	BE025	432	12419433	901243	0.00508714
	BE026	257	12117445	895678	0.00524853
	BE027	217	12141818	895424	0.00524853
	BE028	373	12363645	904076	0.00505504
	BE029	392	12356564	897119	0.00521614
	BE030	219	12004411	903250	0.00531349
	BE031	212	11991999	902333	0.00515153
	BE032	249	12189529	897870	0.00495906
	BE033	113	11971645	889867	0.00467416
	BE034	77	12077422	893084	0.00511931
	BE035	309	12122929	902025	0.00587519
	BE036	267	12092408	912922	0.00537869
	BE037	287	12104117	896256	0.00574147
	BE038	380	12293473	895732	0.00515153
	BE039	261	12185411	895734	0.00502299
	BE040	208	12085333	895657	0.00524853
	BE041	225	12060817	899559	0.00550978
	BE042	192	12008617	899457	0.00580821
	BE043	283	12127061	896657	0.00508714
	BE044	129	11993383	924156	0.00577481
	BE045	517	12286898	894352	0.00594242
	BE046	489	12256569	895839	0.00564181
	BE047	466	12252828	900165	0.00570819
	BE048	476	12244769	889748	0.00577481
	BE049	488	12262421	896879	0.00584167
	BE050	536	12310301	894751	0.00580821
	BE051	370	12144653	900523	0.0055427
	BE052	599	12571992	897523	0.00560872
	BE053	430	12157731	894998	0.0055427
	BE054	437	12200460	891086	0.00590877
	BE055	497	12252896	900390	0.00567497
	BE056	525	12314708	914439	0.00544411
	BE057	566	12341989	903082	0.00537869
	BE058	395	12152900	893679	0.00537869
	BE059	398	12383659	896749	0.00528099
	BE060	495	12272740	904605	0.00584167
	BE061	416	12268826	899238	0.00541137
	BE062	547	12395782	899551	0.00511931
	BE063	422	12322823	905233	0.00511931
	BE064	575	12289946	893501	0.00567497
	BE065	402	12098161	896573	0.00580821
	BE066	443	12174042	897154	0.00550978
	BE067	438	12182130	910612	0.00580821
	BE068	157	11906575	887947	0.00584167
	BE069	478	12268615	905576	0.00564181
	BE070	178	11992971	887487	0.00584167
	BE071	331	12027423	897896	0.00574147
	BE072	317	12021606	893848	0.00560872
	BE073	542	12326305	904103	0.00560872
	BE074	334	12113438	895651	0.00547692
	BE075	430	12206827	901294	0.00521614
	BE076	400	12187763	903398	0.00521614
	BE077	389	12154501	905747	0.00524853
	BE078	402	12192411	898970	0.00521614
	BE079	406	12205537	895375	0.00594242
	BE080	497	12342674	902548	0.00521614
	BE081	537	12259592	900662	0.00511931
	BE082	468	12182436	898634	0.00560872
	BE084	228	12144452	920590	0.00505504
	BE085	533	12479185	905422	0.00534606
	BE086	563	12362330	904236	0.004991
	BE087	490	12293008	901378	0.00587519
	BE088	214	12223673	898704	0.00464278
	BE089	505	12286626	898771	0.0055427
	BE090	482	12289934	914249	0.00567497
	BE091	501	12400786	920785	0.00515153
	BE092	385	12336308	902325	0.0055427
	BE093	347	12141343	898720	0.0055427
	BE094	517	12304834	893371	0.00600989
	BE095	787	12742543	915906	0.00547692
	BE096	1012	12919454	913013	0.00557568
	BE097	898	12808139	906726	0.00557568
	BE098	477	12168513	902957	0.00587519
	BE099	725	12492134	897086	0.00590877
	BE100	638	12349251	897014	0.00577481
	BE101	588	12358602	898700	0.00577481
	BE102	395	12167973	900905	0.00550978
	BI001	124	11884406	899607	0.00564181
	BI002	414	12499313	910956	0.00547692
	BI003	93	11869123	929799	0.00557568
	BI004	124	11913607	899117	0.00557568
	BI005	299	12513145	911927	0.0055427
	BR001	400	12362452	902653	0.00521614
	BR002	384	12318890	895381	0.00508714
	BR003	360	12343512	905142	0.00495906
	BR004	358	12381618	905819	0.00534606
	LA001	91	12091764	916156	0.00594242
	LA002	76	12238557	929633	0.000167546
	SA001	115	11860629	897434	0.00550978
	SA002	89	12068392	915521	0.004991
	SA003	85	11947238	903837	0.00604372
	SA004	117	11889758	896270	0.00584167
	SA005	87	11858350	897207	0.00574147
	SA006	93	11788988	898709	0.00564181
	SA007	123	11873460	898715	0.00560872
	SP001	1476	13250481	914813	0.00486359
	SP002	84	12083633	899075	0.00470559
	SP003	415	12297656	899100	0.004991
	SP005	263	12099394	918833	0.00521614
	SP006	112	12077255	898007	0.00502299
	SP007	325	12358422	902532	0.00436283
	SP008	587	12409833	895717	0.00464278
	SP009	485	12313585	900533	0.00574147
	SP010	500	12395124	901711	0.00531349
	SP011	177	12063403	894182	0.00489536
	WI001	86	11994204	892639	0.00454897
	WI002	58	12061677	896575	0.00655869
	WI003	122	12239423	889066	0.00464278
	WI004	75	12035585	896078	0.00476862
	WI005	112	11891042	896334	0.00480022
	WI006	100	12027543	902043	0.00489536
	WI007	190	12081046	902139	0.00505504
	WI008	200	11843585	915488	0.00473708
	WI009	98	12228733	902372	0.00458019
	WI010	220	12326525	898329	0.00515153
	WI011	103	12154146	890655	0.00467416
	WI012	302	12156482	897467	0.00557568
	WI013	169	12104055	903648	0.00470559
	WI014	81	11901903	889888	0.00547692
	WI015	57	11871177	890276	0.00483188
	WI016	454	12506298	909672	0.0025468
	WI017	148	12074874	905160	0.00445566
	WI018	186	12167954	897900	0.00524853
	WI019	216	12203517	893334	0.00439372
	WL001	185	12149096	903974	0.00511931
	WL002	68	12009549	904495	0.004991
	WL003	156	12078565	901337	0.004991
	WL004	64	11884059	887652	0.00645455
	WL005	1156	12932175	901223	0.00486359
	WL006	1050	12822094	901164	0.00486359
	WL007	972	12811400	902261	0.004991

## Sheet: Sch. pombe
	Schizosaccharomyces pombeReads and Assemblies
	Strain	Reads Before Filtering	Coverage	Reads After Filtering	Number of Scaffolds	Total Assembly Size	Assembly N50	Genetic Distance from Reference
	CBS10391	3687828	144.266	3556056	185	12379933	812639	0.00785531
	CBS2628	4056960	158.706	3924884	318	12465236	190609	0.00701675
	CBS1063	3346840	130.927	3107144	250	12574977	254275	0.00448671
	CBS2775	2918280	114.162	2711388	268	12525825	247440	0.00550978
	CBS7335	3051128	119.359	2829096	244	12472126	429316	0.00378594
	CBS10460	2818788	110.27	2522868	289	12512013	242414	0.00560872
	CBS10458	2424908	94.8612	2098092	297	12551769	288146	0.00577481
	CBS10458	3457472	135.255	3104224	208	12413687	536640	0.00508714
	CBS10474	2861004	111.921	2637992	234	12519821	226530	0.00793
	CBS10394	4616840	180.608	4021920	285	12523722	294874	0.00476862
	CBS374	4362316	170.652	3998652	255	12500612	273347	0.00547692
	CBS2777	4471640	174.928	3844172	297	12612245	315991	0.00405685
	CBS1059	4162640	162.84	3838840	288	12596239	234850	0.00547692
	CBS10504	3073000	120.214	2857304	189	12460080	642334	0.00451781
	CBS10502	2416664	94.5387	2217168	197	12391673	533079	0.00075568
	CBS10501	4016480	157.123	3575032	193	12444077	496826	0.000780658
	CBS10500	3492152	136.611	3102844	188	12374354	533078	0.000680979
	CBS10499	3227224	126.247	2895596	181	12386730	397319	0.00075568
	CBS10498	3166780	123.883	2877808	285	12541523	425363	0.00564181
	CBS10477	2668164	104.377	2335772	222	12518905	536736	0.00587519
	CBS10475	3496748	136.791	3146300	216	12438739	304876	0.00534606
	CBS10469	3694388	144.523	3234216	267	12456916	311617	0.00607761
	CBS10464	2847044	111.375	2648620	239	12462684	354514	0.00567497
	CBS5682	2054040	80.353	1854924	265	12564820	265784	0.00607761
	CBS5557	2123392	83.066	1916888	226	12542135	300813	0.00414809
	CBS1061	2234948	87.43	1962624	212	12472123	390369	0.00396608
	CBS1058	2245956	87.8607	1957412	292	12606271	233871	0.00458019
	CBS1057	3105368	121.48	2852840	262	12662149	223421	0.00607761
	CBS1042	2845800	111.326	2612176	252	12490781	240089	0.00470559
	CBS357	3069280	120.069	2369316	190	12360236	418298	0.000239895
	CBS352	2730836	106.829	2505224	329	12596774	340127	0.00691005
	CBS352	2436880	95.3295	2206028	256	12553455	353923	0.00687462
