# Supplementary material for: Heterogeneous rates of genome rearrangement contributed to the disparity of species richness in Ascomycota
Source: BMC Genomics. 2018 Apr 24;19:282. doi: 10.1186/s12864-018-4683-0 (PMC5937819; doi:10.1186/s12864-018-4683-0)
Supplement: Supplementary file 8 — Table S6. List of structural variants identified from the genome sequencing data of 216 strains. (XLSX 2424 kb) [file 12864_2018_4683_MOESM8_ESM.xlsx]

## Sheet: Table S6
Species	Strain	ChrA	CoordA_1	CoordA_2	ChrB	CoordB_1	CoordB_2	ID	Score	StrandA	StrandB	Event	Chr of TE	TE-start position	TE-end position	Distance to TE
Ncra	SRR1798549	I	21150	21153	I	33951	33954	gridss0_3631o	6975.06	+	-	DEL	I	2286675	2287804	2265523
Ncra	SRR4143343	I	21150	21153	I	33951	33954	gridss0_7027o	4039.45	+	-	DEL	I	2286675	2287804	2265523
Ncra	SRR4143351	I	21150	21153	I	33951	33954	gridss0_8456o	4619.18	+	-	DEL	I	2286675	2287804	2265523
Ncra	SRR1798549	I	33951	33954	I	21150	21153	gridss0_3631o	6975.06	+	-	DEL	I	2286675	2287804	2252722
Ncra	SRR4143343	I	33951	33954	I	21150	21153	gridss0_7027o	4039.45	+	-	DEL	I	2286675	2287804	2252722
Ncra	SRR4143351	I	33951	33954	I	21150	21153	gridss0_8456o	4619.18	+	-	DEL	I	2286675	2287804	2252722
Ncra	SRR4143351	I	62915	62917	I	88919	88921	gridss0_8557o	2453.94	+	-	DEL	I	2286675	2287804	2223759
Ncra	SRR4143351	I	62919	62919	I	2921465	2921465	gridss0_29404o	3169.58	-	+	DUP	I	2286675	2287804	2223756
Ncra	SRR4143351	I	62919	62919	V	2734230	2734230	gridss0_39798o	1882.64	-	-	TRA	I	2286675	2287804	2223756
Ncra	SRR4143351	I	62919	62919	VI	496932	496932	gridss0_39799o	2453.76	-	-	TRA	I	2286675	2287804	2223756
Ncra	SRR1797988	I	72724	72729	II	2151979	2151984	gridss0_47o	1304.79	+	+	TRA	I	2286675	2287804	2213947
Ncra	SRR1797922	I	85460	85460	IV	882377	882377	gridss0_59o	2547.27	+	+	TRA	I	2286675	2287804	2201215
Ncra	SRR1798052	I	87973	87973	I	9492195	9492195	gridss0_4192o	4573.69	+	-	DEL	I	2286675	2287804	2198702
Ncra	SRR4151237	I	87973	87973	I	9492195	9492195	gridss0_4287o	3376.7	+	-	DEL	I	2286675	2287804	2198702
Ncra	SRR1797987	I	87973	87973	I	9492195	9492195	gridss0_4341o	3309.25	+	-	DEL	I	2286675	2287804	2198702
Ncra	SRR1798059	I	87973	87973	I	9492195	9492195	gridss0_5102o	4348.83	+	-	DEL	I	2286675	2287804	2198702
Ncra	SRR1798051	I	87973	87973	I	9492195	9492195	gridss0_5196o	2058.02	+	-	DEL	I	2286675	2287804	2198702
Ncra	SRR4151293	I	87973	87973	I	9492195	9492195	gridss0_5665o	2521.57	+	-	DEL	I	2286675	2287804	2198702
Ncra	SRR1797931	I	87973	87973	I	9492195	9492195	gridss0_5793o	4050.97	+	-	DEL	I	2286675	2287804	2198702
Ncra	SRR4142838	I	87973	87973	I	9492195	9492195	gridss0_6521o	1945.17	+	-	DEL	I	2286675	2287804	2198702
Ncra	SRR4143336	I	87973	87973	I	9492195	9492195	gridss0_6559o	4043.18	+	-	DEL	I	2286675	2287804	2198702
Ncra	SRR1798021	I	87973	87973	I	9492195	9492195	gridss0_8893o	4664.24	+	-	DEL	I	2286675	2287804	2198702
Ncra	SRR1797988	I	87979	87979	I	9492195	9492195	gridss0_4025o	1066.64	+	-	DEL	I	2286675	2287804	2198696
Ncra	SRR4151237	I	87980	87980	I	9494535	9494535	gridss0_13751o	1803.7	-	+	DUP	I	2286675	2287804	2198695
Ncra	SRR4142838	I	87980	87980	I	9494535	9494535	gridss0_18795o	1479.54	-	+	DUP	I	2286675	2287804	2198695
Ncra	SRR1798059	I	87980	87980	I	9494535	9494535	gridss0_22438o	3673.36	-	+	DUP	I	2286675	2287804	2198695
Ncra	SRR4143336	I	87980	87980	I	9494535	9494535	gridss0_23377o	2130.7	-	+	DUP	I	2286675	2287804	2198695
Ncra	SRR1797988	I	88653	88653	I	4195228	4195228	gridss0_57o	1577.99	+	+	INV	I	2286675	2287804	2198022
Ncra	SRR1797987	I	88653	88653	I	4195228	4195228	gridss0_68o	1497.83	+	+	INV	I	2286675	2287804	2198022
Ncra	SRR4143336	I	88910	88910	VII	1370472	1370472	gridss0_122o	4944.31	+	+	TRA	I	2286675	2287804	2197765
Ncra	SRR1797886	I	88910	88910	VII	1370472	1370472	gridss0_42o	8524.89	+	+	TRA	I	2286675	2287804	2197765
Ncra	SRR1797925	I	88910	88910	VII	1370472	1370472	gridss0_45o	4490.53	+	+	TRA	I	2286675	2287804	2197765
Ncra	SRR4151237	I	88910	88910	VII	1370472	1370472	gridss0_55o	4848.73	+	+	TRA	I	2286675	2287804	2197765
Ncra	SRR1798234	I	88910	88910	VII	1370472	1370472	gridss0_59o	3864.74	+	+	TRA	I	2286675	2287804	2197765
Ncra	SRR1797988	I	88910	88910	VII	1370472	1370472	gridss0_60o	3069.17	+	+	TRA	I	2286675	2287804	2197765
Ncra	SRR4069225	I	88910	88910	VII	1370472	1370472	gridss0_60o	3121.63	+	+	TRA	I	2286675	2287804	2197765
Ncra	SRR4142838	I	88910	88910	VII	1370472	1370472	gridss0_74o	3123.8	+	+	TRA	I	2286675	2287804	2197765
Ncra	SRR1798059	I	88910	88910	VII	1370472	1370472	gridss0_75o	10295.4	+	+	TRA	I	2286675	2287804	2197765
Ncra	SRR4151237	I	88910	88911	I	500359	500360	gridss0_4292o	2710.63	+	-	DEL	I	2286675	2287804	2197765
Ncra	SRR1797987	I	88910	88911	I	500359	500360	gridss0_4346o	5012.7	+	-	DEL	I	2286675	2287804	2197765
Ncra	SRR1798059	I	88910	88911	I	500359	500360	gridss0_5108o	5041.95	+	-	DEL	I	2286675	2287804	2197765
Ncra	SRR4142838	I	88910	88911	I	500359	500360	gridss0_6526o	3025.35	+	-	DEL	I	2286675	2287804	2197765
Ncra	SRR4143351	I	88919	88921	I	62915	62917	gridss0_8557o	2453.94	+	-	DEL	I	2286675	2287804	2197755
Ncra	SRR4143343	I	103250	103260	I	103530	103540	gridss0_7173o	1435.33	+	-	DEL	I	2286675	2287804	2183416
Ncra	SRR4143351	I	103257	103260	I	103537	103540	gridss0_8689o	1212.15	+	-	DEL	I	2286675	2287804	2183416
Ncra	SRR4143343	I	103530	103540	I	103250	103260	gridss0_7173o	1435.33	+	-	DEL	I	2286675	2287804	2183136
Ncra	SRR4143351	I	103537	103540	I	103257	103260	gridss0_8689o	1212.15	+	-	DEL	I	2286675	2287804	2183136
Ncra	SRR4143343	I	119591	119597	I	119896	119902	gridss0_7217o	1776.89	+	-	DEL	I	2286675	2287804	2167079
Ncra	SRR4143351	I	119591	119597	I	119896	119902	gridss0_8734o	1285.25	+	-	DEL	I	2286675	2287804	2167079
Ncra	SRR4143343	I	119896	119902	I	119591	119597	gridss0_7217o	1776.89	+	-	DEL	I	2286675	2287804	2166774
Ncra	SRR4143351	I	119896	119902	I	119591	119597	gridss0_8734o	1285.25	+	-	DEL	I	2286675	2287804	2166774
Ncra	SRR1798549	I	134413	134413	I	135062	135062	gridss0_3834o	5278.82	+	-	DEL	I	2286675	2287804	2152262
Ncra	SRR4143343	I	134413	134413	I	135062	135062	gridss0_7271o	4642.76	+	-	DEL	I	2286675	2287804	2152262
Ncra	SRR4143351	I	134413	134413	I	135062	135062	gridss0_8787o	3394.09	+	-	DEL	I	2286675	2287804	2152262
Ncra	SRR4143343	I	134678	134678	I	5455116	5455116	gridss0_23473o	1313.97	-	+	DUP	I	2286675	2287804	2151997
Ncra	SRR1798549	I	135062	135062	I	134413	134413	gridss0_3834o	5278.82	+	-	DEL	I	2286675	2287804	2151613
Ncra	SRR4143343	I	135062	135062	I	134413	134413	gridss0_7271o	4642.76	+	-	DEL	I	2286675	2287804	2151613
Ncra	SRR4143351	I	135062	135062	I	134413	134413	gridss0_8787o	3394.09	+	-	DEL	I	2286675	2287804	2151613
Ncra	SRR4143351	I	199560	199560	I	208630	208630	gridss0_8925o	3054.53	+	-	DEL	I	2286675	2287804	2087115
Ncra	SRR4143351	I	199586	199588	I	4909605	4909607	gridss0_29549o	1417.91	-	+	DUP	I	2286675	2287804	2087088
Ncra	SRR4143351	I	199588	199589	I	9078196	9078197	gridss0_29550o	2038.49	-	+	DUP	I	2286675	2287804	2087087
Ncra	SRR1798022	I	208598	208606	II	263156	263164	gridss0_4151o	3702.07	+	-	TRA	I	2286675	2287804	2078070
Ncra	SRR4143351	I	208599	208599	I	260845	260845	gridss0_9053o	1367.09	+	-	DEL	I	2286675	2287804	2078076
Ncra	SRR4143351	I	208630	208630	I	199560	199560	gridss0_8925o	3054.53	+	-	DEL	I	2286675	2287804	2078045
Ncra	SRR4143351	I	221816	221816	I	222505	222505	gridss0_9072o	1822.97	+	-	DEL	I	2286675	2287804	2064859
Ncra	SRR4143343	I	221834	221834	I	222505	222505	gridss0_7499o	1873.9	+	-	DEL	I	2286675	2287804	2064841
Ncra	SRR4143351	I	222505	222505	I	221816	221816	gridss0_9072o	1822.97	+	-	DEL	I	2286675	2287804	2064170
Ncra	SRR4143343	I	222505	222505	I	221834	221834	gridss0_7499o	1873.9	+	-	DEL	I	2286675	2287804	2064170
Ncra	SRR1798549	I	226408	226408	I	226446	226446	gridss0_4086o	1406.12	+	-	INS	I	2286675	2287804	2060267
Ncra	SRR4143351	I	260845	260845	I	208599	208599	gridss0_9053o	1367.09	+	-	DEL	I	2286675	2287804	2025830
Ncra	SRR1798549	I	289438	289438	I	289770	289770	gridss0_4246o	1693.56	+	-	DEL	I	2286675	2287804	1997237
Ncra	SRR1798549	I	289770	289770	I	289438	289438	gridss0_4246o	1693.56	+	-	DEL	I	2286675	2287804	1996905
Ncra	SRR4143343	I	290789	290798	I	291050	291059	gridss0_7685o	1650.86	+	-	DEL	I	2286675	2287804	1995878
Ncra	SRR4143351	I	290789	290798	I	291050	291059	gridss0_9306o	1190.47	+	-	DEL	I	2286675	2287804	1995878
Ncra	SRR4143343	I	291050	291059	I	290789	290798	gridss0_7685o	1650.86	+	-	DEL	I	2286675	2287804	1995617
Ncra	SRR4143351	I	291050	291059	I	290789	290798	gridss0_9306o	1190.47	+	-	DEL	I	2286675	2287804	1995617
Ncra	SRR1798549	I	292349	292351	I	293236	293238	gridss0_4252o	5147.53	+	-	DEL	I	2286675	2287804	1994325
Ncra	SRR4143343	I	292349	292351	I	293236	293238	gridss0_7689o	4557.57	+	-	DEL	I	2286675	2287804	1994325
Ncra	SRR4143351	I	292349	292351	I	293236	293238	gridss0_9310o	4123.24	+	-	DEL	I	2286675	2287804	1994325
Ncra	SRR1798549	I	292352	292355	V	3302229	3302232	gridss0_16108o	5098.87	-	+	TRA	I	2286675	2287804	1994321
Ncra	SRR1798549	I	293230	293230	V	3302228	3302228	gridss0_4259o	4698.58	+	-	TRA	I	2286675	2287804	1993445
Ncra	SRR1798549	I	293236	293238	I	292349	292351	gridss0_4252o	5147.53	+	-	DEL	I	2286675	2287804	1993438
Ncra	SRR4143343	I	293236	293238	I	292349	292351	gridss0_7689o	4557.57	+	-	DEL	I	2286675	2287804	1993438
Ncra	SRR4143351	I	293236	293238	I	292349	292351	gridss0_9310o	4123.24	+	-	DEL	I	2286675	2287804	1993438
Ncra	SRR1798059	I	347229	347229	I	347633	347633	gridss0_5549o	1267.55	+	-	DEL	I	2286675	2287804	1939446
Ncra	SRR1798021	I	347229	347280	I	347473	347633	gridss0_9329o	1080.23	+	-	DEL	I	2286675	2287804	1939396
Ncra	SRR1797995	I	347229	347338	I	347376	347630	gridss0_4432o	1436.87	+	-	DEL	I	2286675	2287804	1939338
Ncra	SRR1797995	I	347376	347630	I	347229	347338	gridss0_4432o	1436.87	+	-	DEL	I	2286675	2287804	1939046
Ncra	SRR1798021	I	347473	347633	I	347229	347280	gridss0_9329o	1080.23	+	-	DEL	I	2286675	2287804	1939043
Ncra	SRR1798059	I	347633	347633	I	347229	347229	gridss0_5549o	1267.55	+	-	DEL	I	2286675	2287804	1939042
Ncra	SRR1798234	I	363974	363980	I	364035	364041	gridss0_3659o	2006.72	+	-	DEL	I	2286675	2287804	1922696
Ncra	SRR1797886	I	363974	363980	I	364035	364041	gridss0_5481o	3619.81	+	-	DEL	I	2286675	2287804	1922696
Ncra	SRR1798234	I	364035	364041	I	363974	363980	gridss0_3659o	2006.72	+	-	DEL	I	2286675	2287804	1922635
Ncra	SRR1797886	I	364035	364041	I	363974	363980	gridss0_5481o	3619.81	+	-	DEL	I	2286675	2287804	1922635
Ncra	SRR1799241	I	373802	373805	V	6213370	6213373	gridss0_102678o	3436.91	-	-	TRA	I	2286675	2287804	1912871
Ncra	SRR1798053	I	373802	373805	V	6213370	6213373	gridss0_29373o	4686.5	-	-	TRA	I	2286675	2287804	1912871
Ncra	SRR4143336	I	373802	373805	V	6213370	6213373	gridss0_31387o	2967.73	-	-	TRA	I	2286675	2287804	1912871
Ncra	SRR1799241	I	373805	374097	V	6214018	6214310	gridss0_1400o	1931.65	+	+	TRA	I	2286675	2287804	1912579
Ncra	SRR1798234	I	374053	374057	I	374752	374756	gridss0_3724o	10050.8	+	-	DEL	I	2286675	2287804	1912619
Ncra	SRR1797886	I	374053	374057	I	374752	374756	gridss0_5549o	13700.2	+	-	DEL	I	2286675	2287804	1912619
Ncra	SRR1797942	I	374053	374057	I	374752	374756	gridss0_6047o	14164.2	+	-	DEL	I	2286675	2287804	1912619
Ncra	SRR4143351	I	374055	374058	II	473037	473040	gridss0_29830o	1669.71	-	+	TRA	I	2286675	2287804	1912618
Ncra	SRR1797995	I	374056	374058	II	649458	649460	gridss0_21763o	4482.03	-	-	TRA	I	2286675	2287804	1912618
Ncra	SRR4143336	I	374056	374058	II	649458	649460	gridss0_31391o	3942.94	-	-	TRA	I	2286675	2287804	1912618
Ncra	SRR1797942	I	374056	374058	II	649458	649460	gridss0_34085o	3218.94	-	-	TRA	I	2286675	2287804	1912618
Ncra	SRR1797925	I	374056	374059	II	649457	649460	gridss0_21318o	6582.78	-	-	TRA	I	2286675	2287804	1912617
Ncra	SRR1799241	I	374057	374057	I	374758	374758	gridss0_32638o	2634.53	+	-	DEL	I	2286675	2287804	1912618
Ncra	SRR1798052	I	374057	374057	I	374758	374758	gridss0_4534o	6780.24	+	-	DEL	I	2286675	2287804	1912618
Ncra	SRR1800184	I	374057	374057	I	374758	374758	gridss0_5034o	3811.56	+	-	DEL	I	2286675	2287804	1912618
Ncra	SRR1798053	I	374057	374057	I	374758	374758	gridss0_5276o	5525.16	+	-	DEL	I	2286675	2287804	1912618
Ncra	SRR1798059	I	374057	374057	I	374758	374758	gridss0_5680o	11267.9	+	-	DEL	I	2286675	2287804	1912618
Ncra	SRR1798051	I	374057	374057	I	374758	374758	gridss0_5731o	4714.85	+	-	DEL	I	2286675	2287804	1912618
Ncra	SRR1797931	I	374057	374057	I	374758	374758	gridss0_6396o	5398.53	+	-	DEL	I	2286675	2287804	1912618
Ncra	SRR4143336	I	374057	374057	I	374758	374758	gridss0_7088o	3083.49	+	-	DEL	I	2286675	2287804	1912618
Ncra	SRR1797884	I	374057	374057	I	374758	374758	gridss0_7224o	14038.8	+	-	DEL	I	2286675	2287804	1912618
Ncra	SRR1798021	I	374057	374057	I	374758	374758	gridss0_9436o	9128.54	+	-	DEL	I	2286675	2287804	1912618
Ncra	SRR4143343	I	374059	374059	I	374754	374754	gridss0_7956o	3513.71	+	-	DEL	I	2286675	2287804	1912616
Ncra	SRR4143351	I	374059	374059	I	374808	374808	gridss0_9570o	2341.41	+	-	DEL	I	2286675	2287804	1912616
Ncra	SRR1797995	I	374102	374102	II	649458	649458	gridss0_21764o	13587.2	-	-	TRA	I	2286675	2287804	1912573
Ncra	SRR1800184	I	374102	374102	II	649458	649458	gridss0_22733o	4259.61	-	-	TRA	I	2286675	2287804	1912573
Ncra	SRR1798051	I	374102	374102	II	649458	649458	gridss0_31701o	6442.77	-	-	TRA	I	2286675	2287804	1912573
Ncra	SRR1797942	I	374102	374102	II	649458	649458	gridss0_34086o	8570.83	-	-	TRA	I	2286675	2287804	1912573
Ncra	SRR4143351	I	374748	374756	II	473038	473046	gridss0_9574o	1820	+	-	TRA	I	2286675	2287804	1911920
Ncra	SRR1797995	I	374749	374752	II	649456	649459	gridss0_166o	16144	+	+	TRA	I	2286675	2287804	1911924
Ncra	SRR1800184	I	374749	374752	II	649456	649459	gridss0_219o	6893.33	+	+	TRA	I	2286675	2287804	1911924
Ncra	SRR1798053	I	374749	374752	II	649456	649459	gridss0_233o	8296.3	+	+	TRA	I	2286675	2287804	1911924
Ncra	SRR1797942	I	374749	374752	II	649456	649459	gridss0_234o	10040	+	+	TRA	I	2286675	2287804	1911924
Ncra	SRR4143336	I	374749	374752	II	649456	649459	gridss0_322o	4839.59	+	+	TRA	I	2286675	2287804	1911924
Ncra	SRR1798234	I	374752	374756	I	374053	374057	gridss0_3724o	10050.8	+	-	DEL	I	2286675	2287804	1911920
Ncra	SRR1797886	I	374752	374756	I	374053	374057	gridss0_5549o	13700.2	+	-	DEL	I	2286675	2287804	1911920
Ncra	SRR1797942	I	374752	374756	I	374053	374057	gridss0_6047o	14164.2	+	-	DEL	I	2286675	2287804	1911920
Ncra	SRR4143343	I	374754	374754	I	374059	374059	gridss0_7956o	3513.71	+	-	DEL	I	2286675	2287804	1911921
Ncra	SRR1799241	I	374758	374758	I	374057	374057	gridss0_32638o	2634.53	+	-	DEL	I	2286675	2287804	1911917
Ncra	SRR1798052	I	374758	374758	I	374057	374057	gridss0_4534o	6780.24	+	-	DEL	I	2286675	2287804	1911917
Ncra	SRR1800184	I	374758	374758	I	374057	374057	gridss0_5034o	3811.56	+	-	DEL	I	2286675	2287804	1911917
Ncra	SRR1798053	I	374758	374758	I	374057	374057	gridss0_5276o	5525.16	+	-	DEL	I	2286675	2287804	1911917
Ncra	SRR1798059	I	374758	374758	I	374057	374057	gridss0_5680o	11267.9	+	-	DEL	I	2286675	2287804	1911917
Ncra	SRR1798051	I	374758	374758	I	374057	374057	gridss0_5731o	4714.85	+	-	DEL	I	2286675	2287804	1911917
Ncra	SRR1797931	I	374758	374758	I	374057	374057	gridss0_6396o	5398.53	+	-	DEL	I	2286675	2287804	1911917
Ncra	SRR4143336	I	374758	374758	I	374057	374057	gridss0_7088o	3083.49	+	-	DEL	I	2286675	2287804	1911917
Ncra	SRR1797884	I	374758	374758	I	374057	374057	gridss0_7224o	14038.8	+	-	DEL	I	2286675	2287804	1911917
Ncra	SRR1798021	I	374758	374758	I	374057	374057	gridss0_9436o	9128.54	+	-	DEL	I	2286675	2287804	1911917
Ncra	SRR4143351	I	374808	374808	I	374059	374059	gridss0_9570o	2341.41	+	-	DEL	I	2286675	2287804	1911867
Ncra	SRR1797884	I	384023	384027	I	385427	385431	gridss0_7332o	16052.9	+	-	DEL	I	2286675	2287804	1902649
Ncra	SRR1799241	I	384024	384027	I	385428	385431	gridss0_32749o	4175.38	+	-	DEL	I	2286675	2287804	1902649
Ncra	SRR1798234	I	384024	384027	I	385428	385431	gridss0_3806o	8640.02	+	-	DEL	I	2286675	2287804	1902649
Ncra	SRR1798052	I	384024	384027	I	385428	385431	gridss0_4620o	6704.23	+	-	DEL	I	2286675	2287804	1902649
Ncra	SRR1800184	I	384024	384027	I	385428	385431	gridss0_5114o	5811.44	+	-	DEL	I	2286675	2287804	1902649
Ncra	SRR1798053	I	384024	384027	I	385428	385431	gridss0_5372o	5857.5	+	-	DEL	I	2286675	2287804	1902649
Ncra	SRR1797886	I	384024	384027	I	385428	385431	gridss0_5637o	14009.3	+	-	DEL	I	2286675	2287804	1902649
Ncra	SRR1798059	I	384024	384027	I	385428	385431	gridss0_5773o	14287.6	+	-	DEL	I	2286675	2287804	1902649
Ncra	SRR1797942	I	384024	384027	I	385428	385431	gridss0_6139o	11078.3	+	-	DEL	I	2286675	2287804	1902649
Ncra	SRR1797931	I	384024	384027	I	385428	385431	gridss0_6491o	7306.32	+	-	DEL	I	2286675	2287804	1902649
Ncra	SRR4143336	I	384024	384027	I	385428	385431	gridss0_7174o	5158.62	+	-	DEL	I	2286675	2287804	1902649
Ncra	SRR1798021	I	384024	384027	I	385428	385431	gridss0_9523o	8492.11	+	-	DEL	I	2286675	2287804	1902649
Ncra	SRR1797884	I	385427	385431	I	384023	384027	gridss0_7332o	16052.9	+	-	DEL	I	2286675	2287804	1901245
Ncra	SRR1799241	I	385428	385431	I	384024	384027	gridss0_32749o	4175.38	+	-	DEL	I	2286675	2287804	1901245
Ncra	SRR1798234	I	385428	385431	I	384024	384027	gridss0_3806o	8640.02	+	-	DEL	I	2286675	2287804	1901245
Ncra	SRR1798052	I	385428	385431	I	384024	384027	gridss0_4620o	6704.23	+	-	DEL	I	2286675	2287804	1901245
Ncra	SRR1800184	I	385428	385431	I	384024	384027	gridss0_5114o	5811.44	+	-	DEL	I	2286675	2287804	1901245
Ncra	SRR1798053	I	385428	385431	I	384024	384027	gridss0_5372o	5857.5	+	-	DEL	I	2286675	2287804	1901245
Ncra	SRR1797886	I	385428	385431	I	384024	384027	gridss0_5637o	14009.3	+	-	DEL	I	2286675	2287804	1901245
Ncra	SRR1798059	I	385428	385431	I	384024	384027	gridss0_5773o	14287.6	+	-	DEL	I	2286675	2287804	1901245
Ncra	SRR1797942	I	385428	385431	I	384024	384027	gridss0_6139o	11078.3	+	-	DEL	I	2286675	2287804	1901245
Ncra	SRR1797931	I	385428	385431	I	384024	384027	gridss0_6491o	7306.32	+	-	DEL	I	2286675	2287804	1901245
Ncra	SRR4143336	I	385428	385431	I	384024	384027	gridss0_7174o	5158.62	+	-	DEL	I	2286675	2287804	1901245
Ncra	SRR1798021	I	385428	385431	I	384024	384027	gridss0_9523o	8492.11	+	-	DEL	I	2286675	2287804	1901245
Ncra	SRR1799241	I	388968	388971	III	4528081	4528084	gridss0_102726o	1288.73	-	-	TRA	I	2286675	2287804	1897705
Ncra	SRR1800184	I	388968	388971	III	4528081	4528084	gridss0_22744o	1773.27	-	-	TRA	I	2286675	2287804	1897705
Ncra	SRR1798052	I	411098	411117	I	411204	411223	gridss0_4695o	1692.77	+	-	DEL	I	2286675	2287804	1875559
Ncra	SRR1798051	I	411098	411117	I	411204	411223	gridss0_5893o	1620.77	+	-	DEL	I	2286675	2287804	1875559
Ncra	SRR4143336	I	411098	411117	I	411204	411223	gridss0_7235o	1116.82	+	-	DEL	I	2286675	2287804	1875559
Ncra	SRR1797884	I	411098	411117	I	411204	411223	gridss0_7427o	3266.71	+	-	DEL	I	2286675	2287804	1875559
Ncra	SRR1800184	I	411115	411117	I	411221	411223	gridss0_5178o	1376.84	+	-	DEL	I	2286675	2287804	1875559
Ncra	SRR1798053	I	411115	411117	I	411221	411223	gridss0_5450o	1126.75	+	-	DEL	I	2286675	2287804	1875559
Ncra	SRR1798059	I	411115	411117	I	411221	411223	gridss0_5866o	2800.43	+	-	DEL	I	2286675	2287804	1875559
Ncra	SRR1797931	I	411115	411117	I	411221	411223	gridss0_6573o	2127.66	+	-	DEL	I	2286675	2287804	1875559
Ncra	SRR1798021	I	411115	411117	I	411221	411223	gridss0_9598o	1643.07	+	-	DEL	I	2286675	2287804	1875559
Ncra	SRR1798052	I	411204	411223	I	411098	411117	gridss0_4695o	1692.77	+	-	DEL	I	2286675	2287804	1875453
Ncra	SRR1798051	I	411204	411223	I	411098	411117	gridss0_5893o	1620.77	+	-	DEL	I	2286675	2287804	1875453
Ncra	SRR4143336	I	411204	411223	I	411098	411117	gridss0_7235o	1116.82	+	-	DEL	I	2286675	2287804	1875453
Ncra	SRR1797884	I	411204	411223	I	411098	411117	gridss0_7427o	3266.71	+	-	DEL	I	2286675	2287804	1875453
Ncra	SRR1800184	I	411221	411223	I	411115	411117	gridss0_5178o	1376.84	+	-	DEL	I	2286675	2287804	1875453
Ncra	SRR1798053	I	411221	411223	I	411115	411117	gridss0_5450o	1126.75	+	-	DEL	I	2286675	2287804	1875453
Ncra	SRR1798059	I	411221	411223	I	411115	411117	gridss0_5866o	2800.43	+	-	DEL	I	2286675	2287804	1875453
Ncra	SRR1797931	I	411221	411223	I	411115	411117	gridss0_6573o	2127.66	+	-	DEL	I	2286675	2287804	1875453
Ncra	SRR1798021	I	411221	411223	I	411115	411117	gridss0_9598o	1643.07	+	-	DEL	I	2286675	2287804	1875453
Ncra	SRR1800184	I	442596	442596	I	442630	442630	gridss0_5291o	1225.29	+	-	DEL	I	2286675	2287804	1844079
Ncra	SRR1797884	I	442596	442596	I	442630	442630	gridss0_7606o	4605.51	+	-	DEL	I	2286675	2287804	1844079
Ncra	SRR1800184	I	442630	442630	I	442596	442596	gridss0_5291o	1225.29	+	-	DEL	I	2286675	2287804	1844045
Ncra	SRR1797884	I	442630	442630	I	442596	442596	gridss0_7606o	4605.51	+	-	DEL	I	2286675	2287804	1844045
Ncra	SRR4151237	I	467112	467413	VI	242571	242871	gridss0_4766o	1325.93	+	-	TRA	I	2286675	2287804	1819263
Ncra	SRR4142838	I	467291	467291	I	489158	489158	gridss0_19060o	1026.84	-	+	DUP	I	2286675	2287804	1819384
Ncra	SRR4151237	I	467291	467291	I	489166	489166	gridss0_13967o	1220.02	-	+	DUP	I	2286675	2287804	1819384
Ncra	SRR4142838	I	489158	489158	I	467291	467291	gridss0_19060o	1026.84	-	+	DUP	I	2286675	2287804	1797517
Ncra	SRR4151237	I	489166	489166	I	467291	467291	gridss0_13967o	1220.02	-	+	DUP	I	2286675	2287804	1797509
Ncra	SRR4151237	I	500089	500089	I	500153	500153	gridss0_4839o	2203.3	+	-	DEL	I	2286675	2287804	1786586
Ncra	SRR1797995	I	500089	500089	I	500153	500153	gridss0_4895o	4644.75	+	-	DEL	I	2286675	2287804	1786586
Ncra	SRR4151237	I	500153	500153	I	500089	500089	gridss0_4839o	2203.3	+	-	DEL	I	2286675	2287804	1786522
Ncra	SRR1797995	I	500153	500153	I	500089	500089	gridss0_4895o	4644.75	+	-	DEL	I	2286675	2287804	1786522
Ncra	SRR4151237	I	500359	500360	I	88910	88911	gridss0_4292o	2710.63	+	-	DEL	I	2286675	2287804	1786316
Ncra	SRR1797987	I	500359	500360	I	88910	88911	gridss0_4346o	5012.7	+	-	DEL	I	2286675	2287804	1786316
Ncra	SRR1798059	I	500359	500360	I	88910	88911	gridss0_5108o	5041.95	+	-	DEL	I	2286675	2287804	1786316
Ncra	SRR4142838	I	500359	500360	I	88910	88911	gridss0_6526o	3025.35	+	-	DEL	I	2286675	2287804	1786316
Ncra	SRR1800184	I	511342	511343	III	409639	409640	gridss0_22787o	2182.52	-	-	TRA	I	2286675	2287804	1775333
Ncra	SRR1797931	I	511422	511424	I	3512589	3512591	gridss0_7002o	1514.32	+	-	DEL	I	2286675	2287804	1775252
Ncra	SRR1797933	I	527713	527713	II	2885649	2885649	gridss0_12519o	3827.61	-	-	TRA	I	2286675	2287804	1758962
Ncra	SRR1797992	I	527713	527713	II	2885649	2885649	gridss0_25143o	5282.49	-	-	TRA	I	2286675	2287804	1758962
Ncra	SRR1797992	I	527713	527715	II	2885775	2885777	gridss0_216o	2205.36	+	+	TRA	I	2286675	2287804	1758961
Ncra	SRR4143351	I	529355	529357	I	529656	529658	gridss0_10083o	1589.54	+	-	DEL	I	2286675	2287804	1757319
Ncra	SRR1797933	I	529355	529357	I	529656	529658	gridss0_2404o	1913.9	+	-	DEL	I	2286675	2287804	1757319
Ncra	SRR1797992	I	529355	529357	I	529656	529658	gridss0_4775o	4082.13	+	-	DEL	I	2286675	2287804	1757319
Ncra	SRR1800184	I	529355	529357	I	529656	529658	gridss0_5581o	2370.9	+	-	DEL	I	2286675	2287804	1757319
Ncra	SRR1798053	I	529355	529357	I	529656	529658	gridss0_5927o	4303.04	+	-	DEL	I	2286675	2287804	1757319
Ncra	SRR1798051	I	529355	529357	I	529656	529658	gridss0_6335o	3959.75	+	-	DEL	I	2286675	2287804	1757319
Ncra	SRR1797942	I	529355	529357	I	529656	529658	gridss0_6623o	4306.62	+	-	DEL	I	2286675	2287804	1757319
Ncra	SRR1797931	I	529355	529357	I	529656	529658	gridss0_7076o	4739.83	+	-	DEL	I	2286675	2287804	1757319
Ncra	SRR4143336	I	529355	529357	I	529656	529658	gridss0_7647o	2301.71	+	-	DEL	I	2286675	2287804	1757319
Ncra	SRR1797884	I	529355	529360	I	529656	529661	gridss0_8041o	8876.27	+	-	DEL	I	2286675	2287804	1757316
Ncra	SRR1798021	I	529356	529356	I	529660	529660	gridss0_10066o	4446.42	+	-	DEL	I	2286675	2287804	1757319
Ncra	SRR1797935	I	529356	529356	I	529660	529660	gridss0_4376o	4568.82	+	-	DEL	I	2286675	2287804	1757319
Ncra	SRR1798022	I	529356	529356	I	529660	529660	gridss0_4672o	4006.98	+	-	DEL	I	2286675	2287804	1757319
Ncra	SRR1797988	I	529356	529356	I	529660	529660	gridss0_4875o	4540.24	+	-	DEL	I	2286675	2287804	1757319
Ncra	SRR4151237	I	529356	529356	I	529660	529660	gridss0_4960o	1869.24	+	-	DEL	I	2286675	2287804	1757319
Ncra	SRR1797995	I	529356	529356	I	529660	529660	gridss0_5066o	6935.04	+	-	DEL	I	2286675	2287804	1757319
Ncra	SRR4069225	I	529356	529356	I	529660	529660	gridss0_5108o	2011.91	+	-	DEL	I	2286675	2287804	1757319
Ncra	SRR1798052	I	529356	529356	I	529660	529660	gridss0_5171o	3723.74	+	-	DEL	I	2286675	2287804	1757319
Ncra	SRR1797922	I	529356	529356	I	529660	529660	gridss0_5201o	4622.47	+	-	DEL	I	2286675	2287804	1757319
Ncra	SRR1797987	I	529356	529356	I	529660	529660	gridss0_5235o	4701.97	+	-	DEL	I	2286675	2287804	1757319
Ncra	SRR1798059	I	529356	529356	I	529660	529660	gridss0_6392o	5733.77	+	-	DEL	I	2286675	2287804	1757319
Ncra	SRR4151293	I	529356	529356	I	529660	529660	gridss0_6436o	1582.63	+	-	DEL	I	2286675	2287804	1757319
Ncra	SRR4142838	I	529356	529356	I	529660	529660	gridss0_7318o	2688.94	+	-	DEL	I	2286675	2287804	1757319
Ncra	SRR4143351	I	529356	529358	I	4371850	4371852	gridss0_29993o	1586.82	-	+	DUP	I	2286675	2287804	1757318
Ncra	SRR1800184	I	529356	529358	II	3824855	3824857	gridss0_22790o	2370.19	-	-	TRA	I	2286675	2287804	1757318
Ncra	SRR4143336	I	529356	529358	II	3824855	3824857	gridss0_31467o	2106.91	-	-	TRA	I	2286675	2287804	1757318
Ncra	SRR1798059	I	529628	529628	II	3824317	3824317	gridss0_265o	4298.77	+	+	TRA	I	2286675	2287804	1757047
Ncra	SRR4143336	I	529628	529628	II	3824317	3824317	gridss0_388o	1942.6	+	+	TRA	I	2286675	2287804	1757047
Ncra	SRR4143351	I	529655	529657	I	4371851	4371853	gridss0_10085o	1022.69	+	-	DEL	I	2286675	2287804	1757019
Ncra	SRR4143351	I	529656	529658	I	529355	529357	gridss0_10083o	1589.54	+	-	DEL	I	2286675	2287804	1757018
Ncra	SRR1797933	I	529656	529658	I	529355	529357	gridss0_2404o	1913.9	+	-	DEL	I	2286675	2287804	1757018
Ncra	SRR1797992	I	529656	529658	I	529355	529357	gridss0_4775o	4082.13	+	-	DEL	I	2286675	2287804	1757018
Ncra	SRR1800184	I	529656	529658	I	529355	529357	gridss0_5581o	2370.9	+	-	DEL	I	2286675	2287804	1757018
Ncra	SRR1798053	I	529656	529658	I	529355	529357	gridss0_5927o	4303.04	+	-	DEL	I	2286675	2287804	1757018
Ncra	SRR1798051	I	529656	529658	I	529355	529357	gridss0_6335o	3959.75	+	-	DEL	I	2286675	2287804	1757018
Ncra	SRR1797942	I	529656	529658	I	529355	529357	gridss0_6623o	4306.62	+	-	DEL	I	2286675	2287804	1757018
Ncra	SRR1797931	I	529656	529658	I	529355	529357	gridss0_7076o	4739.83	+	-	DEL	I	2286675	2287804	1757018
Ncra	SRR4143336	I	529656	529658	I	529355	529357	gridss0_7647o	2301.71	+	-	DEL	I	2286675	2287804	1757018
Ncra	SRR1797884	I	529656	529661	I	529355	529360	gridss0_8041o	8876.27	+	-	DEL	I	2286675	2287804	1757015
Ncra	SRR4151237	I	529657	529657	VII	1303911	1303911	gridss0_4962o	1960.5	+	-	TRA	I	2286675	2287804	1757018
Ncra	SRR4069225	I	529657	529657	VII	1303911	1303911	gridss0_5109o	1886.52	+	-	TRA	I	2286675	2287804	1757018
Ncra	SRR1800184	I	529657	529657	VII	1303911	1303911	gridss0_5582o	1903.93	+	-	TRA	I	2286675	2287804	1757018
Ncra	SRR4142838	I	529657	529657	VII	1303911	1303911	gridss0_7319o	1976.29	+	-	TRA	I	2286675	2287804	1757018
Ncra	SRR1798021	I	529660	529660	I	529356	529356	gridss0_10066o	4446.42	+	-	DEL	I	2286675	2287804	1757015
Ncra	SRR1797935	I	529660	529660	I	529356	529356	gridss0_4376o	4568.82	+	-	DEL	I	2286675	2287804	1757015
Ncra	SRR1798022	I	529660	529660	I	529356	529356	gridss0_4672o	4006.98	+	-	DEL	I	2286675	2287804	1757015
Ncra	SRR1797988	I	529660	529660	I	529356	529356	gridss0_4875o	4540.24	+	-	DEL	I	2286675	2287804	1757015
Ncra	SRR4151237	I	529660	529660	I	529356	529356	gridss0_4960o	1869.24	+	-	DEL	I	2286675	2287804	1757015
Ncra	SRR1797995	I	529660	529660	I	529356	529356	gridss0_5066o	6935.04	+	-	DEL	I	2286675	2287804	1757015
Ncra	SRR4069225	I	529660	529660	I	529356	529356	gridss0_5108o	2011.91	+	-	DEL	I	2286675	2287804	1757015
Ncra	SRR1798052	I	529660	529660	I	529356	529356	gridss0_5171o	3723.74	+	-	DEL	I	2286675	2287804	1757015
Ncra	SRR1797922	I	529660	529660	I	529356	529356	gridss0_5201o	4622.47	+	-	DEL	I	2286675	2287804	1757015
Ncra	SRR1797987	I	529660	529660	I	529356	529356	gridss0_5235o	4701.97	+	-	DEL	I	2286675	2287804	1757015
Ncra	SRR1798059	I	529660	529660	I	529356	529356	gridss0_6392o	5733.77	+	-	DEL	I	2286675	2287804	1757015
Ncra	SRR4151293	I	529660	529660	I	529356	529356	gridss0_6436o	1582.63	+	-	DEL	I	2286675	2287804	1757015
Ncra	SRR4142838	I	529660	529660	I	529356	529356	gridss0_7318o	2688.94	+	-	DEL	I	2286675	2287804	1757015
Ncra	SRR1798021	I	578171	578174	I	6940193	6940196	gridss0_10306o	5420.94	+	-	DEL	I	2286675	2287804	1708502
Ncra	SRR1797935	I	578171	578174	I	6940193	6940196	gridss0_4567o	4499.77	+	-	DEL	I	2286675	2287804	1708502
Ncra	SRR1798022	I	578171	578174	I	6940193	6940196	gridss0_4850o	4327.95	+	-	DEL	I	2286675	2287804	1708502
Ncra	SRR1797988	I	578171	578174	I	6940193	6940196	gridss0_5069o	4631.22	+	-	DEL	I	2286675	2287804	1708502
Ncra	SRR4069225	I	578171	578174	I	6940193	6940196	gridss0_5285o	2771.85	+	-	DEL	I	2286675	2287804	1708502
Ncra	SRR1797995	I	578171	578174	I	6940193	6940196	gridss0_5298o	9345.85	+	-	DEL	I	2286675	2287804	1708502
Ncra	SRR1797925	I	578171	578174	I	6940193	6940196	gridss0_5342o	3454.56	+	-	DEL	I	2286675	2287804	1708502
Ncra	SRR1798052	I	578171	578174	I	6940193	6940196	gridss0_5387o	3965.19	+	-	DEL	I	2286675	2287804	1708502
Ncra	SRR1797922	I	578171	578174	I	6940193	6940196	gridss0_5434o	4739.61	+	-	DEL	I	2286675	2287804	1708502
Ncra	SRR1797987	I	578171	578174	I	6940193	6940196	gridss0_5439o	5971.57	+	-	DEL	I	2286675	2287804	1708502
Ncra	SRR4151293	I	578171	578174	I	6940193	6940196	gridss0_6608o	2656.9	+	-	DEL	I	2286675	2287804	1708502
Ncra	SRR1798059	I	578171	578174	I	6940193	6940196	gridss0_6633o	7625.19	+	-	DEL	I	2286675	2287804	1708502
Ncra	SRR4142838	I	578171	578174	I	6940193	6940196	gridss0_7487o	3294.93	+	-	DEL	I	2286675	2287804	1708502
Ncra	SRR4069225	I	578184	578184	I	6940324	6940324	gridss0_15060o	1534.42	-	+	DUP	I	2286675	2287804	1708491
Ncra	SRR4142838	I	578184	578184	I	6940324	6940324	gridss0_19183o	2906.17	-	+	DUP	I	2286675	2287804	1708491
Ncra	SRR1798059	I	578184	578184	I	6940324	6940324	gridss0_22817o	6816.86	-	+	DUP	I	2286675	2287804	1708491
Ncra	SRR1797995	I	591232	591232	I	591234	591234	gridss0_5341o	5395.53	+	-	INS	I	2286675	2287804	1695443
Ncra	SRR4151293	I	591232	591232	I	591234	591234	gridss0_6633o	1224.93	+	-	INS	I	2286675	2287804	1695443
Ncra	SRR1797884	I	597411	597411	II	2885646	2885646	gridss0_8410o	4148.38	+	-	TRA	I	2286675	2287804	1689264
Ncra	SRR1798021	I	618756	618756	I	619032	619032	gridss0_10460o	3317	+	-	DEL	I	2286675	2287804	1667919
Ncra	SRR1797935	I	618756	618756	I	619032	619032	gridss0_4693o	3877.25	+	-	DEL	I	2286675	2287804	1667919
Ncra	SRR1798022	I	618756	618756	I	619032	619032	gridss0_4945o	2688.55	+	-	DEL	I	2286675	2287804	1667919
Ncra	SRR4151237	I	618756	618756	I	619032	619032	gridss0_5208o	1636.69	+	-	DEL	I	2286675	2287804	1667919
Ncra	SRR1797925	I	618756	618756	I	619032	619032	gridss0_5487o	3703.34	+	-	DEL	I	2286675	2287804	1667919
Ncra	SRR1798052	I	618756	618756	I	619032	619032	gridss0_5502o	3131.48	+	-	DEL	I	2286675	2287804	1667919
Ncra	SRR1797987	I	618756	618756	I	619032	619032	gridss0_5558o	4116.15	+	-	DEL	I	2286675	2287804	1667919
Ncra	SRR1798059	I	618756	618756	I	619032	619032	gridss0_6786o	5043.33	+	-	DEL	I	2286675	2287804	1667919
Ncra	SRR4142838	I	618756	618756	I	619032	619032	gridss0_7591o	2496.56	+	-	DEL	I	2286675	2287804	1667919
Ncra	SRR1797988	I	618757	618757	I	619032	619032	gridss0_5193o	2445.28	+	-	DEL	I	2286675	2287804	1667918
Ncra	SRR4143351	I	618760	618768	I	619033	619041	gridss0_10368o	1209.29	+	-	DEL	I	2286675	2287804	1667908
Ncra	SRR1797933	I	618760	618768	I	619033	619041	gridss0_2708o	2852.41	+	-	DEL	I	2286675	2287804	1667908
Ncra	SRR1797992	I	618760	618768	I	619033	619041	gridss0_5143o	3345.95	+	-	DEL	I	2286675	2287804	1667908
Ncra	SRR1800184	I	618760	618768	I	619033	619041	gridss0_5867o	1421.36	+	-	DEL	I	2286675	2287804	1667908
Ncra	SRR1798053	I	618760	618768	I	619033	619041	gridss0_6287o	3974.98	+	-	DEL	I	2286675	2287804	1667908
Ncra	SRR1798051	I	618760	618768	I	619033	619041	gridss0_6695o	3937.01	+	-	DEL	I	2286675	2287804	1667908
Ncra	SRR1797942	I	618760	618768	I	619033	619041	gridss0_7016o	3881.26	+	-	DEL	I	2286675	2287804	1667908
Ncra	SRR1797931	I	618760	618768	I	619033	619041	gridss0_7461o	2359.64	+	-	DEL	I	2286675	2287804	1667908
Ncra	SRR4143336	I	618760	618768	I	619033	619041	gridss0_7958o	1428.22	+	-	DEL	I	2286675	2287804	1667908
Ncra	SRR1797884	I	618760	618768	I	619033	619041	gridss0_8519o	7831.48	+	-	DEL	I	2286675	2287804	1667908
Ncra	SRR4143351	I	618768	618769	VI	1669908	1669909	gridss0_40204o	1069.34	-	-	TRA	I	2286675	2287804	1667907
Ncra	SRR1798021	I	619032	619032	I	618756	618756	gridss0_10460o	3317	+	-	DEL	I	2286675	2287804	1667643
Ncra	SRR1797935	I	619032	619032	I	618756	618756	gridss0_4693o	3877.25	+	-	DEL	I	2286675	2287804	1667643
Ncra	SRR1798022	I	619032	619032	I	618756	618756	gridss0_4945o	2688.55	+	-	DEL	I	2286675	2287804	1667643
Ncra	SRR4151237	I	619032	619032	I	618756	618756	gridss0_5208o	1636.69	+	-	DEL	I	2286675	2287804	1667643
Ncra	SRR1797925	I	619032	619032	I	618756	618756	gridss0_5487o	3703.34	+	-	DEL	I	2286675	2287804	1667643
Ncra	SRR1798052	I	619032	619032	I	618756	618756	gridss0_5502o	3131.48	+	-	DEL	I	2286675	2287804	1667643
Ncra	SRR1797987	I	619032	619032	I	618756	618756	gridss0_5558o	4116.15	+	-	DEL	I	2286675	2287804	1667643
Ncra	SRR1798059	I	619032	619032	I	618756	618756	gridss0_6786o	5043.33	+	-	DEL	I	2286675	2287804	1667643
Ncra	SRR4142838	I	619032	619032	I	618756	618756	gridss0_7591o	2496.56	+	-	DEL	I	2286675	2287804	1667643
Ncra	SRR1797988	I	619032	619032	I	618757	618757	gridss0_5193o	2445.28	+	-	DEL	I	2286675	2287804	1667643
Ncra	SRR4143351	I	619033	619041	I	618760	618768	gridss0_10368o	1209.29	+	-	DEL	I	2286675	2287804	1667635
Ncra	SRR1797933	I	619033	619041	I	618760	618768	gridss0_2708o	2852.41	+	-	DEL	I	2286675	2287804	1667635
Ncra	SRR1797992	I	619033	619041	I	618760	618768	gridss0_5143o	3345.95	+	-	DEL	I	2286675	2287804	1667635
Ncra	SRR1800184	I	619033	619041	I	618760	618768	gridss0_5867o	1421.36	+	-	DEL	I	2286675	2287804	1667635
Ncra	SRR1798053	I	619033	619041	I	618760	618768	gridss0_6287o	3974.98	+	-	DEL	I	2286675	2287804	1667635
Ncra	SRR1798051	I	619033	619041	I	618760	618768	gridss0_6695o	3937.01	+	-	DEL	I	2286675	2287804	1667635
Ncra	SRR1797942	I	619033	619041	I	618760	618768	gridss0_7016o	3881.26	+	-	DEL	I	2286675	2287804	1667635
Ncra	SRR1797931	I	619033	619041	I	618760	618768	gridss0_7461o	2359.64	+	-	DEL	I	2286675	2287804	1667635
Ncra	SRR4143336	I	619033	619041	I	618760	618768	gridss0_7958o	1428.22	+	-	DEL	I	2286675	2287804	1667635
Ncra	SRR1797884	I	619033	619041	I	618760	618768	gridss0_8519o	7831.48	+	-	DEL	I	2286675	2287804	1667635
Ncra	SRR1798021	I	670161	670161	I	696810	696810	gridss0_10636o	16778.3	+	-	DEL	I	2286675	2287804	1616514
Ncra	SRR1797935	I	670161	670161	I	696810	696810	gridss0_4845o	9357.83	+	-	DEL	I	2286675	2287804	1616514
Ncra	SRR1798022	I	670161	670161	I	696810	696810	gridss0_5075o	7065.19	+	-	DEL	I	2286675	2287804	1616514
Ncra	SRR1798052	I	670161	670161	I	696810	696810	gridss0_5648o	9635.27	+	-	DEL	I	2286675	2287804	1616514
Ncra	SRR1797925	I	670161	670161	I	696810	696810	gridss0_5653o	11948.9	+	-	DEL	I	2286675	2287804	1616514
Ncra	SRR1798059	I	670161	670161	I	696810	696810	gridss0_6980o	16383.4	+	-	DEL	I	2286675	2287804	1616514
Ncra	SRR4142838	I	670161	670161	I	696810	696810	gridss0_7729o	6986.78	+	-	DEL	I	2286675	2287804	1616514
Ncra	SRR4143351	I	670161	670161	I	696832	696832	gridss0_10501o	4298.01	+	-	DEL	I	2286675	2287804	1616514
Ncra	SRR4151293	I	681913	682467	I	6254638	6255193	gridss0_410o	1035.61	+	+	INV	I	2286675	2287804	1604209
Ncra	SRR1799241	I	684985	684985	I	695168	695168	gridss0_34229o	2024.23	+	-	DEL	I	2286675	2287804	1601690
Ncra	SRR1798052	I	688474	688476	I	2280588	2280590	gridss0_20431o	2153.44	-	-	INV	I	2286675	2287804	1598200
Ncra	SRR1799241	I	695168	695168	I	684985	684985	gridss0_34229o	2024.23	+	-	DEL	I	2286675	2287804	1591507
Ncra	SRR1797988	I	695721	695721	II	614345	614345	gridss0_359o	1324.31	+	+	TRA	I	2286675	2287804	1590954
Ncra	SRR1798021	I	696810	696810	I	670161	670161	gridss0_10636o	16778.3	+	-	DEL	I	2286675	2287804	1589865
Ncra	SRR1797935	I	696810	696810	I	670161	670161	gridss0_4845o	9357.83	+	-	DEL	I	2286675	2287804	1589865
Ncra	SRR1798022	I	696810	696810	I	670161	670161	gridss0_5075o	7065.19	+	-	DEL	I	2286675	2287804	1589865
Ncra	SRR1798052	I	696810	696810	I	670161	670161	gridss0_5648o	9635.27	+	-	DEL	I	2286675	2287804	1589865
Ncra	SRR1797925	I	696810	696810	I	670161	670161	gridss0_5653o	11948.9	+	-	DEL	I	2286675	2287804	1589865
Ncra	SRR1798059	I	696810	696810	I	670161	670161	gridss0_6980o	16383.4	+	-	DEL	I	2286675	2287804	1589865
Ncra	SRR4142838	I	696810	696810	I	670161	670161	gridss0_7729o	6986.78	+	-	DEL	I	2286675	2287804	1589865
Ncra	SRR4143351	I	696832	696832	I	670161	670161	gridss0_10501o	4298.01	+	-	DEL	I	2286675	2287804	1589843
Ncra	SRR1798021	I	785763	785765	I	785894	785896	gridss0_10983o	1825.85	+	-	DEL	I	2286675	2287804	1500911
Ncra	SRR1797933	I	785763	785765	I	785894	785896	gridss0_3078o	1662.71	+	-	DEL	I	2286675	2287804	1500911
Ncra	SRR1798234	I	785763	785765	I	785894	785896	gridss0_4376o	2269.3	+	-	DEL	I	2286675	2287804	1500911
Ncra	SRR1797935	I	785763	785765	I	785894	785896	gridss0_5172o	2330.46	+	-	DEL	I	2286675	2287804	1500911
Ncra	SRR1798022	I	785763	785765	I	785894	785896	gridss0_5412o	1817.34	+	-	DEL	I	2286675	2287804	1500911
Ncra	SRR1797992	I	785763	785765	I	785894	785896	gridss0_5646o	2038.09	+	-	DEL	I	2286675	2287804	1500911
Ncra	SRR1797988	I	785763	785765	I	785894	785896	gridss0_5684o	2347.89	+	-	DEL	I	2286675	2287804	1500911
Ncra	SRR1798052	I	785763	785765	I	785894	785896	gridss0_5978o	1720.06	+	-	DEL	I	2286675	2287804	1500911
Ncra	SRR1797925	I	785763	785765	I	785894	785896	gridss0_6011o	3126.98	+	-	DEL	I	2286675	2287804	1500911
Ncra	SRR1797987	I	785763	785765	I	785894	785896	gridss0_6068o	2312.51	+	-	DEL	I	2286675	2287804	1500911
Ncra	SRR1800184	I	785763	785765	I	785894	785896	gridss0_6318o	1798.38	+	-	DEL	I	2286675	2287804	1500911
Ncra	SRR1798053	I	785763	785765	I	785894	785896	gridss0_6783o	1694.28	+	-	DEL	I	2286675	2287804	1500911
Ncra	SRR1798051	I	785763	785765	I	785894	785896	gridss0_7237o	1776.08	+	-	DEL	I	2286675	2287804	1500911
Ncra	SRR1798059	I	785763	785765	I	785894	785896	gridss0_7391o	3532.67	+	-	DEL	I	2286675	2287804	1500911
Ncra	SRR1797942	I	785763	785765	I	785894	785896	gridss0_7568o	4230.58	+	-	DEL	I	2286675	2287804	1500911
Ncra	SRR1797931	I	785763	785765	I	785894	785896	gridss0_8027o	2569.41	+	-	DEL	I	2286675	2287804	1500911
Ncra	SRR4142838	I	785763	785765	I	785894	785896	gridss0_8111o	2268.91	+	-	DEL	I	2286675	2287804	1500911
Ncra	SRR4143336	I	785763	785765	I	785894	785896	gridss0_8453o	1605.51	+	-	DEL	I	2286675	2287804	1500911
Ncra	SRR1797884	I	785763	785765	I	785894	785896	gridss0_9152o	5453.44	+	-	DEL	I	2286675	2287804	1500911
Ncra	SRR4151237	I	785763	785767	I	785894	785898	gridss0_5689o	1629.87	+	-	DEL	I	2286675	2287804	1500909
Ncra	SRR1798021	I	785894	785896	I	785763	785765	gridss0_10983o	1825.85	+	-	DEL	I	2286675	2287804	1500780
Ncra	SRR1797933	I	785894	785896	I	785763	785765	gridss0_3078o	1662.71	+	-	DEL	I	2286675	2287804	1500780
Ncra	SRR1798234	I	785894	785896	I	785763	785765	gridss0_4376o	2269.3	+	-	DEL	I	2286675	2287804	1500780
Ncra	SRR1797935	I	785894	785896	I	785763	785765	gridss0_5172o	2330.46	+	-	DEL	I	2286675	2287804	1500780
Ncra	SRR1798022	I	785894	785896	I	785763	785765	gridss0_5412o	1817.34	+	-	DEL	I	2286675	2287804	1500780
Ncra	SRR1797992	I	785894	785896	I	785763	785765	gridss0_5646o	2038.09	+	-	DEL	I	2286675	2287804	1500780
Ncra	SRR1797988	I	785894	785896	I	785763	785765	gridss0_5684o	2347.89	+	-	DEL	I	2286675	2287804	1500780
Ncra	SRR1798052	I	785894	785896	I	785763	785765	gridss0_5978o	1720.06	+	-	DEL	I	2286675	2287804	1500780
Ncra	SRR1797925	I	785894	785896	I	785763	785765	gridss0_6011o	3126.98	+	-	DEL	I	2286675	2287804	1500780
Ncra	SRR1797987	I	785894	785896	I	785763	785765	gridss0_6068o	2312.51	+	-	DEL	I	2286675	2287804	1500780
Ncra	SRR1800184	I	785894	785896	I	785763	785765	gridss0_6318o	1798.38	+	-	DEL	I	2286675	2287804	1500780
Ncra	SRR1798053	I	785894	785896	I	785763	785765	gridss0_6783o	1694.28	+	-	DEL	I	2286675	2287804	1500780
Ncra	SRR1798051	I	785894	785896	I	785763	785765	gridss0_7237o	1776.08	+	-	DEL	I	2286675	2287804	1500780
Ncra	SRR1798059	I	785894	785896	I	785763	785765	gridss0_7391o	3532.67	+	-	DEL	I	2286675	2287804	1500780
Ncra	SRR1797942	I	785894	785896	I	785763	785765	gridss0_7568o	4230.58	+	-	DEL	I	2286675	2287804	1500780
Ncra	SRR1797931	I	785894	785896	I	785763	785765	gridss0_8027o	2569.41	+	-	DEL	I	2286675	2287804	1500780
Ncra	SRR4142838	I	785894	785896	I	785763	785765	gridss0_8111o	2268.91	+	-	DEL	I	2286675	2287804	1500780
Ncra	SRR4143336	I	785894	785896	I	785763	785765	gridss0_8453o	1605.51	+	-	DEL	I	2286675	2287804	1500780
Ncra	SRR1797884	I	785894	785896	I	785763	785765	gridss0_9152o	5453.44	+	-	DEL	I	2286675	2287804	1500780
Ncra	SRR4151237	I	785894	785898	I	785763	785767	gridss0_5689o	1629.87	+	-	DEL	I	2286675	2287804	1500778
Ncra	SRR4143351	I	789027	789027	I	4801372	4801372	gridss0_40545o	2964.89	-	-	INV	I	2286675	2287804	1497648
Ncra	SRR4143351	I	789029	789029	I	4801489	4801489	gridss0_776o	2632.17	+	+	INV	I	2286675	2287804	1497646
Ncra	SRR4143351	I	814366	814369	I	815965	815968	gridss0_11171o	3815.25	+	-	DEL	I	2286675	2287804	1472307
Ncra	SRR1797992	I	814366	814369	I	815965	815968	gridss0_5753o	9500.21	+	-	DEL	I	2286675	2287804	1472307
Ncra	SRR1800184	I	814366	814369	I	815965	815968	gridss0_6393o	5815.72	+	-	DEL	I	2286675	2287804	1472307
Ncra	SRR1798053	I	814366	814369	I	815965	815968	gridss0_6873o	9146.8	+	-	DEL	I	2286675	2287804	1472307
Ncra	SRR1798051	I	814366	814369	I	815965	815968	gridss0_7336o	9133.19	+	-	DEL	I	2286675	2287804	1472307
Ncra	SRR1797942	I	814366	814369	I	815965	815968	gridss0_7682o	11380.3	+	-	DEL	I	2286675	2287804	1472307
Ncra	SRR1797931	I	814366	814369	I	815965	815968	gridss0_8135o	9015.56	+	-	DEL	I	2286675	2287804	1472307
Ncra	SRR4143336	I	814366	814369	I	815965	815968	gridss0_8543o	4985.68	+	-	DEL	I	2286675	2287804	1472307
Ncra	SRR4143351	I	815965	815968	I	814366	814369	gridss0_11171o	3815.25	+	-	DEL	I	2286675	2287804	1470708
Ncra	SRR1797992	I	815965	815968	I	814366	814369	gridss0_5753o	9500.21	+	-	DEL	I	2286675	2287804	1470708
Ncra	SRR1800184	I	815965	815968	I	814366	814369	gridss0_6393o	5815.72	+	-	DEL	I	2286675	2287804	1470708
Ncra	SRR1798053	I	815965	815968	I	814366	814369	gridss0_6873o	9146.8	+	-	DEL	I	2286675	2287804	1470708
Ncra	SRR1798051	I	815965	815968	I	814366	814369	gridss0_7336o	9133.19	+	-	DEL	I	2286675	2287804	1470708
Ncra	SRR1797942	I	815965	815968	I	814366	814369	gridss0_7682o	11380.3	+	-	DEL	I	2286675	2287804	1470708
Ncra	SRR1797931	I	815965	815968	I	814366	814369	gridss0_8135o	9015.56	+	-	DEL	I	2286675	2287804	1470708
Ncra	SRR4143336	I	815965	815968	I	814366	814369	gridss0_8543o	4985.68	+	-	DEL	I	2286675	2287804	1470708
Ncra	SRR4143351	I	872378	872378	I	924863	924863	gridss0_11250o	3577.65	+	-	DEL	I	2286675	2287804	1414297
Ncra	SRR1797992	I	872395	872405	I	924855	924865	gridss0_5864o	9205.56	+	-	DEL	I	2286675	2287804	1414271
Ncra	SRR1798052	I	872395	872405	I	924855	924865	gridss0_6126o	6231.1	+	-	DEL	I	2286675	2287804	1414271
Ncra	SRR1800184	I	872395	872405	I	924855	924865	gridss0_6489o	5957.51	+	-	DEL	I	2286675	2287804	1414271
Ncra	SRR1798053	I	872395	872405	I	924855	924865	gridss0_6986o	8447.66	+	-	DEL	I	2286675	2287804	1414271
Ncra	SRR1798051	I	872395	872405	I	924855	924865	gridss0_7465o	6831.88	+	-	DEL	I	2286675	2287804	1414271
Ncra	SRR1797942	I	872395	872405	I	924855	924865	gridss0_7802o	14985.8	+	-	DEL	I	2286675	2287804	1414271
Ncra	SRR1797931	I	872395	872405	I	924855	924865	gridss0_8254o	7950.12	+	-	DEL	I	2286675	2287804	1414271
Ncra	SRR4143336	I	872395	872405	I	924855	924865	gridss0_8617o	5386.28	+	-	DEL	I	2286675	2287804	1414271
Ncra	SRR1797884	I	872395	872405	I	924855	924865	gridss0_9440o	16606.2	+	-	DEL	I	2286675	2287804	1414271
Ncra	SRR4143351	I	872405	872405	I	1526615	1526615	gridss0_40566o	2032.84	-	-	INV	I	2286675	2287804	1414270
Ncra	SRR4151293	I	872405	872405	I	1799145	1799145	gridss0_23618o	1631.39	-	-	INV	I	2286675	2287804	1414270
Ncra	SRR1797931	I	901306	901306	III	1737774	1737774	gridss0_653o	1580.69	+	+	TRA	I	2286675	2287804	1385369
Ncra	SRR1798059	I	901649	901649	I	9509633	9509633	gridss0_513o	1738.78	+	+	INV	I	2286675	2287804	1385026
Ncra	SRR4151293	I	901649	901649	I	9509633	9509633	gridss0_649o	2551.17	+	+	INV	I	2286675	2287804	1385026
Ncra	SRR4143336	I	901649	901649	I	9509633	9509633	gridss0_791o	3332.03	+	+	INV	I	2286675	2287804	1385026
Ncra	SRR4142838	I	901750	902022	III	1737435	1737566	gridss0_654o	1322.01	+	+	TRA	I	2286675	2287804	1384654
Ncra	SRR4151293	I	901849	901853	I	9506970	9506974	gridss0_23704o	3212.93	-	-	INV	I	2286675	2287804	1384823
Ncra	SRR4142838	I	901849	901853	I	9506970	9506974	gridss0_25523o	1872.29	-	-	INV	I	2286675	2287804	1384823
Ncra	SRR1798549	I	918106	918106	I	4172725	4172725	gridss0_437o	1709.2	+	+	INV	I	2286675	2287804	1368569
Ncra	SRR1798549	I	918207	918207	I	4172424	4172424	gridss0_21186o	1393.14	-	-	INV	I	2286675	2287804	1368468
Ncra	SRR1797992	I	924855	924865	I	872395	872405	gridss0_5864o	9205.56	+	-	DEL	I	2286675	2287804	1361811
Ncra	SRR1798052	I	924855	924865	I	872395	872405	gridss0_6126o	6231.1	+	-	DEL	I	2286675	2287804	1361811
Ncra	SRR1800184	I	924855	924865	I	872395	872405	gridss0_6489o	5957.51	+	-	DEL	I	2286675	2287804	1361811
Ncra	SRR1798053	I	924855	924865	I	872395	872405	gridss0_6986o	8447.66	+	-	DEL	I	2286675	2287804	1361811
Ncra	SRR1798051	I	924855	924865	I	872395	872405	gridss0_7465o	6831.88	+	-	DEL	I	2286675	2287804	1361811
Ncra	SRR1797942	I	924855	924865	I	872395	872405	gridss0_7802o	14985.8	+	-	DEL	I	2286675	2287804	1361811
Ncra	SRR1797931	I	924855	924865	I	872395	872405	gridss0_8254o	7950.12	+	-	DEL	I	2286675	2287804	1361811
Ncra	SRR4143336	I	924855	924865	I	872395	872405	gridss0_8617o	5386.28	+	-	DEL	I	2286675	2287804	1361811
Ncra	SRR1797884	I	924855	924865	I	872395	872405	gridss0_9440o	16606.2	+	-	DEL	I	2286675	2287804	1361811
Ncra	SRR4143351	I	924863	924863	I	872378	872378	gridss0_11250o	3577.65	+	-	DEL	I	2286675	2287804	1361812
Ncra	SRR1797931	I	1001160	1001375	I	8093822	8094043	gridss0_34673o	1165.82	-	-	INV	I	2286675	2287804	1285301
Ncra	SRR1797931	I	1001412	1001412	I	8093960	8093960	gridss0_718o	5865.38	+	+	INV	I	2286675	2287804	1285263
Ncra	SRR1798053	I	1001412	1001412	I	8093965	8093965	gridss0_621o	6066.96	+	+	INV	I	2286675	2287804	1285263
Ncra	SRR1798051	I	1001412	1001412	I	8093965	8093965	gridss0_646o	4927.33	+	+	INV	I	2286675	2287804	1285263
Ncra	SRR4143351	I	1025986	1025989	II	3886795	3886798	gridss0_1145o	2995.57	+	+	TRA	I	2286675	2287804	1260687
Ncra	SRR4143351	I	1025987	1025989	II	3886453	3886455	gridss0_40897o	2237.86	-	-	TRA	I	2286675	2287804	1260687
Ncra	SRR4143351	I	1104532	1104534	I	6940322	6940324	gridss0_1181o	1117.7	+	+	INV	I	2286675	2287804	1182142
Ncra	SRR4143351	I	1104537	1104539	I	6940189	6940191	gridss0_40921o	1814.45	-	-	INV	I	2286675	2287804	1182137
Ncra	SRR1797992	I	1104711	1104711	I	6099484	6099484	gridss0_25475o	1045	-	-	INV	I	2286675	2287804	1181964
Ncra	SRR1797942	I	1104711	1104711	I	6099484	6099484	gridss0_34546o	1106.74	-	-	INV	I	2286675	2287804	1181964
Ncra	SRR1797884	I	1115808	1115808	I	6940193	6940193	gridss0_10275o	11247.7	+	-	DEL	I	2286675	2287804	1170867
Ncra	SRR1797992	I	1115808	1115808	I	6940193	6940193	gridss0_6503o	4882.03	+	-	DEL	I	2286675	2287804	1170867
Ncra	SRR1798052	I	1115808	1115808	I	6940193	6940193	gridss0_6683o	4259.75	+	-	DEL	I	2286675	2287804	1170867
Ncra	SRR1800184	I	1115808	1115808	I	6940193	6940193	gridss0_7030o	3417.08	+	-	DEL	I	2286675	2287804	1170867
Ncra	SRR1798053	I	1115808	1115808	I	6940193	6940193	gridss0_7606o	5185.1	+	-	DEL	I	2286675	2287804	1170867
Ncra	SRR1797942	I	1115808	1115808	I	6940193	6940193	gridss0_8557o	6652.91	+	-	DEL	I	2286675	2287804	1170867
Ncra	SRR1797931	I	1115808	1115808	I	6940193	6940193	gridss0_8947o	4705.09	+	-	DEL	I	2286675	2287804	1170867
Ncra	SRR4143336	I	1115808	1115808	I	6940193	6940193	gridss0_9246o	2599.76	+	-	DEL	I	2286675	2287804	1170867
Ncra	SRR1800184	I	1115810	1115811	I	6940323	6940324	gridss0_18147o	3168.39	-	+	DUP	I	2286675	2287804	1170865
Ncra	SRR4143336	I	1115810	1115811	I	6940323	6940324	gridss0_24525o	2486.79	-	+	DUP	I	2286675	2287804	1170865
Ncra	SRR1797884	I	1155453	1155455	I	1155766	1155768	gridss0_10422o	10018.7	+	-	DEL	I	2286675	2287804	1131221
Ncra	SRR4143351	I	1155453	1155455	I	1155766	1155768	gridss0_12069o	1882.91	+	-	DEL	I	2286675	2287804	1131221
Ncra	SRR1797992	I	1155453	1155455	I	1155766	1155768	gridss0_6586o	4784.27	+	-	DEL	I	2286675	2287804	1131221
Ncra	SRR1798052	I	1155453	1155455	I	1155766	1155768	gridss0_6778o	4576.06	+	-	DEL	I	2286675	2287804	1131221
Ncra	SRR1798053	I	1155453	1155455	I	1155766	1155768	gridss0_7694o	4821.05	+	-	DEL	I	2286675	2287804	1131221
Ncra	SRR1798051	I	1155453	1155455	I	1155766	1155768	gridss0_8237o	4577.1	+	-	DEL	I	2286675	2287804	1131221
Ncra	SRR1797942	I	1155453	1155455	I	1155766	1155768	gridss0_8666o	5845.33	+	-	DEL	I	2286675	2287804	1131221
Ncra	SRR1797931	I	1155453	1155455	I	1155766	1155768	gridss0_9037o	4607.98	+	-	DEL	I	2286675	2287804	1131221
Ncra	SRR4143336	I	1155453	1155455	I	1155766	1155768	gridss0_9332o	2424.63	+	-	DEL	I	2286675	2287804	1131221
Ncra	SRR1797884	I	1155766	1155768	I	1155453	1155455	gridss0_10422o	10018.7	+	-	DEL	I	2286675	2287804	1130908
Ncra	SRR4143351	I	1155766	1155768	I	1155453	1155455	gridss0_12069o	1882.91	+	-	DEL	I	2286675	2287804	1130908
Ncra	SRR1797992	I	1155766	1155768	I	1155453	1155455	gridss0_6586o	4784.27	+	-	DEL	I	2286675	2287804	1130908
Ncra	SRR1798052	I	1155766	1155768	I	1155453	1155455	gridss0_6778o	4576.06	+	-	DEL	I	2286675	2287804	1130908
Ncra	SRR1798053	I	1155766	1155768	I	1155453	1155455	gridss0_7694o	4821.05	+	-	DEL	I	2286675	2287804	1130908
Ncra	SRR1798051	I	1155766	1155768	I	1155453	1155455	gridss0_8237o	4577.1	+	-	DEL	I	2286675	2287804	1130908
Ncra	SRR1797942	I	1155766	1155768	I	1155453	1155455	gridss0_8666o	5845.33	+	-	DEL	I	2286675	2287804	1130908
Ncra	SRR1797931	I	1155766	1155768	I	1155453	1155455	gridss0_9037o	4607.98	+	-	DEL	I	2286675	2287804	1130908
Ncra	SRR4143336	I	1155766	1155768	I	1155453	1155455	gridss0_9332o	2424.63	+	-	DEL	I	2286675	2287804	1130908
Ncra	SRR1797884	I	1182087	1182096	I	1186296	1186305	gridss0_10481o	18143.4	+	-	DEL	I	2286675	2287804	1104580
Ncra	SRR4143351	I	1182087	1182096	I	1186296	1186305	gridss0_12092o	3590.38	+	-	DEL	I	2286675	2287804	1104580
Ncra	SRR1797992	I	1182087	1182096	I	1186296	1186305	gridss0_6623o	8502.82	+	-	DEL	I	2286675	2287804	1104580
Ncra	SRR1798053	I	1182087	1182096	I	1186296	1186305	gridss0_7734o	7521.99	+	-	DEL	I	2286675	2287804	1104580
Ncra	SRR1798051	I	1182087	1182096	I	1186296	1186305	gridss0_8282o	7631.07	+	-	DEL	I	2286675	2287804	1104580
Ncra	SRR1797942	I	1182087	1182096	I	1186296	1186305	gridss0_8711o	14348	+	-	DEL	I	2286675	2287804	1104580
Ncra	SRR1797931	I	1182087	1182096	I	1186296	1186305	gridss0_9075o	8342.69	+	-	DEL	I	2286675	2287804	1104580
Ncra	SRR4143336	I	1182087	1182096	I	1186296	1186305	gridss0_9361o	5856.92	+	-	DEL	I	2286675	2287804	1104580
Ncra	SRR1797884	I	1186296	1186305	I	1182087	1182096	gridss0_10481o	18143.4	+	-	DEL	I	2286675	2287804	1100371
Ncra	SRR4143351	I	1186296	1186305	I	1182087	1182096	gridss0_12092o	3590.38	+	-	DEL	I	2286675	2287804	1100371
Ncra	SRR1797992	I	1186296	1186305	I	1182087	1182096	gridss0_6623o	8502.82	+	-	DEL	I	2286675	2287804	1100371
Ncra	SRR1798053	I	1186296	1186305	I	1182087	1182096	gridss0_7734o	7521.99	+	-	DEL	I	2286675	2287804	1100371
Ncra	SRR1798051	I	1186296	1186305	I	1182087	1182096	gridss0_8282o	7631.07	+	-	DEL	I	2286675	2287804	1100371
Ncra	SRR1797942	I	1186296	1186305	I	1182087	1182096	gridss0_8711o	14348	+	-	DEL	I	2286675	2287804	1100371
Ncra	SRR1797931	I	1186296	1186305	I	1182087	1182096	gridss0_9075o	8342.69	+	-	DEL	I	2286675	2287804	1100371
Ncra	SRR4143336	I	1186296	1186305	I	1182087	1182096	gridss0_9361o	5856.92	+	-	DEL	I	2286675	2287804	1100371
Ncra	SRR1797884	I	1211648	1211648	I	1211930	1211930	gridss0_10564o	5399.41	+	-	DEL	I	2286675	2287804	1075027
Ncra	SRR1797992	I	1211648	1211648	I	1211930	1211930	gridss0_6691o	2287.92	+	-	DEL	I	2286675	2287804	1075027
Ncra	SRR1798053	I	1211648	1211648	I	1211930	1211930	gridss0_7794o	1334.86	+	-	DEL	I	2286675	2287804	1075027
Ncra	SRR1798051	I	1211648	1211648	I	1211930	1211930	gridss0_8335o	1104.84	+	-	DEL	I	2286675	2287804	1075027
Ncra	SRR1797942	I	1211648	1211648	I	1211930	1211930	gridss0_8780o	2481.45	+	-	DEL	I	2286675	2287804	1075027
Ncra	SRR1797931	I	1211648	1211648	I	1211930	1211930	gridss0_9138o	2744.31	+	-	DEL	I	2286675	2287804	1075027
Ncra	SRR4143336	I	1211648	1211648	I	1211930	1211930	gridss0_9411o	1015.17	+	-	DEL	I	2286675	2287804	1075027
Ncra	SRR1797884	I	1211930	1211930	I	1211648	1211648	gridss0_10564o	5399.41	+	-	DEL	I	2286675	2287804	1074745
Ncra	SRR1797992	I	1211930	1211930	I	1211648	1211648	gridss0_6691o	2287.92	+	-	DEL	I	2286675	2287804	1074745
Ncra	SRR1798053	I	1211930	1211930	I	1211648	1211648	gridss0_7794o	1334.86	+	-	DEL	I	2286675	2287804	1074745
Ncra	SRR1798051	I	1211930	1211930	I	1211648	1211648	gridss0_8335o	1104.84	+	-	DEL	I	2286675	2287804	1074745
Ncra	SRR1797942	I	1211930	1211930	I	1211648	1211648	gridss0_8780o	2481.45	+	-	DEL	I	2286675	2287804	1074745
Ncra	SRR1797931	I	1211930	1211930	I	1211648	1211648	gridss0_9138o	2744.31	+	-	DEL	I	2286675	2287804	1074745
Ncra	SRR4143336	I	1211930	1211930	I	1211648	1211648	gridss0_9411o	1015.17	+	-	DEL	I	2286675	2287804	1074745
Ncra	SRR1797884	I	1219282	1219285	I	1229432	1229435	gridss0_10598o	18703.4	+	-	DEL	I	2286675	2287804	1067391
Ncra	SRR4143351	I	1219282	1219285	I	1229432	1229435	gridss0_12177o	3363.63	+	-	DEL	I	2286675	2287804	1067391
Ncra	SRR1797992	I	1219282	1219285	I	1229432	1229435	gridss0_6719o	10798.5	+	-	DEL	I	2286675	2287804	1067391
Ncra	SRR1798053	I	1219282	1219285	I	1229432	1229435	gridss0_7820o	7741.9	+	-	DEL	I	2286675	2287804	1067391
Ncra	SRR1798051	I	1219282	1219285	I	1229432	1229435	gridss0_8362o	7647.37	+	-	DEL	I	2286675	2287804	1067391
Ncra	SRR1797942	I	1219282	1219285	I	1229432	1229435	gridss0_8813o	12447.3	+	-	DEL	I	2286675	2287804	1067391
Ncra	SRR1797931	I	1219282	1219285	I	1229432	1229435	gridss0_9170o	9037.38	+	-	DEL	I	2286675	2287804	1067391
Ncra	SRR4143336	I	1219282	1219285	I	1229432	1229435	gridss0_9436o	4949.76	+	-	DEL	I	2286675	2287804	1067391
Ncra	SRR1797987	I	1225518	1225518	I	5752142	5752142	gridss0_657o	1105.08	+	+	INV	I	2286675	2287804	1061157
Ncra	SRR1797884	I	1229432	1229435	I	1219282	1219285	gridss0_10598o	18703.4	+	-	DEL	I	2286675	2287804	1057241
Ncra	SRR4143351	I	1229432	1229435	I	1219282	1219285	gridss0_12177o	3363.63	+	-	DEL	I	2286675	2287804	1057241
Ncra	SRR1797992	I	1229432	1229435	I	1219282	1219285	gridss0_6719o	10798.5	+	-	DEL	I	2286675	2287804	1057241
Ncra	SRR1798053	I	1229432	1229435	I	1219282	1219285	gridss0_7820o	7741.9	+	-	DEL	I	2286675	2287804	1057241
Ncra	SRR1798051	I	1229432	1229435	I	1219282	1219285	gridss0_8362o	7647.37	+	-	DEL	I	2286675	2287804	1057241
Ncra	SRR1797942	I	1229432	1229435	I	1219282	1219285	gridss0_8813o	12447.3	+	-	DEL	I	2286675	2287804	1057241
Ncra	SRR1797931	I	1229432	1229435	I	1219282	1219285	gridss0_9170o	9037.38	+	-	DEL	I	2286675	2287804	1057241
Ncra	SRR4143336	I	1229432	1229435	I	1219282	1219285	gridss0_9436o	4949.76	+	-	DEL	I	2286675	2287804	1057241
Ncra	SRR1797884	I	1253159	1253159	I	1253327	1253327	gridss0_10705o	6077.54	+	-	DEL	I	2286675	2287804	1033516
Ncra	SRR1797992	I	1253159	1253159	I	1253327	1253327	gridss0_6798o	3803.83	+	-	DEL	I	2286675	2287804	1033516
Ncra	SRR1798053	I	1253159	1253159	I	1253327	1253327	gridss0_7912o	2671.32	+	-	DEL	I	2286675	2287804	1033516
Ncra	SRR1798051	I	1253159	1253159	I	1253327	1253327	gridss0_8478o	2942.86	+	-	DEL	I	2286675	2287804	1033516
Ncra	SRR1797942	I	1253159	1253159	I	1253327	1253327	gridss0_8926o	3569.44	+	-	DEL	I	2286675	2287804	1033516
Ncra	SRR1797931	I	1253159	1253159	I	1253327	1253327	gridss0_9291o	2581.82	+	-	DEL	I	2286675	2287804	1033516
Ncra	SRR4143336	I	1253159	1253159	I	1253327	1253327	gridss0_9557o	1300.67	+	-	DEL	I	2286675	2287804	1033516
Ncra	SRR1797884	I	1253327	1253327	I	1253159	1253159	gridss0_10705o	6077.54	+	-	DEL	I	2286675	2287804	1033348
Ncra	SRR1797992	I	1253327	1253327	I	1253159	1253159	gridss0_6798o	3803.83	+	-	DEL	I	2286675	2287804	1033348
Ncra	SRR1798053	I	1253327	1253327	I	1253159	1253159	gridss0_7912o	2671.32	+	-	DEL	I	2286675	2287804	1033348
Ncra	SRR1798051	I	1253327	1253327	I	1253159	1253159	gridss0_8478o	2942.86	+	-	DEL	I	2286675	2287804	1033348
Ncra	SRR1797942	I	1253327	1253327	I	1253159	1253159	gridss0_8926o	3569.44	+	-	DEL	I	2286675	2287804	1033348
Ncra	SRR1797931	I	1253327	1253327	I	1253159	1253159	gridss0_9291o	2581.82	+	-	DEL	I	2286675	2287804	1033348
Ncra	SRR4143336	I	1253327	1253327	I	1253159	1253159	gridss0_9557o	1300.67	+	-	DEL	I	2286675	2287804	1033348
Ncra	SRR1798051	I	1282441	1282441	I	1283504	1283504	gridss0_8546o	1982.45	+	-	DEL	I	2286675	2287804	1004234
Ncra	SRR1798053	I	1283488	1283488	V	4732337	4732337	gridss0_7977o	3576.17	+	-	TRA	I	2286675	2287804	1003187
Ncra	SRR1798051	I	1283504	1283504	I	1282441	1282441	gridss0_8546o	1982.45	+	-	DEL	I	2286675	2287804	1003171
Ncra	SRR1797884	I	1317522	1317526	I	1318142	1318146	gridss0_10975o	18422.4	+	-	DEL	I	2286675	2287804	969150
Ncra	SRR1798021	I	1317522	1317526	I	1318142	1318146	gridss0_11828o	12644	+	-	DEL	I	2286675	2287804	969150
Ncra	SRR4143351	I	1317522	1317526	I	1318142	1318146	gridss0_12480o	2561.04	+	-	DEL	I	2286675	2287804	969150
Ncra	SRR1797933	I	1317522	1317526	I	1318142	1318146	gridss0_3428o	4486.88	+	-	DEL	I	2286675	2287804	969150
Ncra	SRR1798024	I	1317522	1317526	I	1318142	1318146	gridss0_5748o	9763.23	+	-	DEL	I	2286675	2287804	969150
Ncra	SRR1797935	I	1317522	1317526	I	1318142	1318146	gridss0_5809o	9249.74	+	-	DEL	I	2286675	2287804	969150
Ncra	SRR1798022	I	1317522	1317526	I	1318142	1318146	gridss0_5930o	8467.18	+	-	DEL	I	2286675	2287804	969150
Ncra	SRR4151237	I	1317522	1317526	I	1318142	1318146	gridss0_6130o	5991.39	+	-	DEL	I	2286675	2287804	969150
Ncra	SRR1797988	I	1317522	1317526	I	1318142	1318146	gridss0_6283o	10957.8	+	-	DEL	I	2286675	2287804	969150
Ncra	SRR1797995	I	1317522	1317526	I	1318142	1318146	gridss0_6348o	19841.2	+	-	DEL	I	2286675	2287804	969150
Ncra	SRR1797987	I	1317522	1317526	I	1318142	1318146	gridss0_6717o	9858.56	+	-	DEL	I	2286675	2287804	969150
Ncra	SRR1797992	I	1317522	1317526	I	1318142	1318146	gridss0_6991o	9777.55	+	-	DEL	I	2286675	2287804	969150
Ncra	SRR4151293	I	1317522	1317526	I	1318142	1318146	gridss0_7805o	3461.16	+	-	DEL	I	2286675	2287804	969150
Ncra	SRR1798053	I	1317522	1317526	I	1318142	1318146	gridss0_8095o	8805.93	+	-	DEL	I	2286675	2287804	969150
Ncra	SRR1798059	I	1317522	1317526	I	1318142	1318146	gridss0_8237o	14617.9	+	-	DEL	I	2286675	2287804	969150
Ncra	SRR1798051	I	1317522	1317526	I	1318142	1318146	gridss0_8670o	7695.32	+	-	DEL	I	2286675	2287804	969150
Ncra	SRR4142838	I	1317522	1317526	I	1318142	1318146	gridss0_8789o	5570.84	+	-	DEL	I	2286675	2287804	969150
Ncra	SRR1797942	I	1317522	1317526	I	1318142	1318146	gridss0_9162o	11198.1	+	-	DEL	I	2286675	2287804	969150
Ncra	SRR1797931	I	1317522	1317526	I	1318142	1318146	gridss0_9496o	9606.28	+	-	DEL	I	2286675	2287804	969150
Ncra	SRR4143336	I	1317522	1317526	I	1318142	1318146	gridss0_9722o	4348.72	+	-	DEL	I	2286675	2287804	969150
Ncra	SRR1797884	I	1318142	1318146	I	1317522	1317526	gridss0_10975o	18422.4	+	-	DEL	I	2286675	2287804	968530
Ncra	SRR1798021	I	1318142	1318146	I	1317522	1317526	gridss0_11828o	12644	+	-	DEL	I	2286675	2287804	968530
Ncra	SRR4143351	I	1318142	1318146	I	1317522	1317526	gridss0_12480o	2561.04	+	-	DEL	I	2286675	2287804	968530
Ncra	SRR1797933	I	1318142	1318146	I	1317522	1317526	gridss0_3428o	4486.88	+	-	DEL	I	2286675	2287804	968530
Ncra	SRR1798024	I	1318142	1318146	I	1317522	1317526	gridss0_5748o	9763.23	+	-	DEL	I	2286675	2287804	968530
Ncra	SRR1797935	I	1318142	1318146	I	1317522	1317526	gridss0_5809o	9249.74	+	-	DEL	I	2286675	2287804	968530
Ncra	SRR1798022	I	1318142	1318146	I	1317522	1317526	gridss0_5930o	8467.18	+	-	DEL	I	2286675	2287804	968530
Ncra	SRR4151237	I	1318142	1318146	I	1317522	1317526	gridss0_6130o	5991.39	+	-	DEL	I	2286675	2287804	968530
Ncra	SRR1797988	I	1318142	1318146	I	1317522	1317526	gridss0_6283o	10957.8	+	-	DEL	I	2286675	2287804	968530
Ncra	SRR1797995	I	1318142	1318146	I	1317522	1317526	gridss0_6348o	19841.2	+	-	DEL	I	2286675	2287804	968530
Ncra	SRR1797987	I	1318142	1318146	I	1317522	1317526	gridss0_6717o	9858.56	+	-	DEL	I	2286675	2287804	968530
Ncra	SRR1797992	I	1318142	1318146	I	1317522	1317526	gridss0_6991o	9777.55	+	-	DEL	I	2286675	2287804	968530
Ncra	SRR4151293	I	1318142	1318146	I	1317522	1317526	gridss0_7805o	3461.16	+	-	DEL	I	2286675	2287804	968530
Ncra	SRR1798053	I	1318142	1318146	I	1317522	1317526	gridss0_8095o	8805.93	+	-	DEL	I	2286675	2287804	968530
Ncra	SRR1798059	I	1318142	1318146	I	1317522	1317526	gridss0_8237o	14617.9	+	-	DEL	I	2286675	2287804	968530
Ncra	SRR1798051	I	1318142	1318146	I	1317522	1317526	gridss0_8670o	7695.32	+	-	DEL	I	2286675	2287804	968530
Ncra	SRR4142838	I	1318142	1318146	I	1317522	1317526	gridss0_8789o	5570.84	+	-	DEL	I	2286675	2287804	968530
Ncra	SRR1797942	I	1318142	1318146	I	1317522	1317526	gridss0_9162o	11198.1	+	-	DEL	I	2286675	2287804	968530
Ncra	SRR1797931	I	1318142	1318146	I	1317522	1317526	gridss0_9496o	9606.28	+	-	DEL	I	2286675	2287804	968530
Ncra	SRR4143336	I	1318142	1318146	I	1317522	1317526	gridss0_9722o	4348.72	+	-	DEL	I	2286675	2287804	968530
Ncra	SRR4143336	I	1321468	1321469	III	4415977	4415978	gridss0_9727o	4300.02	+	-	TRA	I	2286675	2287804	965207
Ncra	SRR1797884	I	1325968	1325970	I	1326078	1326080	gridss0_11001o	4344.92	+	-	DEL	I	2286675	2287804	960706
Ncra	SRR1798021	I	1325968	1325970	I	1326078	1326080	gridss0_11860o	4459.1	+	-	DEL	I	2286675	2287804	960706
Ncra	SRR1797933	I	1325968	1325970	I	1326078	1326080	gridss0_3448o	1717.5	+	-	DEL	I	2286675	2287804	960706
Ncra	SRR1798024	I	1325968	1325970	I	1326078	1326080	gridss0_5780o	3315.49	+	-	DEL	I	2286675	2287804	960706
Ncra	SRR1797935	I	1325968	1325970	I	1326078	1326080	gridss0_5827o	3205.71	+	-	DEL	I	2286675	2287804	960706
Ncra	SRR1798022	I	1325968	1325970	I	1326078	1326080	gridss0_5950o	2453.56	+	-	DEL	I	2286675	2287804	960706
Ncra	SRR4151237	I	1325968	1325970	I	1326078	1326080	gridss0_6154o	1184.85	+	-	DEL	I	2286675	2287804	960706
Ncra	SRR1797988	I	1325968	1325970	I	1326078	1326080	gridss0_6308o	3712.38	+	-	DEL	I	2286675	2287804	960706
Ncra	SRR1797995	I	1325968	1325970	I	1326078	1326080	gridss0_6377o	5765.42	+	-	DEL	I	2286675	2287804	960706
Ncra	SRR1797987	I	1325968	1325970	I	1326078	1326080	gridss0_6752o	2685.7	+	-	DEL	I	2286675	2287804	960706
Ncra	SRR1797992	I	1325968	1325970	I	1326078	1326080	gridss0_7014o	2447.41	+	-	DEL	I	2286675	2287804	960706
Ncra	SRR1798053	I	1325968	1325970	I	1326078	1326080	gridss0_8118o	2400.06	+	-	DEL	I	2286675	2287804	960706
Ncra	SRR1798059	I	1325968	1325970	I	1326078	1326080	gridss0_8270o	4107.56	+	-	DEL	I	2286675	2287804	960706
Ncra	SRR1798051	I	1325968	1325970	I	1326078	1326080	gridss0_8690o	3282.12	+	-	DEL	I	2286675	2287804	960706
Ncra	SRR4142838	I	1325968	1325970	I	1326078	1326080	gridss0_8807o	1376.4	+	-	DEL	I	2286675	2287804	960706
Ncra	SRR1797942	I	1325968	1325970	I	1326078	1326080	gridss0_9188o	3012.92	+	-	DEL	I	2286675	2287804	960706
Ncra	SRR1797931	I	1325968	1325970	I	1326078	1326080	gridss0_9525o	2685.33	+	-	DEL	I	2286675	2287804	960706
Ncra	SRR4143336	I	1325968	1325970	I	1326078	1326080	gridss0_9738o	1030.51	+	-	DEL	I	2286675	2287804	960706
Ncra	SRR1797884	I	1326078	1326080	I	1325968	1325970	gridss0_11001o	4344.92	+	-	DEL	I	2286675	2287804	960596
Ncra	SRR1798021	I	1326078	1326080	I	1325968	1325970	gridss0_11860o	4459.1	+	-	DEL	I	2286675	2287804	960596
Ncra	SRR1797933	I	1326078	1326080	I	1325968	1325970	gridss0_3448o	1717.5	+	-	DEL	I	2286675	2287804	960596
Ncra	SRR1798024	I	1326078	1326080	I	1325968	1325970	gridss0_5780o	3315.49	+	-	DEL	I	2286675	2287804	960596
Ncra	SRR1797935	I	1326078	1326080	I	1325968	1325970	gridss0_5827o	3205.71	+	-	DEL	I	2286675	2287804	960596
Ncra	SRR1798022	I	1326078	1326080	I	1325968	1325970	gridss0_5950o	2453.56	+	-	DEL	I	2286675	2287804	960596
Ncra	SRR4151237	I	1326078	1326080	I	1325968	1325970	gridss0_6154o	1184.85	+	-	DEL	I	2286675	2287804	960596
Ncra	SRR1797988	I	1326078	1326080	I	1325968	1325970	gridss0_6308o	3712.38	+	-	DEL	I	2286675	2287804	960596
Ncra	SRR1797995	I	1326078	1326080	I	1325968	1325970	gridss0_6377o	5765.42	+	-	DEL	I	2286675	2287804	960596
Ncra	SRR1797987	I	1326078	1326080	I	1325968	1325970	gridss0_6752o	2685.7	+	-	DEL	I	2286675	2287804	960596
Ncra	SRR1797992	I	1326078	1326080	I	1325968	1325970	gridss0_7014o	2447.41	+	-	DEL	I	2286675	2287804	960596
Ncra	SRR1798053	I	1326078	1326080	I	1325968	1325970	gridss0_8118o	2400.06	+	-	DEL	I	2286675	2287804	960596
Ncra	SRR1798059	I	1326078	1326080	I	1325968	1325970	gridss0_8270o	4107.56	+	-	DEL	I	2286675	2287804	960596
Ncra	SRR1798051	I	1326078	1326080	I	1325968	1325970	gridss0_8690o	3282.12	+	-	DEL	I	2286675	2287804	960596
Ncra	SRR4142838	I	1326078	1326080	I	1325968	1325970	gridss0_8807o	1376.4	+	-	DEL	I	2286675	2287804	960596
Ncra	SRR1797942	I	1326078	1326080	I	1325968	1325970	gridss0_9188o	3012.92	+	-	DEL	I	2286675	2287804	960596
Ncra	SRR1797931	I	1326078	1326080	I	1325968	1325970	gridss0_9525o	2685.33	+	-	DEL	I	2286675	2287804	960596
Ncra	SRR4143336	I	1326078	1326080	I	1325968	1325970	gridss0_9738o	1030.51	+	-	DEL	I	2286675	2287804	960596
Ncra	SRR1798024	I	1336964	1336964	I	1349679	1349679	gridss0_5809o	7161.26	+	-	DEL	I	2286675	2287804	949711
Ncra	SRR1798059	I	1336964	1336964	I	1349679	1349679	gridss0_8301o	10014.6	+	-	DEL	I	2286675	2287804	949711
Ncra	SRR4143351	I	1336980	1336981	V	76901	76902	gridss0_41099o	1068.06	-	-	TRA	I	2286675	2287804	949695
Ncra	SRR4143351	I	1337638	1337638	III	4122297	4122297	gridss0_1375o	1384.21	+	+	TRA	I	2286675	2287804	949037
Ncra	SRR4143351	I	1337646	1337648	III	2594508	2594510	gridss0_41112o	2503.51	-	-	TRA	I	2286675	2287804	949028
Ncra	SRR1798052	I	1340118	1340120	I	9501694	9501696	gridss0_20712o	2228.18	-	-	INV	I	2286675	2287804	946556
Ncra	SRR1797925	I	1340118	1340120	I	9501694	9501696	gridss0_21794o	1252.43	-	-	INV	I	2286675	2287804	946556
Ncra	SRR1797935	I	1340118	1340120	I	9501694	9501696	gridss0_21824o	1353.35	-	-	INV	I	2286675	2287804	946556
Ncra	SRR1798024	I	1340118	1340120	I	9501694	9501696	gridss0_22046o	1537.72	-	-	INV	I	2286675	2287804	946556
Ncra	SRR1797922	I	1340118	1340120	I	9501694	9501696	gridss0_22430o	1145.16	-	-	INV	I	2286675	2287804	946556
Ncra	SRR1797987	I	1340118	1340120	I	9501694	9501696	gridss0_23507o	1414.82	-	-	INV	I	2286675	2287804	946556
Ncra	SRR4151293	I	1340118	1340120	I	9501694	9501696	gridss0_23964o	1152.43	-	-	INV	I	2286675	2287804	946556
Ncra	SRR1798051	I	1340118	1340120	I	9501694	9501696	gridss0_32305o	1105.96	-	-	INV	I	2286675	2287804	946556
Ncra	SRR1797931	I	1340118	1340120	I	9501694	9501696	gridss0_34873o	2352.81	-	-	INV	I	2286675	2287804	946556
Ncra	SRR1797884	I	1340118	1340120	I	9501694	9501696	gridss0_38770o	1285.65	-	-	INV	I	2286675	2287804	946556
Ncra	SRR1797931	I	1340204	1340205	I	9501596	9501597	gridss0_909o	1521.59	+	+	INV	I	2286675	2287804	946471
Ncra	SRR1797935	I	1340248	1340249	I	2273914	2273915	gridss0_517o	2666.13	+	+	INV	I	2286675	2287804	946427
Ncra	SRR1798051	I	1340248	1340249	I	2273914	2273915	gridss0_824o	3071.79	+	+	INV	I	2286675	2287804	946427
Ncra	SRR1797931	I	1340248	1340249	I	2273914	2273915	gridss0_911o	3632.11	+	+	INV	I	2286675	2287804	946427
Ncra	SRR1797884	I	1340248	1340249	I	2273914	2273915	gridss0_946o	1132.16	+	+	INV	I	2286675	2287804	946427
Ncra	SRR1797925	I	1348384	1348384	I	9491092	9491092	gridss0_21798o	1038.14	-	-	INV	I	2286675	2287804	938291
Ncra	SRR1797995	I	1348384	1348384	I	9491092	9491092	gridss0_22170o	1253.29	-	-	INV	I	2286675	2287804	938291
Ncra	SRR1798051	I	1348384	1348384	I	9491092	9491092	gridss0_32312o	1261.88	-	-	INV	I	2286675	2287804	938291
Ncra	SRR1797931	I	1348384	1348384	I	9491092	9491092	gridss0_34877o	1326.85	-	-	INV	I	2286675	2287804	938291
Ncra	SRR1798024	I	1349679	1349679	I	1336964	1336964	gridss0_5809o	7161.26	+	-	DEL	I	2286675	2287804	936996
Ncra	SRR1798059	I	1349679	1349679	I	1336964	1336964	gridss0_8301o	10014.6	+	-	DEL	I	2286675	2287804	936996
Ncra	SRR1798021	I	1379879	1379879	IV	1484494	1484494	gridss0_27234o	2373.32	-	+	TRA	I	2286675	2287804	906796
Ncra	SRR4143351	I	1386928	1386928	I	7323328	7323328	gridss0_1450o	1222.56	+	+	INV	I	2286675	2287804	899747
Ncra	SRR4143351	I	1435477	1435477	I	6600998	6600998	gridss0_1468o	2920.76	+	+	INV	I	2286675	2287804	851198
Ncra	SRR1797884	I	1450172	1450172	I	9728563	9728563	gridss0_11445o	2857.54	+	-	DEL	I	2286675	2287804	836503
Ncra	SRR1797931	I	1450172	1450172	I	9728563	9728563	gridss0_9868o	2175.55	+	-	DEL	I	2286675	2287804	836503
Ncra	SRR1798021	I	1459178	1459182	I	1459305	1459309	gridss0_12303o	1350.82	+	-	DEL	I	2286675	2287804	827494
Ncra	SRR1798022	I	1459178	1459182	I	1459305	1459309	gridss0_6253o	1180.99	+	-	DEL	I	2286675	2287804	827494
Ncra	SRR1797922	I	1459178	1459182	I	1459305	1459309	gridss0_6512o	1902.48	+	-	DEL	I	2286675	2287804	827494
Ncra	SRR1797988	I	1459178	1459182	I	1459305	1459309	gridss0_6634o	1756.51	+	-	DEL	I	2286675	2287804	827494
Ncra	SRR1797925	I	1459178	1459182	I	1459305	1459309	gridss0_6901o	2159.47	+	-	DEL	I	2286675	2287804	827494
Ncra	SRR1798059	I	1459178	1459182	I	1459305	1459309	gridss0_8694o	2718.61	+	-	DEL	I	2286675	2287804	827494
Ncra	SRR1798021	I	1459305	1459309	I	1459178	1459182	gridss0_12303o	1350.82	+	-	DEL	I	2286675	2287804	827367
Ncra	SRR1798022	I	1459305	1459309	I	1459178	1459182	gridss0_6253o	1180.99	+	-	DEL	I	2286675	2287804	827367
Ncra	SRR1797922	I	1459305	1459309	I	1459178	1459182	gridss0_6512o	1902.48	+	-	DEL	I	2286675	2287804	827367
Ncra	SRR1797988	I	1459305	1459309	I	1459178	1459182	gridss0_6634o	1756.51	+	-	DEL	I	2286675	2287804	827367
Ncra	SRR1797925	I	1459305	1459309	I	1459178	1459182	gridss0_6901o	2159.47	+	-	DEL	I	2286675	2287804	827367
Ncra	SRR1798059	I	1459305	1459309	I	1459178	1459182	gridss0_8694o	2718.61	+	-	DEL	I	2286675	2287804	827367
Ncra	SRR4151237	I	1481018	1481021	III	409639	409642	gridss0_18452o	1935.57	-	-	TRA	I	2286675	2287804	805655
Ncra	SRR1798022	I	1481018	1481021	III	409639	409642	gridss0_21044o	3189.08	-	-	TRA	I	2286675	2287804	805655
Ncra	SRR1798549	I	1481018	1481021	III	409639	409642	gridss0_21326o	1506.75	-	-	TRA	I	2286675	2287804	805655
Ncra	SRR4142838	I	1481018	1481021	III	409639	409642	gridss0_25876o	2228.35	-	-	TRA	I	2286675	2287804	805655
Ncra	SRR4142838	I	1481018	1481021	III	409767	409770	gridss0_1031o	1701.93	+	+	TRA	I	2286675	2287804	805655
Ncra	SRR1798022	I	1481018	1481021	III	409767	409770	gridss0_519o	2872.64	+	+	TRA	I	2286675	2287804	805655
Ncra	SRR1798549	I	1481018	1481021	III	409767	409770	gridss0_577o	1315.23	+	+	TRA	I	2286675	2287804	805655
Ncra	SRR4151237	I	1481018	1481021	III	409767	409770	gridss0_721o	1842.73	+	+	TRA	I	2286675	2287804	805655
Ncra	SRR4143351	I	1526615	1526615	I	872405	872405	gridss0_40566o	2032.84	-	-	INV	I	2286675	2287804	760060
Ncra	SRR1797931	I	1550589	1550598	I	1551103	1551112	gridss0_10101o	9083.31	+	-	DEL	I	2286675	2287804	736078
Ncra	SRR4143336	I	1550589	1550598	I	1551103	1551112	gridss0_10170o	4613.22	+	-	DEL	I	2286675	2287804	736078
Ncra	SRR1797884	I	1550589	1550598	I	1551103	1551112	gridss0_11766o	18067.3	+	-	DEL	I	2286675	2287804	736078
Ncra	SRR4143351	I	1550589	1550598	I	1551103	1551112	gridss0_12995o	2808.79	+	-	DEL	I	2286675	2287804	736078
Ncra	SRR1798549	I	1550589	1550598	I	1551103	1551112	gridss0_5307o	4439.7	+	-	DEL	I	2286675	2287804	736078
Ncra	SRR1797935	I	1550589	1550598	I	1551103	1551112	gridss0_6401o	8593.12	+	-	DEL	I	2286675	2287804	736078
Ncra	SRR1798022	I	1550589	1550598	I	1551103	1551112	gridss0_6454o	7406.7	+	-	DEL	I	2286675	2287804	736078
Ncra	SRR4151237	I	1550589	1550598	I	1551103	1551112	gridss0_6590o	4380.06	+	-	DEL	I	2286675	2287804	736078
Ncra	SRR1797922	I	1550589	1550598	I	1551103	1551112	gridss0_6758o	10385.1	+	-	DEL	I	2286675	2287804	736078
Ncra	SRR1797988	I	1550589	1550598	I	1551103	1551112	gridss0_6858o	8751.43	+	-	DEL	I	2286675	2287804	736078
Ncra	SRR1797987	I	1550589	1550598	I	1551103	1551112	gridss0_7346o	9908.15	+	-	DEL	I	2286675	2287804	736078
Ncra	SRR1797886	I	1550589	1550598	I	1551103	1551112	gridss0_7580o	13037.5	+	-	DEL	I	2286675	2287804	736078
Ncra	SRR1797992	I	1550589	1550598	I	1551103	1551112	gridss0_7624o	11183.4	+	-	DEL	I	2286675	2287804	736078
Ncra	SRR4151293	I	1550589	1550598	I	1551103	1551112	gridss0_8267o	3499.98	+	-	DEL	I	2286675	2287804	736078
Ncra	SRR1798053	I	1550589	1550598	I	1551103	1551112	gridss0_8653o	10064.3	+	-	DEL	I	2286675	2287804	736078
Ncra	SRR1798051	I	1550589	1550598	I	1551103	1551112	gridss0_9248o	9329.88	+	-	DEL	I	2286675	2287804	736078
Ncra	SRR4142838	I	1550589	1550598	I	1551103	1551112	gridss0_9292o	5709.91	+	-	DEL	I	2286675	2287804	736078
Ncra	SRR4143343	I	1550589	1550598	I	1551103	1551112	gridss0_9667o	4113.18	+	-	DEL	I	2286675	2287804	736078
Ncra	SRR1797942	I	1550589	1550598	I	1551103	1551112	gridss0_9806o	9929.77	+	-	DEL	I	2286675	2287804	736078
Ncra	SRR1798549	I	1550597	1550599	VII	1092937	1092939	gridss0_21343o	8829.91	-	-	TRA	I	2286675	2287804	736077
Ncra	SRR1798549	I	1551103	1551104	VII	1092943	1092944	gridss0_589o	6717.72	+	+	TRA	I	2286675	2287804	735572
Ncra	SRR1797931	I	1551103	1551112	I	1550589	1550598	gridss0_10101o	9083.31	+	-	DEL	I	2286675	2287804	735564
Ncra	SRR4143336	I	1551103	1551112	I	1550589	1550598	gridss0_10170o	4613.22	+	-	DEL	I	2286675	2287804	735564
Ncra	SRR1797884	I	1551103	1551112	I	1550589	1550598	gridss0_11766o	18067.3	+	-	DEL	I	2286675	2287804	735564
Ncra	SRR4143351	I	1551103	1551112	I	1550589	1550598	gridss0_12995o	2808.79	+	-	DEL	I	2286675	2287804	735564
Ncra	SRR1798549	I	1551103	1551112	I	1550589	1550598	gridss0_5307o	4439.7	+	-	DEL	I	2286675	2287804	735564
Ncra	SRR1797935	I	1551103	1551112	I	1550589	1550598	gridss0_6401o	8593.12	+	-	DEL	I	2286675	2287804	735564
Ncra	SRR1798022	I	1551103	1551112	I	1550589	1550598	gridss0_6454o	7406.7	+	-	DEL	I	2286675	2287804	735564
Ncra	SRR4151237	I	1551103	1551112	I	1550589	1550598	gridss0_6590o	4380.06	+	-	DEL	I	2286675	2287804	735564
Ncra	SRR1797922	I	1551103	1551112	I	1550589	1550598	gridss0_6758o	10385.1	+	-	DEL	I	2286675	2287804	735564
Ncra	SRR1797988	I	1551103	1551112	I	1550589	1550598	gridss0_6858o	8751.43	+	-	DEL	I	2286675	2287804	735564
Ncra	SRR1797987	I	1551103	1551112	I	1550589	1550598	gridss0_7346o	9908.15	+	-	DEL	I	2286675	2287804	735564
Ncra	SRR1797886	I	1551103	1551112	I	1550589	1550598	gridss0_7580o	13037.5	+	-	DEL	I	2286675	2287804	735564
Ncra	SRR1797992	I	1551103	1551112	I	1550589	1550598	gridss0_7624o	11183.4	+	-	DEL	I	2286675	2287804	735564
Ncra	SRR4151293	I	1551103	1551112	I	1550589	1550598	gridss0_8267o	3499.98	+	-	DEL	I	2286675	2287804	735564
Ncra	SRR1798053	I	1551103	1551112	I	1550589	1550598	gridss0_8653o	10064.3	+	-	DEL	I	2286675	2287804	735564
Ncra	SRR1798051	I	1551103	1551112	I	1550589	1550598	gridss0_9248o	9329.88	+	-	DEL	I	2286675	2287804	735564
Ncra	SRR4142838	I	1551103	1551112	I	1550589	1550598	gridss0_9292o	5709.91	+	-	DEL	I	2286675	2287804	735564
Ncra	SRR4143343	I	1551103	1551112	I	1550589	1550598	gridss0_9667o	4113.18	+	-	DEL	I	2286675	2287804	735564
Ncra	SRR1797942	I	1551103	1551112	I	1550589	1550598	gridss0_9806o	9929.77	+	-	DEL	I	2286675	2287804	735564
Ncra	SRR1797935	I	1582639	1582641	I	5530011	5530013	gridss0_21877o	2126.83	-	-	INV	I	2286675	2287804	704035
Ncra	SRR1798053	I	1582639	1582641	I	5530011	5530013	gridss0_29984o	2577.69	-	-	INV	I	2286675	2287804	704035
Ncra	SRR1798051	I	1582639	1582641	I	5530011	5530013	gridss0_32389o	1774.78	-	-	INV	I	2286675	2287804	704035
Ncra	SRR1797942	I	1582639	1582641	I	5530011	5530013	gridss0_34772o	2128.22	-	-	INV	I	2286675	2287804	704035
Ncra	SRR1797931	I	1582639	1582641	I	5530011	5530013	gridss0_34952o	2661.31	-	-	INV	I	2286675	2287804	704035
Ncra	SRR1797884	I	1582925	1582925	I	1582926	1582926	gridss0_11872o	8523.34	+	-	INS	I	2286675	2287804	703750
Ncra	SRR1798022	I	1584385	1584385	VII	779364	779364	gridss0_6535o	3585.66	+	-	TRA	I	2286675	2287804	702290
Ncra	SRR1797987	I	1584385	1584385	VII	779364	779364	gridss0_7438o	3606.12	+	-	TRA	I	2286675	2287804	702290
Ncra	SRR4151293	I	1584385	1584385	VII	779364	779364	gridss0_8329o	1591.02	+	-	TRA	I	2286675	2287804	702290
Ncra	SRR1798022	I	1584386	1584388	VII	779491	779493	gridss0_17200o	1638.72	-	+	TRA	I	2286675	2287804	702288
Ncra	SRR1797987	I	1584386	1584388	VII	779493	779495	gridss0_19304o	2419.28	-	+	TRA	I	2286675	2287804	702288
Ncra	SRR1798022	I	1584451	1584451	VII	779495	779495	gridss0_17202o	3170.57	-	+	TRA	I	2286675	2287804	702224
Ncra	SRR4151293	I	1584451	1584451	VII	779495	779495	gridss0_18486o	1464.76	-	+	TRA	I	2286675	2287804	702224
Ncra	SRR1797931	I	1590886	1590886	I	5317586	5317586	gridss0_10213o	3988.77	+	-	DEL	I	2286675	2287804	695789
Ncra	SRR1797935	I	1590886	1590886	I	5317586	5317586	gridss0_6502o	1166.95	+	-	DEL	I	2286675	2287804	695789
Ncra	SRR1798053	I	1590886	1590886	I	5317586	5317586	gridss0_8751o	3189.15	+	-	DEL	I	2286675	2287804	695789
Ncra	SRR1798051	I	1590886	1590886	I	5317586	5317586	gridss0_9342o	3322.1	+	-	DEL	I	2286675	2287804	695789
Ncra	SRR1797942	I	1590886	1590886	I	5317586	5317586	gridss0_9920o	1614.52	+	-	DEL	I	2286675	2287804	695789
Ncra	SRR1797992	I	1614844	1614844	I	9784832	9784832	gridss0_675o	1873.74	+	+	INV	I	2286675	2287804	671831
Ncra	SRR1797992	I	1655282	1655287	I	1655583	1655588	gridss0_7868o	3574.4	+	-	DEL	I	2286675	2287804	631389
Ncra	SRR1798051	I	1655282	1655287	I	1655583	1655588	gridss0_9490o	2709.38	+	-	DEL	I	2286675	2287804	631389
Ncra	SRR1797942	I	1655284	1655287	I	1655585	1655588	gridss0_10108o	2976.93	+	-	DEL	I	2286675	2287804	631389
Ncra	SRR4143336	I	1655284	1655287	I	1655585	1655588	gridss0_10351o	1250.08	+	-	DEL	I	2286675	2287804	631389
Ncra	SRR1797931	I	1655284	1655287	I	1655585	1655588	gridss0_10361o	3116.42	+	-	DEL	I	2286675	2287804	631389
Ncra	SRR1797884	I	1655284	1655287	I	1655585	1655588	gridss0_12086o	5746.96	+	-	DEL	I	2286675	2287804	631389
Ncra	SRR1798549	I	1655284	1655287	I	1655585	1655588	gridss0_5451o	1513.63	+	-	DEL	I	2286675	2287804	631389
Ncra	SRR1797935	I	1655284	1655287	I	1655585	1655588	gridss0_6637o	3183.76	+	-	DEL	I	2286675	2287804	631389
Ncra	SRR1798022	I	1655284	1655287	I	1655585	1655588	gridss0_6664o	3153.56	+	-	DEL	I	2286675	2287804	631389
Ncra	SRR4151237	I	1655284	1655287	I	1655585	1655588	gridss0_6743o	2131.6	+	-	DEL	I	2286675	2287804	631389
Ncra	SRR1797922	I	1655284	1655287	I	1655585	1655588	gridss0_7010o	3490.48	+	-	DEL	I	2286675	2287804	631389
Ncra	SRR1797988	I	1655284	1655287	I	1655585	1655588	gridss0_7087o	2864.84	+	-	DEL	I	2286675	2287804	631389
Ncra	SRR1797987	I	1655284	1655287	I	1655585	1655588	gridss0_7580o	3543.94	+	-	DEL	I	2286675	2287804	631389
Ncra	SRR1797886	I	1655284	1655287	I	1655585	1655588	gridss0_7854o	5871.08	+	-	DEL	I	2286675	2287804	631389
Ncra	SRR1798053	I	1655284	1655287	I	1655585	1655588	gridss0_8893o	2865.92	+	-	DEL	I	2286675	2287804	631389
Ncra	SRR4142838	I	1655284	1655287	I	1655585	1655588	gridss0_9480o	2510.31	+	-	DEL	I	2286675	2287804	631389
Ncra	SRR4143343	I	1655284	1655287	I	1655585	1655588	gridss0_9823o	1420.26	+	-	DEL	I	2286675	2287804	631389
Ncra	SRR1797992	I	1655583	1655588	I	1655282	1655287	gridss0_7868o	3574.4	+	-	DEL	I	2286675	2287804	631088
Ncra	SRR1798051	I	1655583	1655588	I	1655282	1655287	gridss0_9490o	2709.38	+	-	DEL	I	2286675	2287804	631088
Ncra	SRR1797942	I	1655585	1655588	I	1655284	1655287	gridss0_10108o	2976.93	+	-	DEL	I	2286675	2287804	631088
Ncra	SRR4143336	I	1655585	1655588	I	1655284	1655287	gridss0_10351o	1250.08	+	-	DEL	I	2286675	2287804	631088
Ncra	SRR1797931	I	1655585	1655588	I	1655284	1655287	gridss0_10361o	3116.42	+	-	DEL	I	2286675	2287804	631088
Ncra	SRR1797884	I	1655585	1655588	I	1655284	1655287	gridss0_12086o	5746.96	+	-	DEL	I	2286675	2287804	631088
Ncra	SRR1798549	I	1655585	1655588	I	1655284	1655287	gridss0_5451o	1513.63	+	-	DEL	I	2286675	2287804	631088
Ncra	SRR1797935	I	1655585	1655588	I	1655284	1655287	gridss0_6637o	3183.76	+	-	DEL	I	2286675	2287804	631088
Ncra	SRR1798022	I	1655585	1655588	I	1655284	1655287	gridss0_6664o	3153.56	+	-	DEL	I	2286675	2287804	631088
Ncra	SRR4151237	I	1655585	1655588	I	1655284	1655287	gridss0_6743o	2131.6	+	-	DEL	I	2286675	2287804	631088
Ncra	SRR1797922	I	1655585	1655588	I	1655284	1655287	gridss0_7010o	3490.48	+	-	DEL	I	2286675	2287804	631088
Ncra	SRR1797988	I	1655585	1655588	I	1655284	1655287	gridss0_7087o	2864.84	+	-	DEL	I	2286675	2287804	631088
Ncra	SRR1797987	I	1655585	1655588	I	1655284	1655287	gridss0_7580o	3543.94	+	-	DEL	I	2286675	2287804	631088
Ncra	SRR1797886	I	1655585	1655588	I	1655284	1655287	gridss0_7854o	5871.08	+	-	DEL	I	2286675	2287804	631088
Ncra	SRR1798053	I	1655585	1655588	I	1655284	1655287	gridss0_8893o	2865.92	+	-	DEL	I	2286675	2287804	631088
Ncra	SRR4142838	I	1655585	1655588	I	1655284	1655287	gridss0_9480o	2510.31	+	-	DEL	I	2286675	2287804	631088
Ncra	SRR4143343	I	1655585	1655588	I	1655284	1655287	gridss0_9823o	1420.26	+	-	DEL	I	2286675	2287804	631088
Ncra	SRR1797992	I	1655585	1655588	I	2454389	2454392	gridss0_7869o	5664.68	+	-	DEL	I	2286675	2287804	631088
Ncra	SRR1797942	I	1655587	1655587	VII	3396340	3396340	gridss0_10112o	5769.85	+	-	TRA	I	2286675	2287804	631088
Ncra	SRR4143336	I	1655587	1655587	VII	3396340	3396340	gridss0_10355o	2331.53	+	-	TRA	I	2286675	2287804	631088
Ncra	SRR4151237	I	1655587	1655587	VII	3396340	3396340	gridss0_6745o	2864.51	+	-	TRA	I	2286675	2287804	631088
Ncra	SRR1797884	I	1713792	1713792	VI	1760441	1760441	gridss0_1177o	12055.7	+	+	TRA	I	2286675	2287804	572883
Ncra	SRR1797992	I	1713792	1713792	VI	1760441	1760441	gridss0_698o	6277.07	+	+	TRA	I	2286675	2287804	572883
Ncra	SRR4151293	I	1799145	1799145	I	872405	872405	gridss0_23618o	1631.39	-	-	INV	I	2286675	2287804	487530
Ncra	SRR4151293	I	1799153	1799154	VII	3703460	3703461	gridss0_1101o	2462.5	+	+	TRA	I	2286675	2287804	487522
Ncra	SRR1797922	I	1799153	1799154	VII	3703460	3703461	gridss0_830o	3702.94	+	+	TRA	I	2286675	2287804	487522
Ncra	SRR1797931	I	1825661	1825985	I	1827296	1827620	gridss0_35029o	1439.56	-	-	INV	I	2286675	2287804	460691
Ncra	SRR4143336	I	1825799	1825801	I	1826441	1826443	gridss0_1256o	5016.3	+	+	INV	I	2286675	2287804	460875
Ncra	SRR1797935	I	1825799	1825801	I	1826441	1826443	gridss0_650o	12497.2	+	+	INV	I	2286675	2287804	460875
Ncra	SRR1798053	I	1825799	1825801	I	1826441	1826443	gridss0_912o	7462.02	+	+	INV	I	2286675	2287804	460875
Ncra	SRR1798051	I	1825799	1825801	I	1826441	1826443	gridss0_961o	8565.3	+	+	INV	I	2286675	2287804	460875
Ncra	SRR1797942	I	1825799	1825803	I	1826439	1826443	gridss0_1028o	11388.2	+	+	INV	I	2286675	2287804	460873
Ncra	SRR1797931	I	1825799	1825803	I	1826439	1826443	gridss0_1076o	8831.99	+	+	INV	I	2286675	2287804	460873
Ncra	SRR4143336	I	1825956	1825956	I	1827620	1827620	gridss0_32326o	2052.01	-	-	INV	I	2286675	2287804	460719
Ncra	SRR1797942	I	1826439	1826443	I	1825799	1825803	gridss0_1028o	11388.2	+	+	INV	I	2286675	2287804	460233
Ncra	SRR1797931	I	1826439	1826443	I	1825799	1825803	gridss0_1076o	8831.99	+	+	INV	I	2286675	2287804	460233
Ncra	SRR4143336	I	1826441	1826443	I	1825799	1825801	gridss0_1256o	5016.3	+	+	INV	I	2286675	2287804	460233
Ncra	SRR1797935	I	1826441	1826443	I	1825799	1825801	gridss0_650o	12497.2	+	+	INV	I	2286675	2287804	460233
Ncra	SRR1798053	I	1826441	1826443	I	1825799	1825801	gridss0_912o	7462.02	+	+	INV	I	2286675	2287804	460233
Ncra	SRR1798051	I	1826441	1826443	I	1825799	1825801	gridss0_961o	8565.3	+	+	INV	I	2286675	2287804	460233
Ncra	SRR1797931	I	1827296	1827620	I	1825661	1825985	gridss0_35029o	1439.56	-	-	INV	I	2286675	2287804	459056
Ncra	SRR4143336	I	1827620	1827620	I	1825956	1825956	gridss0_32326o	2052.01	-	-	INV	I	2286675	2287804	459055
Ncra	SRR4143351	I	1852938	1852938	I	1915606	1915606	gridss0_41318o	4174	-	-	INV	I	2286675	2287804	433737
Ncra	SRR4143351	I	1852945	1852946	I	1915965	1915966	gridss0_1594o	3318.18	+	+	INV	I	2286675	2287804	433730
Ncra	SRR4151293	I	1862623	1862624	IV	2623016	2623017	gridss0_1124o	2047.76	+	+	TRA	I	2286675	2287804	424052
Ncra	SRR4151293	I	1862628	1862628	IV	2622957	2622957	gridss0_24168o	1006.96	-	-	TRA	I	2286675	2287804	424047
Ncra	SRR1797931	I	1863372	1863372	IV	719801	719801	gridss0_1098o	4833.64	+	+	TRA	I	2286675	2287804	423303
Ncra	SRR4151293	I	1863372	1863372	IV	719801	719801	gridss0_1126o	1800.08	+	+	TRA	I	2286675	2287804	423303
Ncra	SRR1798052	I	1863372	1863372	IV	719801	719801	gridss0_719o	4358.02	+	+	TRA	I	2286675	2287804	423303
Ncra	SRR1797922	I	1863372	1863372	IV	719801	719801	gridss0_854o	5862.73	+	+	TRA	I	2286675	2287804	423303
Ncra	SRR1798053	I	1863372	1863372	IV	719801	719801	gridss0_926o	5306.99	+	+	TRA	I	2286675	2287804	423303
Ncra	SRR1798549	I	1863585	1863585	II	4406732	4406732	gridss0_5634o	2884.38	+	-	TRA	I	2286675	2287804	423090
Ncra	SRR1798549	I	1863835	1863835	I	1863855	1863855	gridss0_5637o	1925.13	+	-	INS	I	2286675	2287804	422840
Ncra	SRR1798549	I	1863876	1863876	VI	211718	211718	gridss0_16608o	1447.21	-	+	TRA	I	2286675	2287804	422799
Ncra	SRR1798549	I	1863917	1863918	I	1863994	1863995	gridss0_5640o	2486.81	+	-	DEL	I	2286675	2287804	422758
Ncra	SRR1798549	I	1863994	1863995	I	1863917	1863918	gridss0_5640o	2486.81	+	-	DEL	I	2286675	2287804	422681
Ncra	SRR1797942	I	1915597	1915605	I	1915967	1915975	gridss0_10583o	4892.02	+	-	DEL	I	2286675	2287804	371071
Ncra	SRR4143336	I	1915597	1915605	I	1915967	1915975	gridss0_10624o	1752.64	+	-	DEL	I	2286675	2287804	371071
Ncra	SRR1797931	I	1915597	1915605	I	1915967	1915975	gridss0_10762o	4588.5	+	-	DEL	I	2286675	2287804	371071
Ncra	SRR1797884	I	1915597	1915605	I	1915967	1915975	gridss0_12637o	8913.55	+	-	DEL	I	2286675	2287804	371071
Ncra	SRR4143351	I	1915597	1915605	I	1915967	1915975	gridss0_13419o	1309.13	+	-	DEL	I	2286675	2287804	371071
Ncra	SRR1798549	I	1915597	1915605	I	1915967	1915975	gridss0_5693o	1725	+	-	DEL	I	2286675	2287804	371071
Ncra	SRR1798022	I	1915597	1915605	I	1915967	1915975	gridss0_6999o	3781.28	+	-	DEL	I	2286675	2287804	371071
Ncra	SRR4151237	I	1915597	1915605	I	1915967	1915975	gridss0_7006o	2211.84	+	-	DEL	I	2286675	2287804	371071
Ncra	SRR1797935	I	1915597	1915605	I	1915967	1915975	gridss0_7033o	4255.69	+	-	DEL	I	2286675	2287804	371071
Ncra	SRR1797922	I	1915597	1915605	I	1915967	1915975	gridss0_7425o	5653.99	+	-	DEL	I	2286675	2287804	371071
Ncra	SRR1797988	I	1915597	1915605	I	1915967	1915975	gridss0_7464o	3424.04	+	-	DEL	I	2286675	2287804	371071
Ncra	SRR1797987	I	1915597	1915605	I	1915967	1915975	gridss0_7973o	3031.77	+	-	DEL	I	2286675	2287804	371071
Ncra	SRR1797992	I	1915597	1915605	I	1915967	1915975	gridss0_8265o	3993.51	+	-	DEL	I	2286675	2287804	371071
Ncra	SRR1797886	I	1915597	1915605	I	1915967	1915975	gridss0_8322o	5668.66	+	-	DEL	I	2286675	2287804	371071
Ncra	SRR4151293	I	1915597	1915605	I	1915967	1915975	gridss0_8739o	1627.4	+	-	DEL	I	2286675	2287804	371071
Ncra	SRR1798053	I	1915597	1915605	I	1915967	1915975	gridss0_9263o	3346.95	+	-	DEL	I	2286675	2287804	371071
Ncra	SRR4142838	I	1915597	1915605	I	1915967	1915975	gridss0_9770o	3297.05	+	-	DEL	I	2286675	2287804	371071
Ncra	SRR1798051	I	1915597	1915605	I	1915967	1915975	gridss0_9863o	2750.28	+	-	DEL	I	2286675	2287804	371071
Ncra	SRR4143351	I	1915606	1915606	I	1852938	1852938	gridss0_41318o	4174	-	-	INV	I	2286675	2287804	371069
Ncra	SRR1797933	I	1915606	1915606	I	6135465	6135465	gridss0_12811o	3745.43	-	-	INV	I	2286675	2287804	371069
Ncra	SRR1797935	I	1915606	1915606	I	6135465	6135465	gridss0_21961o	7126.69	-	-	INV	I	2286675	2287804	371069
Ncra	SRR1798024	I	1915606	1915606	I	6135465	6135465	gridss0_22215o	7441.91	-	-	INV	I	2286675	2287804	371069
Ncra	SRR4143336	I	1915606	1915606	I	6135465	6135465	gridss0_32352o	4261.62	-	-	INV	I	2286675	2287804	371069
Ncra	SRR1797942	I	1915606	1915606	I	6135465	6135465	gridss0_34897o	9709.78	-	-	INV	I	2286675	2287804	371069
Ncra	SRR1797931	I	1915606	1915606	I	6135465	6135465	gridss0_35048o	5825.61	-	-	INV	I	2286675	2287804	371069
Ncra	SRR4143351	I	1915606	1915606	I	6135465	6135465	gridss0_41337o	2080.64	-	-	INV	I	2286675	2287804	371069
Ncra	SRR1798549	I	1915606	1915606	I	7202105	7202105	gridss0_16622o	5583	-	+	DUP	I	2286675	2287804	371069
Ncra	SRR4143351	I	1915606	1915606	III	1895793	1895793	gridss0_41338o	2922.71	-	-	TRA	I	2286675	2287804	371069
Ncra	SRR1798549	I	1915606	1915606	III	4140818	4140818	gridss0_21399o	4672.68	-	-	TRA	I	2286675	2287804	371069
Ncra	SRR4143351	I	1915606	1915606	VI	1242792	1242792	gridss0_31437o	3828.47	-	+	TRA	I	2286675	2287804	371069
Ncra	SRR1798549	I	1915606	1915606	VII	3470275	3470275	gridss0_21400o	5935.02	-	-	TRA	I	2286675	2287804	371069
Ncra	SRR4143351	I	1915965	1915966	I	1852945	1852946	gridss0_1594o	3318.18	+	+	INV	I	2286675	2287804	370710
Ncra	SRR1798549	I	1915966	1915966	I	7202098	7202098	gridss0_5694o	5731.49	+	-	DEL	I	2286675	2287804	370709
Ncra	SRR4143351	I	1915966	1915966	II	684832	684832	gridss0_13420o	1599.22	+	-	TRA	I	2286675	2287804	370709
Ncra	SRR1798549	I	1915966	1915966	III	4140825	4140825	gridss0_641o	5124.09	+	+	TRA	I	2286675	2287804	370709
Ncra	SRR4143336	I	1915966	1915967	I	6135471	6135472	gridss0_1287o	4410.02	+	+	INV	I	2286675	2287804	370709
Ncra	SRR4143351	I	1915966	1915967	I	6135471	6135472	gridss0_1615o	4173.13	+	+	INV	I	2286675	2287804	370709
Ncra	SRR1798234	I	1915966	1915967	I	6135471	6135472	gridss0_670o	6690.35	+	+	INV	I	2286675	2287804	370709
Ncra	SRR1798024	I	1915966	1915967	I	6135471	6135472	gridss0_835o	9186.06	+	+	INV	I	2286675	2287804	370709
Ncra	SRR1798053	I	1915966	1915967	I	6135471	6135472	gridss0_942o	7524.86	+	+	INV	I	2286675	2287804	370709
Ncra	SRR1798549	I	1915966	1915967	VII	3470281	3470282	gridss0_642o	4434.83	+	+	TRA	I	2286675	2287804	370709
Ncra	SRR4143351	I	1915966	1915969	III	1895797	1895800	gridss0_1616o	3513.43	+	+	TRA	I	2286675	2287804	370707
Ncra	SRR1797942	I	1915967	1915975	I	1915597	1915605	gridss0_10583o	4892.02	+	-	DEL	I	2286675	2287804	370701
Ncra	SRR4143336	I	1915967	1915975	I	1915597	1915605	gridss0_10624o	1752.64	+	-	DEL	I	2286675	2287804	370701
Ncra	SRR1797931	I	1915967	1915975	I	1915597	1915605	gridss0_10762o	4588.5	+	-	DEL	I	2286675	2287804	370701
Ncra	SRR1797884	I	1915967	1915975	I	1915597	1915605	gridss0_12637o	8913.55	+	-	DEL	I	2286675	2287804	370701
Ncra	SRR4143351	I	1915967	1915975	I	1915597	1915605	gridss0_13419o	1309.13	+	-	DEL	I	2286675	2287804	370701
Ncra	SRR1798549	I	1915967	1915975	I	1915597	1915605	gridss0_5693o	1725	+	-	DEL	I	2286675	2287804	370701
Ncra	SRR1798022	I	1915967	1915975	I	1915597	1915605	gridss0_6999o	3781.28	+	-	DEL	I	2286675	2287804	370701
Ncra	SRR4151237	I	1915967	1915975	I	1915597	1915605	gridss0_7006o	2211.84	+	-	DEL	I	2286675	2287804	370701
Ncra	SRR1797935	I	1915967	1915975	I	1915597	1915605	gridss0_7033o	4255.69	+	-	DEL	I	2286675	2287804	370701
Ncra	SRR1797922	I	1915967	1915975	I	1915597	1915605	gridss0_7425o	5653.99	+	-	DEL	I	2286675	2287804	370701
Ncra	SRR1797988	I	1915967	1915975	I	1915597	1915605	gridss0_7464o	3424.04	+	-	DEL	I	2286675	2287804	370701
Ncra	SRR1797987	I	1915967	1915975	I	1915597	1915605	gridss0_7973o	3031.77	+	-	DEL	I	2286675	2287804	370701
Ncra	SRR1797992	I	1915967	1915975	I	1915597	1915605	gridss0_8265o	3993.51	+	-	DEL	I	2286675	2287804	370701
Ncra	SRR1797886	I	1915967	1915975	I	1915597	1915605	gridss0_8322o	5668.66	+	-	DEL	I	2286675	2287804	370701
Ncra	SRR4151293	I	1915967	1915975	I	1915597	1915605	gridss0_8739o	1627.4	+	-	DEL	I	2286675	2287804	370701
Ncra	SRR1798053	I	1915967	1915975	I	1915597	1915605	gridss0_9263o	3346.95	+	-	DEL	I	2286675	2287804	370701
Ncra	SRR4142838	I	1915967	1915975	I	1915597	1915605	gridss0_9770o	3297.05	+	-	DEL	I	2286675	2287804	370701
Ncra	SRR1798051	I	1915967	1915975	I	1915597	1915605	gridss0_9863o	2750.28	+	-	DEL	I	2286675	2287804	370701
Ncra	SRR1797942	I	1944977	1944982	I	1947329	1947334	gridss0_10635o	14880.1	+	-	DEL	I	2286675	2287804	341694
Ncra	SRR4143336	I	1944977	1944982	I	1947329	1947334	gridss0_10660o	4201.25	+	-	DEL	I	2286675	2287804	341694
Ncra	SRR1797931	I	1944977	1944982	I	1947329	1947334	gridss0_10811o	9328.28	+	-	DEL	I	2286675	2287804	341694
Ncra	SRR1797884	I	1944977	1944982	I	1947329	1947334	gridss0_12706o	19463.6	+	-	DEL	I	2286675	2287804	341694
Ncra	SRR4143351	I	1944977	1944982	I	1947329	1947334	gridss0_13456o	3924.1	+	-	DEL	I	2286675	2287804	341694
Ncra	SRR1798549	I	1944977	1944982	I	1947329	1947334	gridss0_5737o	4673.42	+	-	DEL	I	2286675	2287804	341694
Ncra	SRR4151237	I	1944977	1944982	I	1947329	1947334	gridss0_7057o	4368.67	+	-	DEL	I	2286675	2287804	341694
Ncra	SRR1798022	I	1944977	1944982	I	1947329	1947334	gridss0_7062o	6338.65	+	-	DEL	I	2286675	2287804	341694
Ncra	SRR1797935	I	1944977	1944982	I	1947329	1947334	gridss0_7080o	10073.5	+	-	DEL	I	2286675	2287804	341694
Ncra	SRR1797922	I	1944977	1944982	I	1947329	1947334	gridss0_7496o	9472.59	+	-	DEL	I	2286675	2287804	341694
Ncra	SRR1797988	I	1944977	1944982	I	1947329	1947334	gridss0_7524o	8565	+	-	DEL	I	2286675	2287804	341694
Ncra	SRR1797987	I	1944977	1944982	I	1947329	1947334	gridss0_8042o	7977	+	-	DEL	I	2286675	2287804	341694
Ncra	SRR1797992	I	1944977	1944982	I	1947329	1947334	gridss0_8324o	10566.3	+	-	DEL	I	2286675	2287804	341694
Ncra	SRR1797886	I	1944977	1944982	I	1947329	1947334	gridss0_8395o	12023.5	+	-	DEL	I	2286675	2287804	341694
Ncra	SRR4151293	I	1944977	1944982	I	1947329	1947334	gridss0_8780o	4584.66	+	-	DEL	I	2286675	2287804	341694
Ncra	SRR1798053	I	1944977	1944982	I	1947329	1947334	gridss0_9310o	8426.43	+	-	DEL	I	2286675	2287804	341694
Ncra	SRR4142838	I	1944977	1944982	I	1947329	1947334	gridss0_9817o	5629.13	+	-	DEL	I	2286675	2287804	341694
Ncra	SRR1798051	I	1944977	1944982	I	1947329	1947334	gridss0_9908o	8360.94	+	-	DEL	I	2286675	2287804	341694
Ncra	SRR1798549	I	1944978	1944983	I	5021406	5021411	gridss0_16635o	4410.16	-	+	DUP	I	2286675	2287804	341693
Ncra	SRR1798549	I	1944981	1944983	III	2715920	2715922	gridss0_21411o	2988.3	-	-	TRA	I	2286675	2287804	341693
Ncra	SRR1798549	I	1945016	1945016	I	7711013	7711013	gridss0_648o	1974.17	+	+	INV	I	2286675	2287804	341659
Ncra	SRR1798549	I	1945016	1945016	III	1994206	1994206	gridss0_649o	1833.64	+	+	TRA	I	2286675	2287804	341659
Ncra	SRR4151237	I	1945016	1945016	III	1994206	1994206	gridss0_844o	1927.02	+	+	TRA	I	2286675	2287804	341659
Ncra	SRR1797987	I	1945016	1945016	III	1994206	1994206	gridss0_940o	5185.95	+	+	TRA	I	2286675	2287804	341659
Ncra	SRR1798549	I	1945016	1945016	III	4002689	4002689	gridss0_650o	1132.82	+	+	TRA	I	2286675	2287804	341659
Ncra	SRR1797942	I	1947329	1947334	I	1944977	1944982	gridss0_10635o	14880.1	+	-	DEL	I	2286675	2287804	339342
Ncra	SRR4143336	I	1947329	1947334	I	1944977	1944982	gridss0_10660o	4201.25	+	-	DEL	I	2286675	2287804	339342
Ncra	SRR1797931	I	1947329	1947334	I	1944977	1944982	gridss0_10811o	9328.28	+	-	DEL	I	2286675	2287804	339342
Ncra	SRR1797884	I	1947329	1947334	I	1944977	1944982	gridss0_12706o	19463.6	+	-	DEL	I	2286675	2287804	339342
Ncra	SRR4143351	I	1947329	1947334	I	1944977	1944982	gridss0_13456o	3924.1	+	-	DEL	I	2286675	2287804	339342
Ncra	SRR1798549	I	1947329	1947334	I	1944977	1944982	gridss0_5737o	4673.42	+	-	DEL	I	2286675	2287804	339342
Ncra	SRR4151237	I	1947329	1947334	I	1944977	1944982	gridss0_7057o	4368.67	+	-	DEL	I	2286675	2287804	339342
Ncra	SRR1798022	I	1947329	1947334	I	1944977	1944982	gridss0_7062o	6338.65	+	-	DEL	I	2286675	2287804	339342
Ncra	SRR1797935	I	1947329	1947334	I	1944977	1944982	gridss0_7080o	10073.5	+	-	DEL	I	2286675	2287804	339342
Ncra	SRR1797922	I	1947329	1947334	I	1944977	1944982	gridss0_7496o	9472.59	+	-	DEL	I	2286675	2287804	339342
Ncra	SRR1797988	I	1947329	1947334	I	1944977	1944982	gridss0_7524o	8565	+	-	DEL	I	2286675	2287804	339342
Ncra	SRR1797987	I	1947329	1947334	I	1944977	1944982	gridss0_8042o	7977	+	-	DEL	I	2286675	2287804	339342
Ncra	SRR1797992	I	1947329	1947334	I	1944977	1944982	gridss0_8324o	10566.3	+	-	DEL	I	2286675	2287804	339342
Ncra	SRR1797886	I	1947329	1947334	I	1944977	1944982	gridss0_8395o	12023.5	+	-	DEL	I	2286675	2287804	339342
Ncra	SRR4151293	I	1947329	1947334	I	1944977	1944982	gridss0_8780o	4584.66	+	-	DEL	I	2286675	2287804	339342
Ncra	SRR1798053	I	1947329	1947334	I	1944977	1944982	gridss0_9310o	8426.43	+	-	DEL	I	2286675	2287804	339342
Ncra	SRR4142838	I	1947329	1947334	I	1944977	1944982	gridss0_9817o	5629.13	+	-	DEL	I	2286675	2287804	339342
Ncra	SRR1798051	I	1947329	1947334	I	1944977	1944982	gridss0_9908o	8360.94	+	-	DEL	I	2286675	2287804	339342
Ncra	SRR1798549	I	1947331	1947333	III	2715919	2715921	gridss0_654o	5694.98	+	+	TRA	I	2286675	2287804	339343
Ncra	SRR4151293	I	1947331	1947333	V	309782	309784	gridss0_8788o	1577.92	+	-	TRA	I	2286675	2287804	339343
Ncra	SRR4142838	I	1947331	1947333	V	309782	309784	gridss0_9824o	3588.71	+	-	TRA	I	2286675	2287804	339343
Ncra	SRR4151293	I	1990756	1990758	III	1242673	1242675	gridss0_18675o	1448.25	-	+	TRA	I	2286675	2287804	295918
Ncra	SRR1798051	I	1990767	1990769	I	6940322	6940324	gridss0_1017o	7170.06	+	+	INV	I	2286675	2287804	295907
Ncra	SRR4143336	I	1990767	1990769	I	6940322	6940324	gridss0_1323o	2074.7	+	+	INV	I	2286675	2287804	295907
Ncra	SRR1797884	I	1990767	1990769	I	6940322	6940324	gridss0_1391o	12701.9	+	+	INV	I	2286675	2287804	295907
Ncra	SRR1797992	I	1990767	1990769	I	6940322	6940324	gridss0_769o	6301.15	+	+	INV	I	2286675	2287804	295907
Ncra	SRR1798053	I	1990767	1990769	I	6940322	6940324	gridss0_967o	4290.68	+	+	INV	I	2286675	2287804	295907
Ncra	SRR1797992	I	1990768	1990772	I	6940191	6940195	gridss0_25762o	5737.13	-	-	INV	I	2286675	2287804	295904
Ncra	SRR1798053	I	1990768	1990772	I	6940191	6940195	gridss0_30097o	3980.31	-	-	INV	I	2286675	2287804	295904
Ncra	SRR4143336	I	1990768	1990772	I	6940191	6940195	gridss0_32384o	2180.59	-	-	INV	I	2286675	2287804	295904
Ncra	SRR1798051	I	1990768	1990772	I	6940191	6940195	gridss0_32522o	5515.47	-	-	INV	I	2286675	2287804	295904
Ncra	SRR1797884	I	1990768	1990772	I	6940191	6940195	gridss0_39191o	10213.2	-	-	INV	I	2286675	2287804	295904
Ncra	SRR1797884	I	2045504	2045506	I	5220063	5220065	gridss0_39226o	9691.09	-	-	INV	I	2286675	2287804	241170
Ncra	SRR1797884	I	2045505	2045506	IV	4985814	4985815	gridss0_12934o	12936.1	+	-	TRA	I	2286675	2287804	241170
Ncra	SRR1798051	I	2074622	2074622	I	5771731	5771731	gridss0_1045o	4365.64	+	+	INV	I	2286675	2287804	212053
Ncra	SRR1797942	I	2074622	2074622	I	5771731	5771731	gridss0_1136o	3719.68	+	+	INV	I	2286675	2287804	212053
Ncra	SRR1797884	I	2074622	2074622	I	5771731	5771731	gridss0_1444o	7150.5	+	+	INV	I	2286675	2287804	212053
Ncra	SRR1797935	I	2074622	2074622	I	5771731	5771731	gridss0_725o	4515.38	+	+	INV	I	2286675	2287804	212053
Ncra	SRR4151293	I	2128618	2128618	V	827099	827099	gridss0_24279o	1941.27	-	-	TRA	I	2286675	2287804	158057
Ncra	SRR4151293	I	2128622	2128623	V	827710	827711	gridss0_1207o	3617.52	+	+	TRA	I	2286675	2287804	158053
Ncra	SRR4151293	I	2138160	2138163	II	3981641	3981644	gridss0_8986o	5312.3	+	-	TRA	I	2286675	2287804	148513
Ncra	SRR4151293	I	2138161	2138166	II	3982135	3982140	gridss0_18737o	5291.09	-	+	TRA	I	2286675	2287804	148510
Ncra	SRR4143351	I	2273344	2273347	I	2342634	2342637	gridss0_13835o	2770.28	+	-	DEL	I	2286675	2287804	13329
Ncra	SRR1797935	I	2273914	2273915	I	1340248	1340249	gridss0_517o	2666.13	+	+	INV	I	2286675	2287804	12761
Ncra	SRR1798051	I	2273914	2273915	I	1340248	1340249	gridss0_824o	3071.79	+	+	INV	I	2286675	2287804	12761
Ncra	SRR1797931	I	2273914	2273915	I	1340248	1340249	gridss0_911o	3632.11	+	+	INV	I	2286675	2287804	12761
Ncra	SRR1797884	I	2273914	2273915	I	1340248	1340249	gridss0_946o	1132.16	+	+	INV	I	2286675	2287804	12761
Ncra	SRR4142838	I	2274539	2274543	I	2284930	2284934	gridss0_10223o	5278.48	+	-	DEL	I	2286675	2287804	12133
Ncra	SRR4143336	I	2274539	2274543	I	2284930	2284934	gridss0_10982o	6349.23	+	-	DEL	I	2286675	2287804	12133
Ncra	SRR1797942	I	2274539	2274543	I	2284930	2284934	gridss0_11185o	1648.35	+	-	DEL	I	2286675	2287804	12133
Ncra	SRR1797931	I	2274539	2274543	I	2284930	2284934	gridss0_11307o	3310.86	+	-	DEL	I	2286675	2287804	12133
Ncra	SRR1798234	I	2274539	2274543	I	2284930	2284934	gridss0_5490o	1749.6	+	-	DEL	I	2286675	2287804	12133
Ncra	SRR4069225	I	2274539	2274543	I	2284930	2284934	gridss0_6768o	6417.84	+	-	DEL	I	2286675	2287804	12133
Ncra	SRR4151237	I	2274539	2274543	I	2284930	2284934	gridss0_7351o	7203.29	+	-	DEL	I	2286675	2287804	12133
Ncra	SRR1798022	I	2274539	2274543	I	2284930	2284934	gridss0_7509o	3364.3	+	-	DEL	I	2286675	2287804	12133
Ncra	SRR1797935	I	2274539	2274543	I	2284930	2284934	gridss0_7546o	1814.52	+	-	DEL	I	2286675	2287804	12133
Ncra	SRR1797988	I	2274539	2274543	I	2284930	2284934	gridss0_8020o	2523.64	+	-	DEL	I	2286675	2287804	12133
Ncra	SRR1797922	I	2274539	2274543	I	2284930	2284934	gridss0_8049o	2392.97	+	-	DEL	I	2286675	2287804	12133
Ncra	SRR1797987	I	2274539	2274543	I	2284930	2284934	gridss0_8507o	3185.38	+	-	DEL	I	2286675	2287804	12133
Ncra	SRR1797992	I	2274539	2274543	I	2284930	2284934	gridss0_8847o	2373.51	+	-	DEL	I	2286675	2287804	12133
Ncra	SRR1797886	I	2274539	2274543	I	2284930	2284934	gridss0_9038o	5205.14	+	-	DEL	I	2286675	2287804	12133
Ncra	SRR4151293	I	2274539	2274543	I	2284930	2284934	gridss0_9142o	3037.86	+	-	DEL	I	2286675	2287804	12133
Ncra	SRR1798053	I	2274539	2274543	I	2284930	2284934	gridss0_9754o	1197.62	+	-	DEL	I	2286675	2287804	12133
Ncra	SRR1797886	I	2274556	2274556	IV	1443726	1443726	gridss0_26160o	2593.21	-	-	TRA	I	2286675	2287804	12119
Ncra	SRR1797884	I	2277089	2277090	II	3652883	3652884	gridss0_1572o	1942.43	+	+	TRA	I	2286675	2287804	9586
Ncra	SRR1798021	I	2277095	2277252	II	4348693	4348694	gridss0_13615o	1193.2	+	-	TRA	I	2286675	2287804	9424
Ncra	SRR1798052	I	2280588	2280590	I	688474	688476	gridss0_20431o	2153.44	-	-	INV	I	2286675	2287804	6086
Ncra	SRR4142838	I	2284930	2284934	I	2274539	2274543	gridss0_10223o	5278.48	+	-	DEL	I	2286675	2287804	1742
Ncra	SRR4143336	I	2284930	2284934	I	2274539	2274543	gridss0_10982o	6349.23	+	-	DEL	I	2286675	2287804	1742
Ncra	SRR1797942	I	2284930	2284934	I	2274539	2274543	gridss0_11185o	1648.35	+	-	DEL	I	2286675	2287804	1742
Ncra	SRR1797931	I	2284930	2284934	I	2274539	2274543	gridss0_11307o	3310.86	+	-	DEL	I	2286675	2287804	1742
Ncra	SRR1798234	I	2284930	2284934	I	2274539	2274543	gridss0_5490o	1749.6	+	-	DEL	I	2286675	2287804	1742
Ncra	SRR4069225	I	2284930	2284934	I	2274539	2274543	gridss0_6768o	6417.84	+	-	DEL	I	2286675	2287804	1742
Ncra	SRR4151237	I	2284930	2284934	I	2274539	2274543	gridss0_7351o	7203.29	+	-	DEL	I	2286675	2287804	1742
Ncra	SRR1798022	I	2284930	2284934	I	2274539	2274543	gridss0_7509o	3364.3	+	-	DEL	I	2286675	2287804	1742
Ncra	SRR1797935	I	2284930	2284934	I	2274539	2274543	gridss0_7546o	1814.52	+	-	DEL	I	2286675	2287804	1742
Ncra	SRR1797988	I	2284930	2284934	I	2274539	2274543	gridss0_8020o	2523.64	+	-	DEL	I	2286675	2287804	1742
Ncra	SRR1797922	I	2284930	2284934	I	2274539	2274543	gridss0_8049o	2392.97	+	-	DEL	I	2286675	2287804	1742
Ncra	SRR1797987	I	2284930	2284934	I	2274539	2274543	gridss0_8507o	3185.38	+	-	DEL	I	2286675	2287804	1742
Ncra	SRR1797992	I	2284930	2284934	I	2274539	2274543	gridss0_8847o	2373.51	+	-	DEL	I	2286675	2287804	1742
Ncra	SRR1797886	I	2284930	2284934	I	2274539	2274543	gridss0_9038o	5205.14	+	-	DEL	I	2286675	2287804	1742
Ncra	SRR4151293	I	2284930	2284934	I	2274539	2274543	gridss0_9142o	3037.86	+	-	DEL	I	2286675	2287804	1742
Ncra	SRR1798053	I	2284930	2284934	I	2274539	2274543	gridss0_9754o	1197.62	+	-	DEL	I	2286675	2287804	1742
Ncra	SRR4142838	I	2286576	2286576	I	2294068	2294068	gridss0_10339o	4644.82	+	-	DEL	I	2286675	2287804	99
Ncra	SRR1798051	I	2286576	2286576	I	2294068	2294068	gridss0_10453o	1296.84	+	-	DEL	I	2286675	2287804	99
Ncra	SRR4143336	I	2286576	2286576	I	2294068	2294068	gridss0_11092o	6500.27	+	-	DEL	I	2286675	2287804	99
Ncra	SRR1797931	I	2286576	2286576	I	2294068	2294068	gridss0_11386o	1584.76	+	-	DEL	I	2286675	2287804	99
Ncra	SRR4069225	I	2286576	2286576	I	2294068	2294068	gridss0_6839o	2628.58	+	-	DEL	I	2286675	2287804	99
Ncra	SRR4151237	I	2286576	2286576	I	2294068	2294068	gridss0_7482o	6478.9	+	-	DEL	I	2286675	2287804	99
Ncra	SRR1798022	I	2286576	2286576	I	2294068	2294068	gridss0_7582o	1387.53	+	-	DEL	I	2286675	2287804	99
Ncra	SRR1797987	I	2286576	2286576	I	2294068	2294068	gridss0_8571o	1086.7	+	-	DEL	I	2286675	2287804	99
Ncra	SRR1797886	I	2286576	2286576	I	2294068	2294068	gridss0_9128o	2109.92	+	-	DEL	I	2286675	2287804	99
Ncra	SRR4151293	I	2286576	2286576	I	2294068	2294068	gridss0_9248o	4798.81	+	-	DEL	I	2286675	2287804	99
Ncra	SRR4142838	I	2294068	2294068	I	2286576	2286576	gridss0_10339o	4644.82	+	-	DEL	I	2290221	2291723	-2345
Ncra	SRR1798051	I	2294068	2294068	I	2286576	2286576	gridss0_10453o	1296.84	+	-	DEL	I	2290221	2291723	-2345
Ncra	SRR4143336	I	2294068	2294068	I	2286576	2286576	gridss0_11092o	6500.27	+	-	DEL	I	2290221	2291723	-2345
Ncra	SRR1797931	I	2294068	2294068	I	2286576	2286576	gridss0_11386o	1584.76	+	-	DEL	I	2290221	2291723	-2345
Ncra	SRR4069225	I	2294068	2294068	I	2286576	2286576	gridss0_6839o	2628.58	+	-	DEL	I	2290221	2291723	-2345
Ncra	SRR4151237	I	2294068	2294068	I	2286576	2286576	gridss0_7482o	6478.9	+	-	DEL	I	2290221	2291723	-2345
Ncra	SRR1798022	I	2294068	2294068	I	2286576	2286576	gridss0_7582o	1387.53	+	-	DEL	I	2290221	2291723	-2345
Ncra	SRR1797987	I	2294068	2294068	I	2286576	2286576	gridss0_8571o	1086.7	+	-	DEL	I	2290221	2291723	-2345
Ncra	SRR1797886	I	2294068	2294068	I	2286576	2286576	gridss0_9128o	2109.92	+	-	DEL	I	2290221	2291723	-2345
Ncra	SRR4151293	I	2294068	2294068	I	2286576	2286576	gridss0_9248o	4798.81	+	-	DEL	I	2290221	2291723	-2345
Ncra	SRR1798051	I	2295103	2295109	I	2331398	2331404	gridss0_10478o	4196.94	+	-	DEL	I	2290221	2291723	-3381
Ncra	SRR4143336	I	2295103	2295109	I	2331398	2331404	gridss0_11129o	7687.61	+	-	DEL	I	2290221	2291723	-3381
Ncra	SRR1797931	I	2295103	2295109	I	2331398	2331404	gridss0_11416o	4620.72	+	-	DEL	I	2290221	2291723	-3381
Ncra	SRR1797992	I	2295103	2295109	I	2331398	2331404	gridss0_8939o	3162.22	+	-	DEL	I	2290221	2291723	-3381
Ncra	SRR1798053	I	2295103	2295109	I	2331398	2331404	gridss0_9825o	2611.13	+	-	DEL	I	2290221	2291723	-3381
Ncra	SRR4142838	I	2295103	2295115	I	2331398	2331410	gridss0_10380o	4814.29	+	-	DEL	I	2290221	2291723	-3381
Ncra	SRR4069225	I	2295103	2295115	I	2331398	2331410	gridss0_6878o	5911.66	+	-	DEL	I	2290221	2291723	-3381
Ncra	SRR4151237	I	2295103	2295115	I	2331398	2331410	gridss0_7512o	7803.18	+	-	DEL	I	2290221	2291723	-3381
Ncra	SRR1797988	I	2295103	2295115	I	2331398	2331410	gridss0_8100o	3421.9	+	-	DEL	I	2290221	2291723	-3381
Ncra	SRR1797987	I	2295103	2295115	I	2331398	2331410	gridss0_8593o	3306.4	+	-	DEL	I	2290221	2291723	-3381
Ncra	SRR1797886	I	2295103	2295115	I	2331398	2331410	gridss0_9157o	4798.19	+	-	DEL	I	2290221	2291723	-3381
Ncra	SRR4151293	I	2295103	2295115	I	2331398	2331410	gridss0_9290o	4210.44	+	-	DEL	I	2290221	2291723	-3381
Ncra	SRR1798051	I	2331398	2331404	I	2295103	2295109	gridss0_10478o	4196.94	+	-	DEL	I	2309822	2311191	-20208
Ncra	SRR4143336	I	2331398	2331404	I	2295103	2295109	gridss0_11129o	7687.61	+	-	DEL	I	2309822	2311191	-20208
Ncra	SRR1797931	I	2331398	2331404	I	2295103	2295109	gridss0_11416o	4620.72	+	-	DEL	I	2309822	2311191	-20208
Ncra	SRR1797992	I	2331398	2331404	I	2295103	2295109	gridss0_8939o	3162.22	+	-	DEL	I	2309822	2311191	-20208
Ncra	SRR1798053	I	2331398	2331404	I	2295103	2295109	gridss0_9825o	2611.13	+	-	DEL	I	2309822	2311191	-20208
Ncra	SRR4142838	I	2331398	2331410	I	2295103	2295115	gridss0_10380o	4814.29	+	-	DEL	I	2309822	2311191	-20208
Ncra	SRR4069225	I	2331398	2331410	I	2295103	2295115	gridss0_6878o	5911.66	+	-	DEL	I	2309822	2311191	-20208
Ncra	SRR4151237	I	2331398	2331410	I	2295103	2295115	gridss0_7512o	7803.18	+	-	DEL	I	2309822	2311191	-20208
Ncra	SRR1797988	I	2331398	2331410	I	2295103	2295115	gridss0_8100o	3421.9	+	-	DEL	I	2309822	2311191	-20208
Ncra	SRR1797987	I	2331398	2331410	I	2295103	2295115	gridss0_8593o	3306.4	+	-	DEL	I	2309822	2311191	-20208
Ncra	SRR1797886	I	2331398	2331410	I	2295103	2295115	gridss0_9157o	4798.19	+	-	DEL	I	2309822	2311191	-20208
Ncra	SRR4151293	I	2331398	2331410	I	2295103	2295115	gridss0_9290o	4210.44	+	-	DEL	I	2309822	2311191	-20208
Ncra	SRR4142838	I	2333627	2333633	I	2341991	2341997	gridss0_10454o	6061.51	+	-	DEL	I	2309822	2311191	-22437
Ncra	SRR4143336	I	2333627	2333633	I	2341991	2341997	gridss0_11211o	6670.98	+	-	DEL	I	2309822	2311191	-22437
Ncra	SRR1797942	I	2333627	2333633	I	2341991	2341997	gridss0_11330o	4537.82	+	-	DEL	I	2309822	2311191	-22437
Ncra	SRR1797931	I	2333627	2333633	I	2341991	2341997	gridss0_11500o	4955.37	+	-	DEL	I	2309822	2311191	-22437
Ncra	SRR1797884	I	2333627	2333633	I	2341991	2341997	gridss0_13607o	5343.28	+	-	DEL	I	2309822	2311191	-22437
Ncra	SRR4151237	I	2333627	2333633	I	2341991	2341997	gridss0_7555o	7481.47	+	-	DEL	I	2309822	2311191	-22437
Ncra	SRR1797935	I	2333627	2333633	I	2341991	2341997	gridss0_7635o	3001.21	+	-	DEL	I	2309822	2311191	-22437
Ncra	SRR1797987	I	2333627	2333633	I	2341991	2341997	gridss0_8641o	6223.52	+	-	DEL	I	2309822	2311191	-22437
Ncra	SRR1797992	I	2333627	2333633	I	2341991	2341997	gridss0_8987o	4581.09	+	-	DEL	I	2309822	2311191	-22437
Ncra	SRR1797886	I	2333627	2333633	I	2341991	2341997	gridss0_9192o	8724.8	+	-	DEL	I	2309822	2311191	-22437
Ncra	SRR4151293	I	2333627	2333633	I	2341991	2341997	gridss0_9339o	3424.98	+	-	DEL	I	2309822	2311191	-22437
Ncra	SRR1798053	I	2333627	2333633	I	2341991	2341997	gridss0_9892o	3210.09	+	-	DEL	I	2309822	2311191	-22437
Ncra	SRR4143336	I	2333919	2333919	I	3651905	3651905	gridss0_32682o	3703.38	-	-	INV	I	2309822	2311191	-22728
Ncra	SRR1799241	I	2333919	2333919	I	3651908	3651908	gridss0_109616o	2213.88	-	-	INV	I	2309822	2311191	-22728
Ncra	SRR4142838	I	2341991	2341997	I	2333627	2333633	gridss0_10454o	6061.51	+	-	DEL	I	2309822	2311191	-30801
Ncra	SRR4143336	I	2341991	2341997	I	2333627	2333633	gridss0_11211o	6670.98	+	-	DEL	I	2309822	2311191	-30801
Ncra	SRR1797942	I	2341991	2341997	I	2333627	2333633	gridss0_11330o	4537.82	+	-	DEL	I	2309822	2311191	-30801
Ncra	SRR1797931	I	2341991	2341997	I	2333627	2333633	gridss0_11500o	4955.37	+	-	DEL	I	2309822	2311191	-30801
Ncra	SRR1797884	I	2341991	2341997	I	2333627	2333633	gridss0_13607o	5343.28	+	-	DEL	I	2309822	2311191	-30801
Ncra	SRR4151237	I	2341991	2341997	I	2333627	2333633	gridss0_7555o	7481.47	+	-	DEL	I	2309822	2311191	-30801
Ncra	SRR1797935	I	2341991	2341997	I	2333627	2333633	gridss0_7635o	3001.21	+	-	DEL	I	2309822	2311191	-30801
Ncra	SRR1797987	I	2341991	2341997	I	2333627	2333633	gridss0_8641o	6223.52	+	-	DEL	I	2309822	2311191	-30801
Ncra	SRR1797992	I	2341991	2341997	I	2333627	2333633	gridss0_8987o	4581.09	+	-	DEL	I	2309822	2311191	-30801
Ncra	SRR1797886	I	2341991	2341997	I	2333627	2333633	gridss0_9192o	8724.8	+	-	DEL	I	2309822	2311191	-30801
Ncra	SRR4151293	I	2341991	2341997	I	2333627	2333633	gridss0_9339o	3424.98	+	-	DEL	I	2309822	2311191	-30801
Ncra	SRR1798053	I	2341991	2341997	I	2333627	2333633	gridss0_9892o	3210.09	+	-	DEL	I	2309822	2311191	-30801
Ncra	SRR4143351	I	2342634	2342637	I	2273344	2273347	gridss0_13835o	2770.28	+	-	DEL	I	2309822	2311191	-31444
Ncra	SRR4142838	I	2381707	2381711	I	2404483	2404487	gridss0_10499o	6702.37	+	-	DEL	I	2309822	2311191	-70517
Ncra	SRR1798051	I	2381707	2381711	I	2404483	2404487	gridss0_10630o	7260	+	-	DEL	I	2309822	2311191	-70517
Ncra	SRR4143336	I	2381707	2381711	I	2404483	2404487	gridss0_11282o	5074.62	+	-	DEL	I	2309822	2311191	-70517
Ncra	SRR1797942	I	2381707	2381711	I	2404483	2404487	gridss0_11403o	13099.3	+	-	DEL	I	2309822	2311191	-70517
Ncra	SRR1797931	I	2381707	2381711	I	2404483	2404487	gridss0_11569o	8287.73	+	-	DEL	I	2309822	2311191	-70517
Ncra	SRR1797884	I	2381707	2381711	I	2404483	2404487	gridss0_13697o	18568.2	+	-	DEL	I	2309822	2311191	-70517
Ncra	SRR4143351	I	2381707	2381711	I	2404483	2404487	gridss0_14255o	4473.19	+	-	DEL	I	2309822	2311191	-70517
Ncra	SRR1798234	I	2381707	2381711	I	2404483	2404487	gridss0_5604o	10956.2	+	-	DEL	I	2309822	2311191	-70517
Ncra	SRR4069225	I	2381707	2381711	I	2404483	2404487	gridss0_6993o	3853.53	+	-	DEL	I	2309822	2311191	-70517
Ncra	SRR1798022	I	2381707	2381711	I	2404483	2404487	gridss0_7662o	8227.04	+	-	DEL	I	2309822	2311191	-70517
Ncra	SRR1797935	I	2381707	2381711	I	2404483	2404487	gridss0_7684o	11223.9	+	-	DEL	I	2309822	2311191	-70517
Ncra	SRR1797988	I	2381707	2381711	I	2404483	2404487	gridss0_8186o	7145.34	+	-	DEL	I	2309822	2311191	-70517
Ncra	SRR1797922	I	2381707	2381711	I	2404483	2404487	gridss0_8232o	10560.2	+	-	DEL	I	2309822	2311191	-70517
Ncra	SRR1797987	I	2381707	2381711	I	2404483	2404487	gridss0_8701o	7933.93	+	-	DEL	I	2309822	2311191	-70517
Ncra	SRR1797992	I	2381707	2381711	I	2404483	2404487	gridss0_9046o	8628.75	+	-	DEL	I	2309822	2311191	-70517
Ncra	SRR1797886	I	2381707	2381711	I	2404483	2404487	gridss0_9254o	14873	+	-	DEL	I	2309822	2311191	-70517
Ncra	SRR4151293	I	2381707	2381711	I	2404483	2404487	gridss0_9387o	4353.05	+	-	DEL	I	2309822	2311191	-70517
Ncra	SRR1798053	I	2381707	2381711	I	2404483	2404487	gridss0_9965o	6946.63	+	-	DEL	I	2309822	2311191	-70517
Ncra	SRR1798059	I	2393400	2393400	I	9718469	9718469	gridss0_23786o	2084.57	-	+	DUP	I	2309822	2311191	-82209
Ncra	SRR1797886	I	2397464	2397464	V	3913177	3913177	gridss0_26346o	1244.61	-	-	TRA	I	2309822	2311191	-86273
Ncra	SRR4151237	I	2397891	2397891	II	4115998	4115998	gridss0_7621o	1898.42	+	-	TRA	I	2309822	2311191	-86700
Ncra	SRR4143351	I	2404454	2404454	I	7348389	7348389	gridss0_14321o	1491.61	+	-	DEL	I	2309822	2311191	-93263
Ncra	SRR4142838	I	2404483	2404487	I	2381707	2381711	gridss0_10499o	6702.37	+	-	DEL	I	2309822	2311191	-93293
Ncra	SRR1798051	I	2404483	2404487	I	2381707	2381711	gridss0_10630o	7260	+	-	DEL	I	2309822	2311191	-93293
Ncra	SRR4143336	I	2404483	2404487	I	2381707	2381711	gridss0_11282o	5074.62	+	-	DEL	I	2309822	2311191	-93293
Ncra	SRR1797942	I	2404483	2404487	I	2381707	2381711	gridss0_11403o	13099.3	+	-	DEL	I	2309822	2311191	-93293
Ncra	SRR1797931	I	2404483	2404487	I	2381707	2381711	gridss0_11569o	8287.73	+	-	DEL	I	2309822	2311191	-93293
Ncra	SRR1797884	I	2404483	2404487	I	2381707	2381711	gridss0_13697o	18568.2	+	-	DEL	I	2309822	2311191	-93293
Ncra	SRR4143351	I	2404483	2404487	I	2381707	2381711	gridss0_14255o	4473.19	+	-	DEL	I	2309822	2311191	-93293
Ncra	SRR1798234	I	2404483	2404487	I	2381707	2381711	gridss0_5604o	10956.2	+	-	DEL	I	2309822	2311191	-93293
Ncra	SRR4069225	I	2404483	2404487	I	2381707	2381711	gridss0_6993o	3853.53	+	-	DEL	I	2309822	2311191	-93293
Ncra	SRR1798022	I	2404483	2404487	I	2381707	2381711	gridss0_7662o	8227.04	+	-	DEL	I	2309822	2311191	-93293
Ncra	SRR1797935	I	2404483	2404487	I	2381707	2381711	gridss0_7684o	11223.9	+	-	DEL	I	2309822	2311191	-93293
Ncra	SRR1797988	I	2404483	2404487	I	2381707	2381711	gridss0_8186o	7145.34	+	-	DEL	I	2309822	2311191	-93293
Ncra	SRR1797922	I	2404483	2404487	I	2381707	2381711	gridss0_8232o	10560.2	+	-	DEL	I	2309822	2311191	-93293
Ncra	SRR1797987	I	2404483	2404487	I	2381707	2381711	gridss0_8701o	7933.93	+	-	DEL	I	2309822	2311191	-93293
Ncra	SRR1797992	I	2404483	2404487	I	2381707	2381711	gridss0_9046o	8628.75	+	-	DEL	I	2309822	2311191	-93293
Ncra	SRR1797886	I	2404483	2404487	I	2381707	2381711	gridss0_9254o	14873	+	-	DEL	I	2309822	2311191	-93293
Ncra	SRR4151293	I	2404483	2404487	I	2381707	2381711	gridss0_9387o	4353.05	+	-	DEL	I	2309822	2311191	-93293
Ncra	SRR1798053	I	2404483	2404487	I	2381707	2381711	gridss0_9965o	6946.63	+	-	DEL	I	2309822	2311191	-93293
Ncra	SRR1797992	I	2454389	2454392	I	1655585	1655588	gridss0_7869o	5664.68	+	-	DEL	I	2309822	2311191	-143199
Ncra	SRR4143336	I	2454390	2454390	IV	2018315	2018315	gridss0_11420o	4148.78	+	-	TRA	I	2309822	2311191	-143199
Ncra	SRR1798022	I	2458924	2458925	V	4093985	4093986	gridss0_21404o	6257.47	-	-	TRA	I	2309822	2311191	-147734
Ncra	SRR1798024	I	2458924	2458925	V	4093985	4093986	gridss0_22538o	6222.8	-	-	TRA	I	2309822	2311191	-147734
Ncra	SRR4151293	I	2458924	2458925	V	4093985	4093986	gridss0_24582o	2453.43	-	-	TRA	I	2309822	2311191	-147734
Ncra	SRR1797987	I	2458928	2458929	V	4094256	4094257	gridss0_1187o	5278.25	+	+	TRA	I	2309822	2311191	-147738
Ncra	SRR4151293	I	2458928	2458929	V	4094256	4094257	gridss0_1492o	1139.48	+	+	TRA	I	2309822	2311191	-147738
Ncra	SRR1798022	I	2458928	2458929	V	4094256	4094257	gridss0_887o	3941.19	+	+	TRA	I	2309822	2311191	-147738
Ncra	SRR4151293	I	2477625	2477625	V	580375	580375	gridss0_19051o	3972.17	-	+	TRA	I	2309822	2311191	-166434
Ncra	SRR4151293	I	2477632	2477632	V	579866	579866	gridss0_9513o	4350.94	+	-	TRA	I	2309822	2311191	-166441
Ncra	SRR1798053	I	2535371	2535373	I	2535710	2535712	gridss0_10184o	1885.87	+	-	DEL	I	2309822	2311191	-224181
Ncra	SRR4142838	I	2535371	2535373	I	2535710	2535712	gridss0_10734o	2739.92	+	-	DEL	I	2309822	2311191	-224181
Ncra	SRR1798051	I	2535371	2535373	I	2535710	2535712	gridss0_10879o	2082.45	+	-	DEL	I	2309822	2311191	-224181
Ncra	SRR4143336	I	2535371	2535373	I	2535710	2535712	gridss0_11504o	1677.06	+	-	DEL	I	2309822	2311191	-224181
Ncra	SRR1797942	I	2535371	2535373	I	2535710	2535712	gridss0_11690o	2534.06	+	-	DEL	I	2309822	2311191	-224181
Ncra	SRR1797931	I	2535371	2535373	I	2535710	2535712	gridss0_11851o	3814.66	+	-	DEL	I	2309822	2311191	-224181
Ncra	SRR1797884	I	2535371	2535373	I	2535710	2535712	gridss0_14019o	4817.2	+	-	DEL	I	2309822	2311191	-224181
Ncra	SRR1799241	I	2535371	2535373	I	2535710	2535712	gridss0_41784o	1378.33	+	-	DEL	I	2309822	2311191	-224181
Ncra	SRR1798234	I	2535371	2535373	I	2535710	2535712	gridss0_5790o	2910.55	+	-	DEL	I	2309822	2311191	-224181
Ncra	SRR1798024	I	2535371	2535373	I	2535710	2535712	gridss0_7416o	3404.42	+	-	DEL	I	2309822	2311191	-224181
Ncra	SRR1798022	I	2535371	2535373	I	2535710	2535712	gridss0_7870o	2702.96	+	-	DEL	I	2309822	2311191	-224181
Ncra	SRR1797935	I	2535371	2535373	I	2535710	2535712	gridss0_7927o	4209.87	+	-	DEL	I	2309822	2311191	-224181
Ncra	SRR1800184	I	2535371	2535373	I	2535710	2535712	gridss0_8259o	2105.34	+	-	DEL	I	2309822	2311191	-224181
Ncra	SRR1797988	I	2535371	2535373	I	2535710	2535712	gridss0_8418o	3392.52	+	-	DEL	I	2309822	2311191	-224181
Ncra	SRR1797922	I	2535371	2535373	I	2535710	2535712	gridss0_8471o	5303.58	+	-	DEL	I	2309822	2311191	-224181
Ncra	SRR1797987	I	2535371	2535373	I	2535710	2535712	gridss0_8918o	3014.3	+	-	DEL	I	2309822	2311191	-224181
Ncra	SRR1797992	I	2535371	2535373	I	2535710	2535712	gridss0_9319o	3111.1	+	-	DEL	I	2309822	2311191	-224181
Ncra	SRR1797886	I	2535371	2535373	I	2535710	2535712	gridss0_9574o	5004.57	+	-	DEL	I	2309822	2311191	-224181
Ncra	SRR1798053	I	2535710	2535712	I	2535371	2535373	gridss0_10184o	1885.87	+	-	DEL	I	2309822	2311191	-224520
Ncra	SRR4142838	I	2535710	2535712	I	2535371	2535373	gridss0_10734o	2739.92	+	-	DEL	I	2309822	2311191	-224520
Ncra	SRR1798051	I	2535710	2535712	I	2535371	2535373	gridss0_10879o	2082.45	+	-	DEL	I	2309822	2311191	-224520
Ncra	SRR4143336	I	2535710	2535712	I	2535371	2535373	gridss0_11504o	1677.06	+	-	DEL	I	2309822	2311191	-224520
Ncra	SRR1797942	I	2535710	2535712	I	2535371	2535373	gridss0_11690o	2534.06	+	-	DEL	I	2309822	2311191	-224520
Ncra	SRR1797931	I	2535710	2535712	I	2535371	2535373	gridss0_11851o	3814.66	+	-	DEL	I	2309822	2311191	-224520
Ncra	SRR1797884	I	2535710	2535712	I	2535371	2535373	gridss0_14019o	4817.2	+	-	DEL	I	2309822	2311191	-224520
Ncra	SRR1799241	I	2535710	2535712	I	2535371	2535373	gridss0_41784o	1378.33	+	-	DEL	I	2309822	2311191	-224520
Ncra	SRR1798234	I	2535710	2535712	I	2535371	2535373	gridss0_5790o	2910.55	+	-	DEL	I	2309822	2311191	-224520
Ncra	SRR1798024	I	2535710	2535712	I	2535371	2535373	gridss0_7416o	3404.42	+	-	DEL	I	2309822	2311191	-224520
Ncra	SRR1798022	I	2535710	2535712	I	2535371	2535373	gridss0_7870o	2702.96	+	-	DEL	I	2309822	2311191	-224520
Ncra	SRR1797935	I	2535710	2535712	I	2535371	2535373	gridss0_7927o	4209.87	+	-	DEL	I	2309822	2311191	-224520
Ncra	SRR1800184	I	2535710	2535712	I	2535371	2535373	gridss0_8259o	2105.34	+	-	DEL	I	2309822	2311191	-224520
Ncra	SRR1797988	I	2535710	2535712	I	2535371	2535373	gridss0_8418o	3392.52	+	-	DEL	I	2309822	2311191	-224520
Ncra	SRR1797922	I	2535710	2535712	I	2535371	2535373	gridss0_8471o	5303.58	+	-	DEL	I	2309822	2311191	-224520
Ncra	SRR1797987	I	2535710	2535712	I	2535371	2535373	gridss0_8918o	3014.3	+	-	DEL	I	2309822	2311191	-224520
Ncra	SRR1797992	I	2535710	2535712	I	2535371	2535373	gridss0_9319o	3111.1	+	-	DEL	I	2309822	2311191	-224520
Ncra	SRR1797886	I	2535710	2535712	I	2535371	2535373	gridss0_9574o	5004.57	+	-	DEL	I	2309822	2311191	-224520
Ncra	SRR4142838	I	2551733	2552213	VI	2419741	2420221	gridss0_26558o	1118.63	-	-	TRA	I	2309822	2311191	-240543
Ncra	SRR1797935	I	2552216	2552216	I	3937853	3937853	gridss0_22211o	1733.79	-	-	INV	I	2309822	2311191	-241025
Ncra	SRR1798024	I	2552216	2552216	I	3937853	3937853	gridss0_22574o	1321.16	-	-	INV	I	2309822	2311191	-241025
Ncra	SRR1797922	I	2552216	2552216	I	3937853	3937853	gridss0_22934o	1478.02	-	-	INV	I	2309822	2311191	-241025
Ncra	SRR1797987	I	2552216	2552216	I	3937853	3937853	gridss0_24026o	1410.35	-	-	INV	I	2309822	2311191	-241025
Ncra	SRR1797992	I	2602083	2602084	I	9481671	9481672	gridss0_26058o	2859.4	-	-	INV	I	2309822	2311191	-290893
Ncra	SRR1798053	I	2602083	2602084	I	9481671	9481672	gridss0_30418o	2042.05	-	-	INV	I	2309822	2311191	-290893
Ncra	SRR4143336	I	2602083	2602084	I	9481671	9481672	gridss0_32824o	2556.82	-	-	INV	I	2309822	2311191	-290893
Ncra	SRR1798051	I	2602083	2602084	I	9481671	9481672	gridss0_32896o	3290.07	-	-	INV	I	2309822	2311191	-290893
Ncra	SRR1797942	I	2602083	2602084	I	9481671	9481672	gridss0_35316o	2448.27	-	-	INV	I	2309822	2311191	-290893
Ncra	SRR1798053	I	2605290	2605297	I	2605451	2605458	gridss0_10279o	3468.71	+	-	DEL	I	2309822	2311191	-294100
Ncra	SRR4142838	I	2605290	2605297	I	2605451	2605458	gridss0_10806o	1900.08	+	-	DEL	I	2309822	2311191	-294100
Ncra	SRR1798051	I	2605290	2605297	I	2605451	2605458	gridss0_10977o	4166.95	+	-	DEL	I	2309822	2311191	-294100
Ncra	SRR4143336	I	2605290	2605297	I	2605451	2605458	gridss0_11585o	1534.22	+	-	DEL	I	2309822	2311191	-294100
Ncra	SRR1797942	I	2605290	2605297	I	2605451	2605458	gridss0_11801o	3725.17	+	-	DEL	I	2309822	2311191	-294100
Ncra	SRR1797931	I	2605290	2605297	I	2605451	2605458	gridss0_11957o	4035.42	+	-	DEL	I	2309822	2311191	-294100
Ncra	SRR1797884	I	2605290	2605297	I	2605451	2605458	gridss0_14178o	6157.12	+	-	DEL	I	2309822	2311191	-294100
Ncra	SRR1799241	I	2605290	2605297	I	2605451	2605458	gridss0_42061o	1517.65	+	-	DEL	I	2309822	2311191	-294100
Ncra	SRR1798234	I	2605290	2605297	I	2605451	2605458	gridss0_5864o	3114.74	+	-	DEL	I	2309822	2311191	-294100
Ncra	SRR1798024	I	2605290	2605297	I	2605451	2605458	gridss0_7510o	3496.58	+	-	DEL	I	2309822	2311191	-294100
Ncra	SRR1798022	I	2605290	2605297	I	2605451	2605458	gridss0_7958o	2800.15	+	-	DEL	I	2309822	2311191	-294100
Ncra	SRR1797935	I	2605290	2605297	I	2605451	2605458	gridss0_8005o	3386.39	+	-	DEL	I	2309822	2311191	-294100
Ncra	SRR1800184	I	2605290	2605297	I	2605451	2605458	gridss0_8330o	1573.63	+	-	DEL	I	2309822	2311191	-294100
Ncra	SRR1797988	I	2605290	2605297	I	2605451	2605458	gridss0_8522o	3918.34	+	-	DEL	I	2309822	2311191	-294100
Ncra	SRR1797922	I	2605290	2605297	I	2605451	2605458	gridss0_8577o	4143.16	+	-	DEL	I	2309822	2311191	-294100
Ncra	SRR1797987	I	2605290	2605297	I	2605451	2605458	gridss0_9011o	3574.4	+	-	DEL	I	2309822	2311191	-294100
Ncra	SRR1797992	I	2605290	2605297	I	2605451	2605458	gridss0_9428o	3923.43	+	-	DEL	I	2309822	2311191	-294100
Ncra	SRR4151293	I	2605290	2605297	I	2605451	2605458	gridss0_9651o	1040.4	+	-	DEL	I	2309822	2311191	-294100
Ncra	SRR1797886	I	2605290	2605297	I	2605451	2605458	gridss0_9684o	6217.99	+	-	DEL	I	2309822	2311191	-294100
Ncra	SRR1798053	I	2605451	2605458	I	2605290	2605297	gridss0_10279o	3468.71	+	-	DEL	I	2309822	2311191	-294261
Ncra	SRR4142838	I	2605451	2605458	I	2605290	2605297	gridss0_10806o	1900.08	+	-	DEL	I	2309822	2311191	-294261
Ncra	SRR1798051	I	2605451	2605458	I	2605290	2605297	gridss0_10977o	4166.95	+	-	DEL	I	2309822	2311191	-294261
Ncra	SRR4143336	I	2605451	2605458	I	2605290	2605297	gridss0_11585o	1534.22	+	-	DEL	I	2309822	2311191	-294261
Ncra	SRR1797942	I	2605451	2605458	I	2605290	2605297	gridss0_11801o	3725.17	+	-	DEL	I	2309822	2311191	-294261
Ncra	SRR1797931	I	2605451	2605458	I	2605290	2605297	gridss0_11957o	4035.42	+	-	DEL	I	2309822	2311191	-294261
Ncra	SRR1797884	I	2605451	2605458	I	2605290	2605297	gridss0_14178o	6157.12	+	-	DEL	I	2309822	2311191	-294261
Ncra	SRR1799241	I	2605451	2605458	I	2605290	2605297	gridss0_42061o	1517.65	+	-	DEL	I	2309822	2311191	-294261
Ncra	SRR1798234	I	2605451	2605458	I	2605290	2605297	gridss0_5864o	3114.74	+	-	DEL	I	2309822	2311191	-294261
Ncra	SRR1798024	I	2605451	2605458	I	2605290	2605297	gridss0_7510o	3496.58	+	-	DEL	I	2309822	2311191	-294261
Ncra	SRR1798022	I	2605451	2605458	I	2605290	2605297	gridss0_7958o	2800.15	+	-	DEL	I	2309822	2311191	-294261
Ncra	SRR1797935	I	2605451	2605458	I	2605290	2605297	gridss0_8005o	3386.39	+	-	DEL	I	2309822	2311191	-294261
Ncra	SRR1800184	I	2605451	2605458	I	2605290	2605297	gridss0_8330o	1573.63	+	-	DEL	I	2309822	2311191	-294261
Ncra	SRR1797988	I	2605451	2605458	I	2605290	2605297	gridss0_8522o	3918.34	+	-	DEL	I	2309822	2311191	-294261
Ncra	SRR1797922	I	2605451	2605458	I	2605290	2605297	gridss0_8577o	4143.16	+	-	DEL	I	2309822	2311191	-294261
Ncra	SRR1797987	I	2605451	2605458	I	2605290	2605297	gridss0_9011o	3574.4	+	-	DEL	I	2309822	2311191	-294261
Ncra	SRR1797992	I	2605451	2605458	I	2605290	2605297	gridss0_9428o	3923.43	+	-	DEL	I	2309822	2311191	-294261
Ncra	SRR4151293	I	2605451	2605458	I	2605290	2605297	gridss0_9651o	1040.4	+	-	DEL	I	2309822	2311191	-294261
Ncra	SRR1797886	I	2605451	2605458	I	2605290	2605297	gridss0_9684o	6217.99	+	-	DEL	I	2309822	2311191	-294261
Ncra	SRR1797988	I	2681005	2681005	VII	525523	525523	gridss0_1155o	2374.87	+	+	TRA	I	2309822	2311191	-369814
Ncra	SRR1797987	I	2681005	2681005	VII	525523	525523	gridss0_1253o	3226.75	+	+	TRA	I	2309822	2311191	-369814
Ncra	SRR4151293	I	2681005	2681005	VII	525523	525523	gridss0_1586o	2687.54	+	+	TRA	I	2309822	2311191	-369814
Ncra	SRR4142838	I	2720668	2720669	I	2720794	2720795	gridss0_10944o	2330.68	+	-	DEL	I	2309822	2311191	-409478
Ncra	SRR1799241	I	2720668	2720669	I	2720794	2720795	gridss0_42469o	1362.75	+	-	DEL	I	2309822	2311191	-409478
Ncra	SRR1798234	I	2720668	2720669	I	2720794	2720795	gridss0_5990o	2805.3	+	-	DEL	I	2309822	2311191	-409478
Ncra	SRR1798024	I	2720668	2720669	I	2720794	2720795	gridss0_7681o	3265.05	+	-	DEL	I	2309822	2311191	-409478
Ncra	SRR1798022	I	2720668	2720669	I	2720794	2720795	gridss0_8088o	1921.46	+	-	DEL	I	2309822	2311191	-409478
Ncra	SRR1797935	I	2720668	2720669	I	2720794	2720795	gridss0_8159o	3586.74	+	-	DEL	I	2309822	2311191	-409478
Ncra	SRR1800184	I	2720668	2720669	I	2720794	2720795	gridss0_8429o	2002.45	+	-	DEL	I	2309822	2311191	-409478
Ncra	SRR1797988	I	2720668	2720669	I	2720794	2720795	gridss0_8694o	3723.55	+	-	DEL	I	2309822	2311191	-409478
Ncra	SRR1797922	I	2720668	2720669	I	2720794	2720795	gridss0_8747o	3161.42	+	-	DEL	I	2309822	2311191	-409478
Ncra	SRR1797987	I	2720668	2720669	I	2720794	2720795	gridss0_9156o	3275.47	+	-	DEL	I	2309822	2311191	-409478
Ncra	SRR4151293	I	2720668	2720669	I	2720794	2720795	gridss0_9766o	1758.5	+	-	DEL	I	2309822	2311191	-409478
Ncra	SRR1797886	I	2720668	2720669	I	2720794	2720795	gridss0_9872o	3829.04	+	-	DEL	I	2309822	2311191	-409478
Ncra	SRR4142838	I	2720794	2720795	I	2720668	2720669	gridss0_10944o	2330.68	+	-	DEL	I	2309822	2311191	-409604
Ncra	SRR1799241	I	2720794	2720795	I	2720668	2720669	gridss0_42469o	1362.75	+	-	DEL	I	2309822	2311191	-409604
Ncra	SRR1798234	I	2720794	2720795	I	2720668	2720669	gridss0_5990o	2805.3	+	-	DEL	I	2309822	2311191	-409604
Ncra	SRR1798024	I	2720794	2720795	I	2720668	2720669	gridss0_7681o	3265.05	+	-	DEL	I	2309822	2311191	-409604
Ncra	SRR1798022	I	2720794	2720795	I	2720668	2720669	gridss0_8088o	1921.46	+	-	DEL	I	2309822	2311191	-409604
Ncra	SRR1797935	I	2720794	2720795	I	2720668	2720669	gridss0_8159o	3586.74	+	-	DEL	I	2309822	2311191	-409604
Ncra	SRR1800184	I	2720794	2720795	I	2720668	2720669	gridss0_8429o	2002.45	+	-	DEL	I	2309822	2311191	-409604
Ncra	SRR1797988	I	2720794	2720795	I	2720668	2720669	gridss0_8694o	3723.55	+	-	DEL	I	2309822	2311191	-409604
Ncra	SRR1797922	I	2720794	2720795	I	2720668	2720669	gridss0_8747o	3161.42	+	-	DEL	I	2309822	2311191	-409604
Ncra	SRR1797987	I	2720794	2720795	I	2720668	2720669	gridss0_9156o	3275.47	+	-	DEL	I	2309822	2311191	-409604
Ncra	SRR4151293	I	2720794	2720795	I	2720668	2720669	gridss0_9766o	1758.5	+	-	DEL	I	2309822	2311191	-409604
Ncra	SRR1797886	I	2720794	2720795	I	2720668	2720669	gridss0_9872o	3829.04	+	-	DEL	I	2309822	2311191	-409604
Ncra	SRR4143351	I	2730234	2730234	I	4355231	4355231	gridss0_2202o	2029.26	+	+	INV	I	2309822	2311191	-419043
Ncra	SRR1797992	I	2880565	2880568	I	3552972	3552975	gridss0_26138o	5236.3	-	-	INV	I	2309822	2311191	-569375
Ncra	SRR4143336	I	2880565	2880568	I	3552972	3552975	gridss0_32908o	1949.31	-	-	INV	I	2309822	2311191	-569375
Ncra	SRR1798051	I	2880565	2880568	I	3552972	3552975	gridss0_32974o	3621.2	-	-	INV	I	2309822	2311191	-569375
Ncra	SRR1797992	I	2880567	2880567	I	3553267	3553267	gridss0_1119o	4938.57	+	+	INV	I	2309822	2311191	-569376
Ncra	SRR1798053	I	2880567	2880567	I	3553267	3553267	gridss0_1371o	5216.32	+	+	INV	I	2309822	2311191	-569376
Ncra	SRR1798051	I	2880567	2880567	I	3553267	3553267	gridss0_1432o	4810.43	+	+	INV	I	2309822	2311191	-569376
Ncra	SRR1797942	I	2880567	2880567	I	3553267	3553267	gridss0_1547o	6326.85	+	+	INV	I	2309822	2311191	-569376
Ncra	SRR4143336	I	2880567	2880567	I	3553267	3553267	gridss0_1864o	2504.73	+	+	INV	I	2309822	2311191	-569376
Ncra	SRR1797884	I	2880567	2880567	I	3553267	3553267	gridss0_2017o	9129.3	+	+	INV	I	2309822	2311191	-569376
Ncra	SRR1797992	I	2903059	2903062	III	1897621	1897624	gridss0_9829o	11709.5	+	-	TRA	I	2309822	2311191	-591869
Ncra	SRR1797992	I	2903060	2903064	III	1897969	1897973	gridss0_21812o	12183.5	-	+	TRA	I	2309822	2311191	-591870
Ncra	SRR4143351	I	2921465	2921465	I	62919	62919	gridss0_29404o	3169.58	-	+	DUP	I	2309822	2311191	-610274
Ncra	SRR1797992	I	3009797	3009797	I	6087183	6087183	gridss0_10025o	10589.5	+	-	DEL	I	3597937	3600981	588140
Ncra	SRR1798053	I	3009797	3009797	I	6087183	6087183	gridss0_10850o	9408.05	+	-	DEL	I	3597937	3600981	588140
Ncra	SRR1798051	I	3009797	3009797	I	6087183	6087183	gridss0_11605o	8273.29	+	-	DEL	I	3597937	3600981	588140
Ncra	SRR4143336	I	3009797	3009797	I	6087183	6087183	gridss0_11988o	5167.56	+	-	DEL	I	3597937	3600981	588140
Ncra	SRR1797942	I	3009797	3009797	I	6087183	6087183	gridss0_12520o	11689.8	+	-	DEL	I	3597937	3600981	588140
Ncra	SRR1797931	I	3009797	3009797	I	6087183	6087183	gridss0_12593o	9235.57	+	-	DEL	I	3597937	3600981	588140
Ncra	SRR1797884	I	3009797	3009797	I	6087183	6087183	gridss0_15145o	19495.1	+	-	DEL	I	3597937	3600981	588140
Ncra	SRR4143336	I	3009806	3009806	I	6087500	6087500	gridss0_25712o	5420.56	-	+	DUP	I	3597937	3600981	588131
Ncra	SRR1797992	I	3018851	3018853	I	3019054	3019056	gridss0_10040o	2332.53	+	-	DEL	I	3597937	3600981	579085
Ncra	SRR1798053	I	3018851	3018853	I	3019054	3019056	gridss0_10875o	2411.92	+	-	DEL	I	3597937	3600981	579085
Ncra	SRR1798051	I	3018851	3018853	I	3019054	3019056	gridss0_11628o	1866.31	+	-	DEL	I	3597937	3600981	579085
Ncra	SRR4143336	I	3018851	3018853	I	3019054	3019056	gridss0_12002o	1670.43	+	-	DEL	I	3597937	3600981	579085
Ncra	SRR1797942	I	3018851	3018853	I	3019054	3019056	gridss0_12546o	2155.34	+	-	DEL	I	3597937	3600981	579085
Ncra	SRR1797931	I	3018851	3018853	I	3019054	3019056	gridss0_12617o	2359.45	+	-	DEL	I	3597937	3600981	579085
Ncra	SRR1797884	I	3018851	3018853	I	3019054	3019056	gridss0_15178o	3730.78	+	-	DEL	I	3597937	3600981	579085
Ncra	SRR1797992	I	3019054	3019056	I	3018851	3018853	gridss0_10040o	2332.53	+	-	DEL	I	3597937	3600981	578882
Ncra	SRR1798053	I	3019054	3019056	I	3018851	3018853	gridss0_10875o	2411.92	+	-	DEL	I	3597937	3600981	578882
Ncra	SRR1798051	I	3019054	3019056	I	3018851	3018853	gridss0_11628o	1866.31	+	-	DEL	I	3597937	3600981	578882
Ncra	SRR4143336	I	3019054	3019056	I	3018851	3018853	gridss0_12002o	1670.43	+	-	DEL	I	3597937	3600981	578882
Ncra	SRR1797942	I	3019054	3019056	I	3018851	3018853	gridss0_12546o	2155.34	+	-	DEL	I	3597937	3600981	578882
Ncra	SRR1797931	I	3019054	3019056	I	3018851	3018853	gridss0_12617o	2359.45	+	-	DEL	I	3597937	3600981	578882
Ncra	SRR1797884	I	3019054	3019056	I	3018851	3018853	gridss0_15178o	3730.78	+	-	DEL	I	3597937	3600981	578882
Ncra	SRR1797992	I	3062205	3062205	I	3065450	3065450	gridss0_10123o	6124.72	+	-	DEL	I	3597937	3600981	535732
Ncra	SRR1798053	I	3062205	3062205	I	3065450	3065450	gridss0_10961o	5196.9	+	-	DEL	I	3597937	3600981	535732
Ncra	SRR1798051	I	3062205	3062205	I	3065450	3065450	gridss0_11718o	8975.21	+	-	DEL	I	3597937	3600981	535732
Ncra	SRR4143336	I	3062205	3062205	I	3065450	3065450	gridss0_12073o	4823.23	+	-	DEL	I	3597937	3600981	535732
Ncra	SRR1797942	I	3062205	3062205	I	3065450	3065450	gridss0_12630o	8988.9	+	-	DEL	I	3597937	3600981	535732
Ncra	SRR1797931	I	3062205	3062205	I	3065450	3065450	gridss0_12712o	6251.3	+	-	DEL	I	3597937	3600981	535732
Ncra	SRR1797884	I	3062205	3062205	I	3065450	3065450	gridss0_15304o	13897.3	+	-	DEL	I	3597937	3600981	535732
Ncra	SRR1797992	I	3065450	3065450	I	3062205	3062205	gridss0_10123o	6124.72	+	-	DEL	I	3597937	3600981	532487
Ncra	SRR1798053	I	3065450	3065450	I	3062205	3062205	gridss0_10961o	5196.9	+	-	DEL	I	3597937	3600981	532487
Ncra	SRR1798051	I	3065450	3065450	I	3062205	3062205	gridss0_11718o	8975.21	+	-	DEL	I	3597937	3600981	532487
Ncra	SRR4143336	I	3065450	3065450	I	3062205	3062205	gridss0_12073o	4823.23	+	-	DEL	I	3597937	3600981	532487
Ncra	SRR1797942	I	3065450	3065450	I	3062205	3062205	gridss0_12630o	8988.9	+	-	DEL	I	3597937	3600981	532487
Ncra	SRR1797931	I	3065450	3065450	I	3062205	3062205	gridss0_12712o	6251.3	+	-	DEL	I	3597937	3600981	532487
Ncra	SRR1797884	I	3065450	3065450	I	3062205	3062205	gridss0_15304o	13897.3	+	-	DEL	I	3597937	3600981	532487
Ncra	SRR1797931	I	3090328	3090329	I	4162554	4162555	gridss0_35610o	2313.21	-	-	INV	I	3597937	3600981	507609
Ncra	SRR4143351	I	3102795	3102802	I	3103277	3103284	gridss0_15044o	1457.92	+	-	DEL	I	3597937	3600981	495136
Ncra	SRR4143351	I	3103277	3103284	I	3102795	3102802	gridss0_15044o	1457.92	+	-	DEL	I	3597937	3600981	494654
Ncra	SRR1797992	I	3135757	3135760	II	3886795	3886798	gridss0_1203o	6102.87	+	+	TRA	I	3597937	3600981	462178
Ncra	SRR1797942	I	3135757	3135760	II	3886795	3886798	gridss0_1655o	5262.79	+	+	TRA	I	3597937	3600981	462178
Ncra	SRR1797992	I	3221978	3221979	III	4300667	4300668	gridss0_21969o	6633.68	-	+	TRA	I	3597937	3600981	375959
Ncra	SRR1798053	I	3221978	3221979	III	4300667	4300668	gridss0_25017o	6394.69	-	+	TRA	I	3597937	3600981	375959
Ncra	SRR1798051	I	3221978	3221979	III	4300667	4300668	gridss0_27015o	7517.72	-	+	TRA	I	3597937	3600981	375959
Ncra	SRR1797931	I	3221978	3221979	III	4300667	4300668	gridss0_28864o	7174.12	-	+	TRA	I	3597937	3600981	375959
Ncra	SRR1797942	I	3221978	3221979	III	4300667	4300668	gridss0_29216o	8809.93	-	+	TRA	I	3597937	3600981	375959
Ncra	SRR1797884	I	3221978	3221979	III	4300667	4300668	gridss0_32920o	12826	-	+	TRA	I	3597937	3600981	375959
Ncra	SRR1797992	I	3221985	3221985	III	4300333	4300333	gridss0_10459o	6363.23	+	-	TRA	I	3597937	3600981	375952
Ncra	SRR1798053	I	3221985	3221985	III	4300333	4300333	gridss0_11269o	4923.57	+	-	TRA	I	3597937	3600981	375952
Ncra	SRR1798051	I	3221985	3221985	III	4300333	4300333	gridss0_12052o	4290.04	+	-	TRA	I	3597937	3600981	375952
Ncra	SRR1797942	I	3221985	3221985	III	4300333	4300333	gridss0_12990o	7513.4	+	-	TRA	I	3597937	3600981	375952
Ncra	SRR1797931	I	3221985	3221985	III	4300333	4300333	gridss0_13036o	4363.75	+	-	TRA	I	3597937	3600981	375952
Ncra	SRR1797884	I	3221985	3221985	III	4300333	4300333	gridss0_15771o	12249.9	+	-	TRA	I	3597937	3600981	375952
Ncra	SRR1797942	I	3387662	3387664	I	3387785	3387787	gridss0_13306o	4376.06	+	-	DEL	I	3597937	3600981	210274
Ncra	SRR1797992	I	3387663	3387664	I	3387786	3387787	gridss0_10710o	3739.83	+	-	DEL	I	3597937	3600981	210274
Ncra	SRR1798053	I	3387663	3387664	I	3387786	3387787	gridss0_11507o	2893.96	+	-	DEL	I	3597937	3600981	210274
Ncra	SRR1798051	I	3387663	3387664	I	3387786	3387787	gridss0_12331o	3711.88	+	-	DEL	I	3597937	3600981	210274
Ncra	SRR4143336	I	3387663	3387664	I	3387786	3387787	gridss0_12503o	1567.02	+	-	DEL	I	3597937	3600981	210274
Ncra	SRR1797931	I	3387663	3387664	I	3387786	3387787	gridss0_13329o	2933.07	+	-	DEL	I	3597937	3600981	210274
Ncra	SRR1797884	I	3387663	3387664	I	3387786	3387787	gridss0_16197o	7898.87	+	-	DEL	I	3597937	3600981	210274
Ncra	SRR1799241	I	3387663	3387664	I	3387786	3387787	gridss0_44860o	1237.04	+	-	DEL	I	3597937	3600981	210274
Ncra	SRR4069225	I	3387663	3387664	I	3387786	3387787	gridss0_7857o	1635.88	+	-	DEL	I	3597937	3600981	210274
Ncra	SRR1797942	I	3387785	3387787	I	3387662	3387664	gridss0_13306o	4376.06	+	-	DEL	I	3597937	3600981	210151
Ncra	SRR1797992	I	3387786	3387787	I	3387663	3387664	gridss0_10710o	3739.83	+	-	DEL	I	3597937	3600981	210151
Ncra	SRR1798053	I	3387786	3387787	I	3387663	3387664	gridss0_11507o	2893.96	+	-	DEL	I	3597937	3600981	210151
Ncra	SRR1798051	I	3387786	3387787	I	3387663	3387664	gridss0_12331o	3711.88	+	-	DEL	I	3597937	3600981	210151
Ncra	SRR4143336	I	3387786	3387787	I	3387663	3387664	gridss0_12503o	1567.02	+	-	DEL	I	3597937	3600981	210151
Ncra	SRR1797931	I	3387786	3387787	I	3387663	3387664	gridss0_13329o	2933.07	+	-	DEL	I	3597937	3600981	210151
Ncra	SRR1797884	I	3387786	3387787	I	3387663	3387664	gridss0_16197o	7898.87	+	-	DEL	I	3597937	3600981	210151
Ncra	SRR1799241	I	3387786	3387787	I	3387663	3387664	gridss0_44860o	1237.04	+	-	DEL	I	3597937	3600981	210151
Ncra	SRR4069225	I	3387786	3387787	I	3387663	3387664	gridss0_7857o	1635.88	+	-	DEL	I	3597937	3600981	210151
Ncra	SRR1798053	I	3427723	3427723	II	518051	518051	gridss0_1535o	9379.53	+	+	TRA	I	3597937	3600981	170214
Ncra	SRR1797992	I	3427725	3427728	II	518048	518051	gridss0_1280o	10094.1	+	+	TRA	I	3597937	3600981	170210
Ncra	SRR1797992	I	3427726	3427729	II	516648	516651	gridss0_26292o	7148.34	-	-	TRA	I	3597937	3600981	170209
Ncra	SRR1798053	I	3427726	3427729	II	516648	516651	gridss0_30654o	6326.12	-	-	TRA	I	3597937	3600981	170209
Ncra	SRR1798053	I	3455045	3455048	VI	4040659	4040662	gridss0_30666o	8343.68	-	-	TRA	I	3597937	3600981	142890
Ncra	SRR1797884	I	3476714	3476720	I	3495479	3495485	gridss0_16441o	19976.2	+	-	DEL	I	3597937	3600981	121218
Ncra	SRR1797992	I	3476715	3476720	I	3495480	3495485	gridss0_10861o	9903.34	+	-	DEL	I	3597937	3600981	121218
Ncra	SRR1798053	I	3476715	3476720	I	3495480	3495485	gridss0_11681o	7887.57	+	-	DEL	I	3597937	3600981	121218
Ncra	SRR1798051	I	3476715	3476720	I	3495480	3495485	gridss0_12522o	9433.05	+	-	DEL	I	3597937	3600981	121218
Ncra	SRR4143336	I	3476715	3476720	I	3495480	3495485	gridss0_12627o	5717.13	+	-	DEL	I	3597937	3600981	121218
Ncra	SRR1797931	I	3476715	3476720	I	3495480	3495485	gridss0_13497o	8534.73	+	-	DEL	I	3597937	3600981	121218
Ncra	SRR1797942	I	3476715	3476720	I	3495480	3495485	gridss0_13504o	12866.2	+	-	DEL	I	3597937	3600981	121218
Ncra	SRR4143351	I	3476715	3476720	I	3495480	3495485	gridss0_15493o	3171.08	+	-	DEL	I	3597937	3600981	121218
Ncra	SRR1799241	I	3476715	3476720	I	3495480	3495485	gridss0_45245o	4239.81	+	-	DEL	I	3597937	3600981	121218
Ncra	SRR4069225	I	3476715	3476720	I	3495480	3495485	gridss0_7970o	4287.37	+	-	DEL	I	3597937	3600981	121218
Ncra	SRR1797884	I	3495479	3495485	I	3476714	3476720	gridss0_16441o	19976.2	+	-	DEL	I	3597937	3600981	102453
Ncra	SRR1797992	I	3495480	3495485	I	3476715	3476720	gridss0_10861o	9903.34	+	-	DEL	I	3597937	3600981	102453
Ncra	SRR1798053	I	3495480	3495485	I	3476715	3476720	gridss0_11681o	7887.57	+	-	DEL	I	3597937	3600981	102453
Ncra	SRR1798051	I	3495480	3495485	I	3476715	3476720	gridss0_12522o	9433.05	+	-	DEL	I	3597937	3600981	102453
Ncra	SRR4143336	I	3495480	3495485	I	3476715	3476720	gridss0_12627o	5717.13	+	-	DEL	I	3597937	3600981	102453
Ncra	SRR1797931	I	3495480	3495485	I	3476715	3476720	gridss0_13497o	8534.73	+	-	DEL	I	3597937	3600981	102453
Ncra	SRR1797942	I	3495480	3495485	I	3476715	3476720	gridss0_13504o	12866.2	+	-	DEL	I	3597937	3600981	102453
Ncra	SRR4143351	I	3495480	3495485	I	3476715	3476720	gridss0_15493o	3171.08	+	-	DEL	I	3597937	3600981	102453
Ncra	SRR1799241	I	3495480	3495485	I	3476715	3476720	gridss0_45245o	4239.81	+	-	DEL	I	3597937	3600981	102453
Ncra	SRR4069225	I	3495480	3495485	I	3476715	3476720	gridss0_7970o	4287.37	+	-	DEL	I	3597937	3600981	102453
Ncra	SRR4143351	I	3495481	3495483	I	7876539	7876541	gridss0_2505o	2106.43	+	+	INV	I	3597937	3600981	102455
Ncra	SRR4143351	I	3512587	3512592	I	3512718	3512723	gridss0_15588o	1348.82	+	-	DEL	I	3597937	3600981	85346
Ncra	SRR1797931	I	3512589	3512591	I	511422	511424	gridss0_7002o	1514.32	+	-	DEL	I	3597937	3600981	85347
Ncra	SRR4143351	I	3512718	3512723	I	3512587	3512592	gridss0_15588o	1348.82	+	-	DEL	I	3597937	3600981	85215
Ncra	SRR1797931	I	3552972	3552972	II	3602041	3602041	gridss0_29105o	8203.07	-	+	TRA	I	3597937	3600981	44965
Ncra	SRR1797992	I	3552972	3552975	I	2880565	2880568	gridss0_26138o	5236.3	-	-	INV	I	3597937	3600981	44963
Ncra	SRR4143336	I	3552972	3552975	I	2880565	2880568	gridss0_32908o	1949.31	-	-	INV	I	3597937	3600981	44963
Ncra	SRR1798051	I	3552972	3552975	I	2880565	2880568	gridss0_32974o	3621.2	-	-	INV	I	3597937	3600981	44963
Ncra	SRR1797992	I	3553267	3553267	I	2880567	2880567	gridss0_1119o	4938.57	+	+	INV	I	3597937	3600981	44670
Ncra	SRR1798053	I	3553267	3553267	I	2880567	2880567	gridss0_1371o	5216.32	+	+	INV	I	3597937	3600981	44670
Ncra	SRR1798051	I	3553267	3553267	I	2880567	2880567	gridss0_1432o	4810.43	+	+	INV	I	3597937	3600981	44670
Ncra	SRR1797942	I	3553267	3553267	I	2880567	2880567	gridss0_1547o	6326.85	+	+	INV	I	3597937	3600981	44670
Ncra	SRR4143336	I	3553267	3553267	I	2880567	2880567	gridss0_1864o	2504.73	+	+	INV	I	3597937	3600981	44670
Ncra	SRR1797884	I	3553267	3553267	I	2880567	2880567	gridss0_2017o	9129.3	+	+	INV	I	3597937	3600981	44670
Ncra	SRR1797931	I	3553289	3553289	II	3713858	3713858	gridss0_13653o	2366.3	+	-	TRA	I	3597937	3600981	44648
Ncra	SRR1798234	I	3565889	3565893	I	5128571	5128575	gridss0_6765o	2619.18	+	-	DEL	I	3597937	3600981	32045
Ncra	SRR4143351	I	3576430	3576435	I	3576714	3576719	gridss0_15683o	1387.85	+	-	DEL	I	3597937	3600981	21503
Ncra	SRR4143351	I	3576714	3576719	I	3576430	3576435	gridss0_15683o	1387.85	+	-	DEL	I	3597937	3600981	21219
Ncra	SRR1798051	I	3602331	3602331	I	3606001	3606001	gridss0_12720o	5819.2	+	-	DEL	I	3597937	3600981	-1350
Ncra	SRR4143336	I	3602331	3602331	I	3606001	3606001	gridss0_12818o	7135.4	+	-	DEL	I	3597937	3600981	-1350
Ncra	SRR1797942	I	3602331	3602331	I	3606001	3606001	gridss0_13687o	3005.09	+	-	DEL	I	3597937	3600981	-1350
Ncra	SRR1797931	I	3602331	3602331	I	3606001	3606001	gridss0_13722o	7137.6	+	-	DEL	I	3597937	3600981	-1350
Ncra	SRR4143351	I	3602331	3602331	I	3606001	3606001	gridss0_15702o	4936.24	+	-	DEL	I	3597937	3600981	-1350
Ncra	SRR1797884	I	3602331	3602331	I	3606001	3606001	gridss0_16656o	3750.02	+	-	DEL	I	3597937	3600981	-1350
Ncra	SRR1799241	I	3602331	3602331	I	3606001	3606001	gridss0_45775o	5957.67	+	-	DEL	I	3597937	3600981	-1350
Ncra	SRR1798051	I	3606001	3606001	I	3602331	3602331	gridss0_12720o	5819.2	+	-	DEL	I	3597937	3600981	-5020
Ncra	SRR4143336	I	3606001	3606001	I	3602331	3602331	gridss0_12818o	7135.4	+	-	DEL	I	3597937	3600981	-5020
Ncra	SRR1797942	I	3606001	3606001	I	3602331	3602331	gridss0_13687o	3005.09	+	-	DEL	I	3597937	3600981	-5020
Ncra	SRR1797931	I	3606001	3606001	I	3602331	3602331	gridss0_13722o	7137.6	+	-	DEL	I	3597937	3600981	-5020
Ncra	SRR4143351	I	3606001	3606001	I	3602331	3602331	gridss0_15702o	4936.24	+	-	DEL	I	3597937	3600981	-5020
Ncra	SRR1797884	I	3606001	3606001	I	3602331	3602331	gridss0_16656o	3750.02	+	-	DEL	I	3597937	3600981	-5020
Ncra	SRR1799241	I	3606001	3606001	I	3602331	3602331	gridss0_45775o	5957.67	+	-	DEL	I	3597937	3600981	-5020
Ncra	SRR4143351	I	3608028	3608038	I	3616607	3616617	gridss0_15811o	5009.91	+	-	DEL	I	3612764	3616612	4727
Ncra	SRR1797942	I	3609561	3609561	IV	2735782	2735782	gridss0_29469o	2506.54	-	+	TRA	I	3612764	3616612	3203
Ncra	SRR4143343	I	3612715	3612715	VI	1859294	1859294	gridss0_11723o	2169.03	+	-	TRA	I	3612764	3616612	49
Ncra	SRR4143351	I	3612715	3612715	VI	1859294	1859294	gridss0_15886o	1592.94	+	-	TRA	I	3612764	3616612	49
Ncra	SRR4143351	I	3616607	3616617	I	3608028	3608038	gridss0_15811o	5009.91	+	-	DEL	I	3612764	3616612	0
Ncra	SRR4143351	I	3637998	3637998	IV	1782019	1782019	gridss0_15977o	2535.97	+	-	TRA	I	3652661	3653811	14663
Ncra	SRR4143336	I	3637998	3637998	VII	1730334	1730334	gridss0_2342o	2806.08	+	+	TRA	I	3652661	3653811	14663
Ncra	SRR4143351	I	3637999	3637999	III	1815821	1815821	gridss0_2759o	1399.19	+	+	TRA	I	3652661	3653811	14662
Ncra	SRR4143351	I	3641570	3641579	I	3642486	3642495	gridss0_15980o	4203.83	+	-	DEL	I	3652661	3653811	11083
Ncra	SRR1797884	I	3641899	3641906	I	3642065	3642072	gridss0_16725o	1511.17	+	-	DEL	I	3652661	3653811	10756
Ncra	SRR1798051	I	3641899	3641920	I	3642065	3642086	gridss0_12821o	1212.57	+	-	DEL	I	3652661	3653811	10742
Ncra	SRR1797931	I	3641899	3641920	I	3642065	3642086	gridss0_13821o	1190.62	+	-	DEL	I	3652661	3653811	10742
Ncra	SRR1797884	I	3642065	3642072	I	3641899	3641906	gridss0_16725o	1511.17	+	-	DEL	I	3652661	3653811	10590
Ncra	SRR1798051	I	3642065	3642086	I	3641899	3641920	gridss0_12821o	1212.57	+	-	DEL	I	3652661	3653811	10576
Ncra	SRR1797931	I	3642065	3642086	I	3641899	3641920	gridss0_13821o	1190.62	+	-	DEL	I	3652661	3653811	10576
Ncra	SRR4143351	I	3642485	3642485	IV	1786110	1786110	gridss0_15987o	1614.39	+	-	TRA	I	3652661	3653811	10176
Ncra	SRR4143351	I	3642486	3642495	I	3641570	3641579	gridss0_15980o	4203.83	+	-	DEL	I	3652661	3653811	10167
Ncra	SRR4143351	I	3642967	3642973	I	3663903	3663909	gridss0_15989o	3913.09	+	-	DEL	I	3652661	3653811	9689
Ncra	SRR4143336	I	3651905	3651905	I	2333919	2333919	gridss0_32682o	3703.38	-	-	INV	I	3652661	3653811	756
Ncra	SRR1799241	I	3651908	3651908	I	2333919	2333919	gridss0_109616o	2213.88	-	-	INV	I	3652661	3653811	753
Ncra	SRR1797992	I	3653787	3653795	I	3660743	3660751	gridss0_11130o	3914.3	+	-	DEL	I	3652661	3653811	0
Ncra	SRR1798053	I	3653787	3653795	I	3660743	3660751	gridss0_11954o	3796.42	+	-	DEL	I	3652661	3653811	0
Ncra	SRR4143336	I	3653787	3653795	I	3660743	3660751	gridss0_12970o	7942.12	+	-	DEL	I	3652661	3653811	0
Ncra	SRR1797942	I	3653787	3653795	I	3660743	3660751	gridss0_13820o	3101.62	+	-	DEL	I	3652661	3653811	0
Ncra	SRR1797931	I	3653787	3653795	I	3660743	3660751	gridss0_13857o	7172.4	+	-	DEL	I	3652661	3653811	0
Ncra	SRR1797884	I	3653787	3653795	I	3660743	3660751	gridss0_16751o	5461.16	+	-	DEL	I	3652661	3653811	0
Ncra	SRR1799241	I	3653787	3653795	I	3660743	3660751	gridss0_46055o	7002.51	+	-	DEL	I	3652661	3653811	0
Ncra	SRR4069225	I	3653787	3653795	I	3660743	3660751	gridss0_8254o	5378.68	+	-	DEL	I	3652661	3653811	0
Ncra	SRR4151293	I	3656603	3656603	I	4048531	4048531	gridss0_2117o	3079.77	+	+	INV	I	3652661	3653811	-2792
Ncra	SRR1797992	I	3660743	3660751	I	3653787	3653795	gridss0_11130o	3914.3	+	-	DEL	I	3652661	3653811	-6933
Ncra	SRR1798053	I	3660743	3660751	I	3653787	3653795	gridss0_11954o	3796.42	+	-	DEL	I	3652661	3653811	-6933
Ncra	SRR4143336	I	3660743	3660751	I	3653787	3653795	gridss0_12970o	7942.12	+	-	DEL	I	3652661	3653811	-6933
Ncra	SRR1797942	I	3660743	3660751	I	3653787	3653795	gridss0_13820o	3101.62	+	-	DEL	I	3652661	3653811	-6933
Ncra	SRR1797931	I	3660743	3660751	I	3653787	3653795	gridss0_13857o	7172.4	+	-	DEL	I	3652661	3653811	-6933
Ncra	SRR1797884	I	3660743	3660751	I	3653787	3653795	gridss0_16751o	5461.16	+	-	DEL	I	3652661	3653811	-6933
Ncra	SRR1799241	I	3660743	3660751	I	3653787	3653795	gridss0_46055o	7002.51	+	-	DEL	I	3652661	3653811	-6933
Ncra	SRR4069225	I	3660743	3660751	I	3653787	3653795	gridss0_8254o	5378.68	+	-	DEL	I	3652661	3653811	-6933
Ncra	SRR1798024	I	3663902	3663902	I	6384463	6384463	gridss0_1654o	1868.06	+	+	INV	I	3652661	3653811	-10091
Ncra	SRR4143351	I	3663903	3663909	I	3642967	3642973	gridss0_15989o	3913.09	+	-	DEL	I	3652661	3653811	-10093
Ncra	SRR4143351	I	3664232	3664232	III	684492	684492	gridss0_3019o	3027.47	+	+	TRA	I	3652661	3653811	-10421
Ncra	SRR4143343	I	3722590	3722590	VI	2999909	2999909	gridss0_34298o	2654.26	-	-	TRA	I	3701909	3703021	-19569
Ncra	SRR1798051	I	3735253	3735255	I	7046096	7046098	gridss0_33526o	3440.79	-	-	INV	I	3757720	3763797	22466
Ncra	SRR1797931	I	3735253	3735255	I	7046096	7046098	gridss0_36109o	5309.93	-	-	INV	I	3757720	3763797	22466
Ncra	SRR1797884	I	3735253	3735255	I	7046096	7046098	gridss0_40559o	6286.19	-	-	INV	I	3757720	3763797	22466
Ncra	SRR1797931	I	3735253	3735255	II	2654620	2654622	gridss0_29362o	3574.72	-	+	TRA	I	3757720	3763797	22466
Ncra	SRR1797931	I	3735253	3735255	II	2654621	2654623	gridss0_36110o	4938.29	-	-	TRA	I	3757720	3763797	22466
Ncra	SRR1797931	I	3736275	3736275	II	4358745	4358745	gridss0_29372o	3471.22	-	+	TRA	I	3757720	3763797	21445
Ncra	SRR1797884	I	3736275	3736275	II	4358745	4358745	gridss0_33389o	2437.52	-	+	TRA	I	3757720	3763797	21445
Ncra	SRR1797931	I	3742382	3742383	III	2710830	2710831	gridss0_36116o	2649.86	-	-	TRA	I	3757720	3763797	15338
Ncra	SRR1798051	I	3759810	3759812	III	723116	723118	gridss0_27459o	9335.46	-	+	TRA	I	3757720	3763797	0
Ncra	SRR1797931	I	3759810	3759812	III	723116	723118	gridss0_29434o	9870.67	-	+	TRA	I	3757720	3763797	0
Ncra	SRR1797942	I	3759810	3759812	III	723116	723118	gridss0_29667o	5450.64	-	+	TRA	I	3757720	3763797	0
Ncra	SRR1798051	I	3759816	3759817	III	720078	720079	gridss0_13076o	7582	+	-	TRA	I	3757720	3763797	0
Ncra	SRR1797942	I	3759816	3759817	III	720078	720079	gridss0_14031o	5240.18	+	-	TRA	I	3757720	3763797	0
Ncra	SRR1797931	I	3759816	3759817	III	720078	720079	gridss0_14091o	5602.24	+	-	TRA	I	3757720	3763797	0
Ncra	SRR4143336	I	3783336	3783340	IV	1031072	1031076	gridss0_2619o	3139.32	+	+	TRA	I	3766630	3772363	-10974
Ncra	SRR4143351	I	3825139	3825139	VII	2474614	2474614	gridss0_16891o	1721.56	+	-	TRA	I	3826138	3827609	999
Ncra	SRR4143336	I	3827593	3827602	I	3830666	3830675	gridss0_13386o	7794.69	+	-	DEL	I	3826138	3827609	0
Ncra	SRR4143351	I	3827593	3827602	I	3830666	3830675	gridss0_16916o	5017.35	+	-	DEL	I	3826138	3827609	0
Ncra	SRR1797884	I	3827593	3827602	I	3830666	3830675	gridss0_17021o	9723.85	+	-	DEL	I	3826138	3827609	0
Ncra	SRR4069225	I	3827593	3827602	I	3830666	3830675	gridss0_8594o	6096.04	+	-	DEL	I	3826138	3827609	0
Ncra	SRR4143336	I	3830666	3830675	I	3827593	3827602	gridss0_13386o	7794.69	+	-	DEL	I	3830667	3830902	0
Ncra	SRR4143351	I	3830666	3830675	I	3827593	3827602	gridss0_16916o	5017.35	+	-	DEL	I	3830667	3830902	0
Ncra	SRR1797884	I	3830666	3830675	I	3827593	3827602	gridss0_17021o	9723.85	+	-	DEL	I	3830667	3830902	0
Ncra	SRR4069225	I	3830666	3830675	I	3827593	3827602	gridss0_8594o	6096.04	+	-	DEL	I	3830667	3830902	0
Ncra	SRR4143336	I	3881122	3881127	I	3887748	3887753	gridss0_13566o	7789.9	+	-	DEL	I	3885212	3886186	4086
Ncra	SRR1797884	I	3881122	3881127	I	3887748	3887753	gridss0_17127o	8573.81	+	-	DEL	I	3885212	3886186	4086
Ncra	SRR1799241	I	3881122	3881127	I	3887748	3887753	gridss0_47396o	6518.15	+	-	DEL	I	3885212	3886186	4086
Ncra	SRR4069225	I	3881122	3881127	I	3887748	3887753	gridss0_8679o	7040.46	+	-	DEL	I	3885212	3886186	4086
Ncra	SRR1799241	I	3881128	3881128	VI	2640396	2640396	gridss0_83424o	1859.93	-	+	TRA	I	3885212	3886186	4084
Ncra	SRR4069225	I	3881128	3881129	VII	2188997	2188998	gridss0_16540o	2824.42	-	+	TRA	I	3885212	3886186	4084
Ncra	SRR4143336	I	3881128	3881129	VII	2188997	2188998	gridss0_26669o	2298.33	-	+	TRA	I	3885212	3886186	4084
Ncra	SRR4143336	I	3887742	3887742	VII	538220	538220	gridss0_13584o	1295.9	+	-	TRA	I	3887759	3891843	17
Ncra	SRR1799241	I	3887742	3887742	VII	538220	538220	gridss0_47448o	1360.45	+	-	TRA	I	3887759	3891843	17
Ncra	SRR4143336	I	3887748	3887753	I	3881122	3881127	gridss0_13566o	7789.9	+	-	DEL	I	3887759	3891843	7
Ncra	SRR1797884	I	3887748	3887753	I	3881122	3881127	gridss0_17127o	8573.81	+	-	DEL	I	3887759	3891843	7
Ncra	SRR1799241	I	3887748	3887753	I	3881122	3881127	gridss0_47396o	6518.15	+	-	DEL	I	3887759	3891843	7
Ncra	SRR4069225	I	3887748	3887753	I	3881122	3881127	gridss0_8679o	7040.46	+	-	DEL	I	3887759	3891843	7
Ncra	SRR4143336	I	3898320	3898335	I	3905263	3905278	gridss0_13624o	8889.64	+	-	DEL	I	3887759	3891843	-6478
Ncra	SRR1797884	I	3898320	3898335	I	3905263	3905278	gridss0_17181o	5009.79	+	-	DEL	I	3887759	3891843	-6478
Ncra	SRR1799241	I	3898320	3898335	I	3905263	3905278	gridss0_47534o	6535.54	+	-	DEL	I	3887759	3891843	-6478
Ncra	SRR4143336	I	3905263	3905278	I	3898320	3898335	gridss0_13624o	8889.64	+	-	DEL	I	3905256	3907195	0
Ncra	SRR1797884	I	3905263	3905278	I	3898320	3898335	gridss0_17181o	5009.79	+	-	DEL	I	3905256	3907195	0
Ncra	SRR1799241	I	3905263	3905278	I	3898320	3898335	gridss0_47534o	6535.54	+	-	DEL	I	3905256	3907195	0
Ncra	SRR4143351	I	3917435	3917435	III	697274	697274	gridss0_34025o	1969.76	-	+	TRA	I	3905256	3907195	-10240
Ncra	SRR4143351	I	3917449	3917449	III	696448	696448	gridss0_17616o	2214.51	+	-	TRA	I	3905256	3907195	-10254
Ncra	SRR4143351	I	3930086	3930088	VI	3045454	3045456	gridss0_43952o	2183.09	-	-	TRA	I	3930087	3936171	0
Ncra	SRR4143351	I	3930087	3930088	IV	5148852	5148853	gridss0_43951o	1471.63	-	-	TRA	I	3930087	3936171	0
Ncra	SRR1797935	I	3937853	3937853	I	2552216	2552216	gridss0_22211o	1733.79	-	-	INV	I	3930087	3936171	-1682
Ncra	SRR1798024	I	3937853	3937853	I	2552216	2552216	gridss0_22574o	1321.16	-	-	INV	I	3930087	3936171	-1682
Ncra	SRR1797922	I	3937853	3937853	I	2552216	2552216	gridss0_22934o	1478.02	-	-	INV	I	3930087	3936171	-1682
Ncra	SRR1797987	I	3937853	3937853	I	2552216	2552216	gridss0_24026o	1410.35	-	-	INV	I	3930087	3936171	-1682
Ncra	SRR1799241	I	3940867	3940870	IV	879569	879572	gridss0_83856o	1172.52	-	+	TRA	I	3930087	3936171	-4697
Ncra	SRR4143351	I	3944654	3944656	IV	1074754	1074756	gridss0_4142o	3106.73	+	+	TRA	I	3930087	3936171	-8484
Ncra	SRR4143351	I	3944659	3944660	IV	1063446	1063447	gridss0_44029o	1653.58	-	-	TRA	I	3930087	3936171	-8489
Ncra	SRR1799241	I	3964073	3964074	V	1222046	1222047	gridss0_115769o	2014.03	-	-	TRA	I	3964074	3970113	1
Ncra	SRR4143336	I	3964074	3964074	V	1219186	1219186	gridss0_26885o	1829.6	-	+	TRA	I	3964074	3970113	0
Ncra	SRR1799241	I	3964074	3964076	III	4953688	4953690	gridss0_115770o	1546.3	-	-	TRA	I	3964074	3970113	0
Ncra	SRR4143351	I	3964106	3964106	III	2914600	2914600	gridss0_44073o	1264.71	-	-	TRA	I	3964074	3970113	0
Ncra	SRR4143336	I	3974708	3974710	I	3981449	3981451	gridss0_13933o	4282.18	+	-	DEL	I	3964074	3970113	-4596
Ncra	SRR4143351	I	3974708	3974710	I	3981449	3981451	gridss0_17924o	2984.88	+	-	DEL	I	3964074	3970113	-4596
Ncra	SRR1799241	I	3974708	3974710	I	3981449	3981451	gridss0_48074o	4028.16	+	-	DEL	I	3964074	3970113	-4596
Ncra	SRR4069225	I	3974708	3974710	I	3981449	3981451	gridss0_8959o	4079.47	+	-	DEL	I	3964074	3970113	-4596
Ncra	SRR4143336	I	3981449	3981451	I	3974708	3974710	gridss0_13933o	4282.18	+	-	DEL	I	3964074	3970113	-11337
Ncra	SRR4143351	I	3981449	3981451	I	3974708	3974710	gridss0_17924o	2984.88	+	-	DEL	I	3964074	3970113	-11337
Ncra	SRR1799241	I	3981449	3981451	I	3974708	3974710	gridss0_48074o	4028.16	+	-	DEL	I	3964074	3970113	-11337
Ncra	SRR4069225	I	3981449	3981451	I	3974708	3974710	gridss0_8959o	4079.47	+	-	DEL	I	3964074	3970113	-11337
Ncra	SRR4143351	I	4004837	4004842	V	5350848	5350853	gridss0_4246o	1602.47	+	+	TRA	I	4027154	4029569	22313
Ncra	SRR4143351	I	4012550	4012555	I	4019716	4019721	gridss0_17960o	4504.7	+	-	DEL	I	4027154	4029569	14600
Ncra	SRR1799241	I	4016313	4016313	VI	1333668	1333668	gridss0_115972o	2251	-	-	TRA	I	4027154	4029569	10841
Ncra	SRR4143336	I	4016313	4016313	VI	1333668	1333668	gridss0_34142o	2590.55	-	-	TRA	I	4027154	4029569	10841
Ncra	SRR4143351	I	4019716	4019721	I	4012550	4012555	gridss0_17960o	4504.7	+	-	DEL	I	4027154	4029569	7434
Ncra	SRR4143351	I	4023852	4023867	I	4025052	4025067	gridss0_18030o	4117.67	+	-	DEL	I	4027154	4029569	3288
Ncra	SRR4143351	I	4025052	4025067	I	4023852	4023867	gridss0_18030o	4117.67	+	-	DEL	I	4027154	4029569	2088
Ncra	SRR4143351	I	4026329	4026333	I	4027157	4027161	gridss0_18035o	4423.42	+	-	DEL	I	4027154	4029569	822
Ncra	SRR4143351	I	4027157	4027161	I	4026329	4026333	gridss0_18035o	4423.42	+	-	DEL	I	4027154	4029569	0
Ncra	SRR4143351	I	4044261	4044266	I	4091331	4091336	gridss0_18126o	4047.74	+	-	DEL	I	4027154	4029569	-14693
Ncra	SRR4151293	I	4048531	4048531	I	3656603	3656603	gridss0_2117o	3079.77	+	+	INV	I	4027154	4029569	-18962
Ncra	SRR1797935	I	4060930	4060930	I	6421512	6421512	gridss0_1628o	1297.31	+	+	INV	I	4027154	4029569	-31361
Ncra	SRR1798053	I	4060930	4060930	I	6421512	6421512	gridss0_2280o	1028.16	+	+	INV	I	4027154	4029569	-31361
Ncra	SRR1797886	I	4076161	4076161	IV	5952310	5952310	gridss0_12035o	3222.72	+	-	TRA	I	4027154	4029569	-46592
Ncra	SRR1798059	I	4076161	4076161	IV	5952310	5952310	gridss0_13007o	4364.28	+	-	TRA	I	4027154	4029569	-46592
Ncra	SRR4143343	I	4076161	4076161	IV	5952310	5952310	gridss0_13734o	2578.34	+	-	TRA	I	4027154	4029569	-46592
Ncra	SRR4143336	I	4076161	4076161	IV	5952310	5952310	gridss0_14174o	3537.18	+	-	TRA	I	4027154	4029569	-46592
Ncra	SRR4069225	I	4076161	4076161	IV	5952310	5952310	gridss0_9149o	2732.52	+	-	TRA	I	4027154	4029569	-46592
Ncra	SRR1797886	I	4076262	4076293	IV	5952923	5952954	gridss0_22687o	2537.9	-	+	TRA	I	4027154	4029569	-46694
Ncra	SRR4069225	I	4076262	4076304	IV	5952923	5952965	gridss0_16885o	2623.19	-	+	TRA	I	4027154	4029569	-46694
Ncra	SRR1798549	I	4076262	4076304	IV	5952923	5952965	gridss0_17708o	1001.83	-	+	TRA	I	4027154	4029569	-46694
Ncra	SRR4142838	I	4076262	4076304	IV	5952923	5952965	gridss0_21966o	2944.84	-	+	TRA	I	4027154	4029569	-46694
Ncra	SRR1798059	I	4076262	4076304	IV	5952923	5952965	gridss0_24748o	3586.05	-	+	TRA	I	4027154	4029569	-46694
Ncra	SRR4143343	I	4076262	4076304	IV	5952923	5952965	gridss0_27123o	1634.98	-	+	TRA	I	4027154	4029569	-46694
Ncra	SRR4143336	I	4076262	4076304	IV	5952923	5952965	gridss0_27125o	3368.49	-	+	TRA	I	4027154	4029569	-46694
Ncra	SRR1799241	I	4076262	4076304	IV	5952923	5952965	gridss0_84472o	2364.35	-	+	TRA	I	4027154	4029569	-46694
Ncra	SRR4143351	I	4091331	4091336	I	4044261	4044266	gridss0_18126o	4047.74	+	-	DEL	I	4027154	4029569	-61763
Ncra	SRR4143351	I	4095125	4095133	I	4095550	4095558	gridss0_18500o	1482.46	+	-	DEL	I	4027154	4029569	-65557
Ncra	SRR4143351	I	4095550	4095558	I	4095125	4095133	gridss0_18500o	1482.46	+	-	DEL	I	4027154	4029569	-65982
Ncra	SRR4143351	I	4096943	4096943	VI	2032120	2032120	gridss0_4651o	1632.23	+	+	TRA	I	4027154	4029569	-67374
Ncra	SRR1797992	I	4162551	4162554	I	4166876	4166879	gridss0_11903o	10062.6	+	-	DEL	I	4027154	4029569	-132983
Ncra	SRR1798051	I	4162551	4162554	I	4166876	4166879	gridss0_13976o	9257.51	+	-	DEL	I	4027154	4029569	-132983
Ncra	SRR4143336	I	4162551	4162554	I	4166876	4166879	gridss0_14349o	5864.56	+	-	DEL	I	4027154	4029569	-132983
Ncra	SRR1797942	I	4162551	4162554	I	4166876	4166879	gridss0_14840o	11086.5	+	-	DEL	I	4027154	4029569	-132983
Ncra	SRR1797884	I	4162551	4162554	I	4166876	4166879	gridss0_17632o	18733.3	+	-	DEL	I	4027154	4029569	-132983
Ncra	SRR1799241	I	4162551	4162554	I	4166876	4166879	gridss0_49032o	4159.98	+	-	DEL	I	4027154	4029569	-132983
Ncra	SRR4069225	I	4162551	4162554	I	4166876	4166879	gridss0_9246o	5768.72	+	-	DEL	I	4027154	4029569	-132983
Ncra	SRR4143351	I	4162554	4162554	I	4166886	4166886	gridss0_18568o	4448.81	+	-	DEL	I	4027154	4029569	-132985
Ncra	SRR1797931	I	4162554	4162555	I	3090328	3090329	gridss0_35610o	2313.21	-	-	INV	I	4027154	4029569	-132986
Ncra	SRR1797992	I	4166876	4166879	I	4162551	4162554	gridss0_11903o	10062.6	+	-	DEL	I	4027154	4029569	-137308
Ncra	SRR1798051	I	4166876	4166879	I	4162551	4162554	gridss0_13976o	9257.51	+	-	DEL	I	4027154	4029569	-137308
Ncra	SRR4143336	I	4166876	4166879	I	4162551	4162554	gridss0_14349o	5864.56	+	-	DEL	I	4027154	4029569	-137308
Ncra	SRR1797942	I	4166876	4166879	I	4162551	4162554	gridss0_14840o	11086.5	+	-	DEL	I	4027154	4029569	-137308
Ncra	SRR1797884	I	4166876	4166879	I	4162551	4162554	gridss0_17632o	18733.3	+	-	DEL	I	4027154	4029569	-137308
Ncra	SRR1799241	I	4166876	4166879	I	4162551	4162554	gridss0_49032o	4159.98	+	-	DEL	I	4027154	4029569	-137308
Ncra	SRR4069225	I	4166876	4166879	I	4162551	4162554	gridss0_9246o	5768.72	+	-	DEL	I	4027154	4029569	-137308
Ncra	SRR4143351	I	4166886	4166886	I	4162554	4162554	gridss0_18568o	4448.81	+	-	DEL	I	4027154	4029569	-137317
Ncra	SRR4143351	I	4169941	4169944	I	4195358	4195361	gridss0_18629o	4334.83	+	-	DEL	I	4027154	4029569	-140373
Ncra	SRR4143351	I	4169977	4169977	III	2949443	2949443	gridss0_44596o	2705.06	-	-	TRA	I	4027154	4029569	-140408
Ncra	SRR4069225	I	4170139	4170140	IV	1921930	1921931	gridss0_16954o	1523.2	-	+	TRA	I	4027154	4029569	-140571
Ncra	SRR4143336	I	4170139	4170140	IV	1921930	1921931	gridss0_27289o	2868.92	-	+	TRA	I	4027154	4029569	-140571
Ncra	SRR1799241	I	4170139	4170140	IV	1921930	1921931	gridss0_84852o	1429.72	-	+	TRA	I	4027154	4029569	-140571
Ncra	SRR4143336	I	4170143	4170143	IV	1921643	1921643	gridss0_14376o	2233.33	+	-	TRA	I	4027154	4029569	-140574
Ncra	SRR1799241	I	4170143	4170143	IV	1921643	1921643	gridss0_49063o	1259.2	+	-	TRA	I	4027154	4029569	-140574
Ncra	SRR4143351	I	4170631	4171082	I	4193661	4194109	gridss0_18633o	1278.08	+	-	DEL	I	4027154	4029569	-141063
Ncra	SRR1798549	I	4172424	4172424	I	918207	918207	gridss0_21186o	1393.14	-	-	INV	I	4027154	4029569	-142855
Ncra	SRR1797992	I	4172424	4172429	I	4187247	4187252	gridss0_11926o	1963.21	+	-	DEL	I	4027154	4029569	-142856
Ncra	SRR1798053	I	4172424	4172429	I	4187247	4187252	gridss0_12913o	1442.9	+	-	DEL	I	4027154	4029569	-142856
Ncra	SRR1798051	I	4172424	4172429	I	4187247	4187252	gridss0_14010o	3018.36	+	-	DEL	I	4027154	4029569	-142856
Ncra	SRR1797931	I	4172424	4172429	I	4187247	4187252	gridss0_15126o	3818.02	+	-	DEL	I	4027154	4029569	-142856
Ncra	SRR1797886	I	4172429	4172429	I	9733842	9733842	gridss0_22759o	1499.36	-	+	DUP	I	4027154	4029569	-142860
Ncra	SRR1798051	I	4172429	4172430	II	4470794	4470795	gridss0_28075o	3536.87	-	+	TRA	I	4027154	4029569	-142861
Ncra	SRR1797931	I	4172429	4172430	II	4470794	4470795	gridss0_30154o	3101.26	-	+	TRA	I	4027154	4029569	-142861
Ncra	SRR1797884	I	4172429	4172430	II	4470794	4470795	gridss0_33880o	3964.16	-	+	TRA	I	4027154	4029569	-142861
Ncra	SRR1797886	I	4172429	4172431	II	2138231	2138233	gridss0_22760o	3328.69	-	+	TRA	I	4027154	4029569	-142861
Ncra	SRR1798549	I	4172725	4172725	I	918106	918106	gridss0_437o	1709.2	+	+	INV	I	4027154	4029569	-143156
Ncra	SRR1798059	I	4172956	4172956	II	3886906	3886906	gridss0_2425o	4289.07	+	+	TRA	I	4027154	4029569	-143387
Ncra	SRR1797992	I	4187247	4187252	I	4172424	4172429	gridss0_11926o	1963.21	+	-	DEL	I	4329692	4334063	142441
Ncra	SRR1798053	I	4187247	4187252	I	4172424	4172429	gridss0_12913o	1442.9	+	-	DEL	I	4329692	4334063	142441
Ncra	SRR1798051	I	4187247	4187252	I	4172424	4172429	gridss0_14010o	3018.36	+	-	DEL	I	4329692	4334063	142441
Ncra	SRR1797931	I	4187247	4187252	I	4172424	4172429	gridss0_15126o	3818.02	+	-	DEL	I	4329692	4334063	142441
Ncra	SRR1797931	I	4192360	4192360	III	147296	147296	gridss0_2992o	2763.83	+	+	TRA	I	4329692	4334063	137332
Ncra	SRR4143351	I	4193661	4194109	I	4170631	4171082	gridss0_18633o	1278.08	+	-	DEL	I	4329692	4334063	135584
Ncra	SRR1798549	I	4194717	4194722	III	3560384	3560389	gridss0_7786o	1770.48	+	-	TRA	I	4329692	4334063	134971
Ncra	SRR1798549	I	4194725	4194725	III	5261322	5261322	gridss0_22645o	6105.64	-	-	TRA	I	4329692	4334063	134967
Ncra	SRR4143351	I	4194726	4194726	III	2949375	2949375	gridss0_4792o	2725.37	+	+	TRA	I	4329692	4334063	134966
Ncra	SRR1797988	I	4195228	4195228	I	88653	88653	gridss0_57o	1577.99	+	+	INV	I	4329692	4334063	134464
Ncra	SRR1797987	I	4195228	4195228	I	88653	88653	gridss0_68o	1497.83	+	+	INV	I	4329692	4334063	134464
Ncra	SRR4143351	I	4195332	4195332	V	5496335	5496335	gridss0_4797o	2012.89	+	+	TRA	I	4329692	4334063	134360
Ncra	SRR4143351	I	4195358	4195361	I	4169941	4169944	gridss0_18629o	4334.83	+	-	DEL	I	4329692	4334063	134332
Ncra	SRR4143351	I	4212899	4212903	IV	265324	265328	gridss0_44676o	2130.46	-	-	TRA	I	4329692	4334063	116790
Ncra	SRR1797992	I	4212899	4212904	I	4214408	4214413	gridss0_12006o	8880.76	+	-	DEL	I	4329692	4334063	116789
Ncra	SRR1798053	I	4212899	4212904	I	4214408	4214413	gridss0_13026o	9229.32	+	-	DEL	I	4329692	4334063	116789
Ncra	SRR1798051	I	4212899	4212904	I	4214408	4214413	gridss0_14147o	8660.14	+	-	DEL	I	4329692	4334063	116789
Ncra	SRR4143336	I	4212899	4212904	I	4214408	4214413	gridss0_14573o	5920.43	+	-	DEL	I	4329692	4334063	116789
Ncra	SRR1797942	I	4212899	4212904	I	4214408	4214413	gridss0_14983o	12978.2	+	-	DEL	I	4329692	4334063	116789
Ncra	SRR1797931	I	4212899	4212904	I	4214408	4214413	gridss0_15289o	9982.97	+	-	DEL	I	4329692	4334063	116789
Ncra	SRR1797884	I	4212899	4212904	I	4214408	4214413	gridss0_17727o	22069.7	+	-	DEL	I	4329692	4334063	116789
Ncra	SRR4143351	I	4212899	4212904	I	4214408	4214413	gridss0_18783o	3511.01	+	-	DEL	I	4329692	4334063	116789
Ncra	SRR1799241	I	4212899	4212904	I	4214408	4214413	gridss0_49290o	3641.04	+	-	DEL	I	4329692	4334063	116789
Ncra	SRR4069225	I	4212899	4212904	I	4214408	4214413	gridss0_9338o	5121.27	+	-	DEL	I	4329692	4334063	116789
Ncra	SRR4143351	I	4212900	4212903	I	8178279	8178282	gridss0_44675o	1369.44	-	-	INV	I	4329692	4334063	116790
Ncra	SRR1797992	I	4214408	4214413	I	4212899	4212904	gridss0_12006o	8880.76	+	-	DEL	I	4329692	4334063	115280
Ncra	SRR1798053	I	4214408	4214413	I	4212899	4212904	gridss0_13026o	9229.32	+	-	DEL	I	4329692	4334063	115280
Ncra	SRR1798051	I	4214408	4214413	I	4212899	4212904	gridss0_14147o	8660.14	+	-	DEL	I	4329692	4334063	115280
Ncra	SRR4143336	I	4214408	4214413	I	4212899	4212904	gridss0_14573o	5920.43	+	-	DEL	I	4329692	4334063	115280
Ncra	SRR1797942	I	4214408	4214413	I	4212899	4212904	gridss0_14983o	12978.2	+	-	DEL	I	4329692	4334063	115280
Ncra	SRR1797931	I	4214408	4214413	I	4212899	4212904	gridss0_15289o	9982.97	+	-	DEL	I	4329692	4334063	115280
Ncra	SRR1797884	I	4214408	4214413	I	4212899	4212904	gridss0_17727o	22069.7	+	-	DEL	I	4329692	4334063	115280
Ncra	SRR4143351	I	4214408	4214413	I	4212899	4212904	gridss0_18783o	3511.01	+	-	DEL	I	4329692	4334063	115280
Ncra	SRR1799241	I	4214408	4214413	I	4212899	4212904	gridss0_49290o	3641.04	+	-	DEL	I	4329692	4334063	115280
Ncra	SRR4069225	I	4214408	4214413	I	4212899	4212904	gridss0_9338o	5121.27	+	-	DEL	I	4329692	4334063	115280
Ncra	SRR4143351	I	4224176	4224176	I	4224222	4224222	gridss0_18794o	1020.82	+	-	INS	I	4329692	4334063	105516
Ncra	SRR1797992	I	4236143	4236143	I	4236417	4236417	gridss0_12040o	1828.83	+	-	DEL	I	4329692	4334063	93549
Ncra	SRR1798051	I	4236143	4236143	I	4236417	4236417	gridss0_14183o	1593.4	+	-	DEL	I	4329692	4334063	93549
Ncra	SRR4143336	I	4236143	4236143	I	4236417	4236417	gridss0_14595o	1089.06	+	-	DEL	I	4329692	4334063	93549
Ncra	SRR1797942	I	4236143	4236143	I	4236417	4236417	gridss0_15019o	2270.36	+	-	DEL	I	4329692	4334063	93549
Ncra	SRR1797931	I	4236143	4236143	I	4236417	4236417	gridss0_15326o	1885.78	+	-	DEL	I	4329692	4334063	93549
Ncra	SRR1797884	I	4236143	4236143	I	4236417	4236417	gridss0_17780o	3736.95	+	-	DEL	I	4329692	4334063	93549
Ncra	SRR1797992	I	4236417	4236417	I	4236143	4236143	gridss0_12040o	1828.83	+	-	DEL	I	4329692	4334063	93275
Ncra	SRR1798051	I	4236417	4236417	I	4236143	4236143	gridss0_14183o	1593.4	+	-	DEL	I	4329692	4334063	93275
Ncra	SRR4143336	I	4236417	4236417	I	4236143	4236143	gridss0_14595o	1089.06	+	-	DEL	I	4329692	4334063	93275
Ncra	SRR1797942	I	4236417	4236417	I	4236143	4236143	gridss0_15019o	2270.36	+	-	DEL	I	4329692	4334063	93275
Ncra	SRR1797931	I	4236417	4236417	I	4236143	4236143	gridss0_15326o	1885.78	+	-	DEL	I	4329692	4334063	93275
Ncra	SRR1797884	I	4236417	4236417	I	4236143	4236143	gridss0_17780o	3736.95	+	-	DEL	I	4329692	4334063	93275
Ncra	SRR1797942	I	4314259	4314259	VII	1001348	1001348	gridss0_15177o	5005.04	+	-	TRA	I	4329692	4334063	15433
Ncra	SRR1797884	I	4314423	4314429	I	4334062	4334068	gridss0_17966o	18043.6	+	-	DEL	I	4329692	4334063	15264
Ncra	SRR1797992	I	4314424	4314429	I	4334063	4334068	gridss0_12161o	10732.7	+	-	DEL	I	4329692	4334063	15264
Ncra	SRR1798053	I	4314424	4314429	I	4334063	4334068	gridss0_13196o	8402.68	+	-	DEL	I	4329692	4334063	15264
Ncra	SRR1797942	I	4314424	4314429	I	4334063	4334068	gridss0_15180o	12872.5	+	-	DEL	I	4329692	4334063	15264
Ncra	SRR4143351	I	4314424	4314429	I	4334063	4334068	gridss0_18882o	3305.27	+	-	DEL	I	4329692	4334063	15264
Ncra	SRR4069225	I	4314424	4314429	I	4334063	4334068	gridss0_9460o	3394.69	+	-	DEL	I	4329692	4334063	15264
Ncra	SRR1797886	I	4324973	4324973	II	3706911	3706911	gridss0_22839o	1007.16	-	+	TRA	I	4329692	4334063	4719
Ncra	SRR1798051	I	4331236	4331236	III	1342877	1342877	gridss0_34328o	1275.54	-	-	TRA	I	4329692	4334063	0
Ncra	SRR1797884	I	4334062	4334068	I	4314423	4314429	gridss0_17966o	18043.6	+	-	DEL	I	4329692	4334063	0
Ncra	SRR1797992	I	4334063	4334068	I	4314424	4314429	gridss0_12161o	10732.7	+	-	DEL	I	4329692	4334063	-1
Ncra	SRR1798053	I	4334063	4334068	I	4314424	4314429	gridss0_13196o	8402.68	+	-	DEL	I	4329692	4334063	-1
Ncra	SRR1797942	I	4334063	4334068	I	4314424	4314429	gridss0_15180o	12872.5	+	-	DEL	I	4329692	4334063	-1
Ncra	SRR4143351	I	4334063	4334068	I	4314424	4314429	gridss0_18882o	3305.27	+	-	DEL	I	4329692	4334063	-1
Ncra	SRR4069225	I	4334063	4334068	I	4314424	4314429	gridss0_9460o	3394.69	+	-	DEL	I	4329692	4334063	-1
Ncra	SRR1797992	I	4336059	4336068	I	4355232	4355241	gridss0_12201o	10313.1	+	-	DEL	I	4329692	4334063	-1997
Ncra	SRR1798051	I	4336059	4336068	I	4355232	4355241	gridss0_14402o	9633.26	+	-	DEL	I	4329692	4334063	-1997
Ncra	SRR1797931	I	4336059	4336068	I	4355232	4355241	gridss0_15555o	9280.8	+	-	DEL	I	4329692	4334063	-1997
Ncra	SRR1797884	I	4336059	4336068	I	4355232	4355241	gridss0_18019o	21964.1	+	-	DEL	I	4329692	4334063	-1997
Ncra	SRR4143351	I	4336059	4336068	I	4355232	4355241	gridss0_19031o	4288.3	+	-	DEL	I	4329692	4334063	-1997
Ncra	SRR4069225	I	4336059	4336068	I	4355232	4355241	gridss0_9532o	4883.77	+	-	DEL	I	4329692	4334063	-1997
Ncra	SRR4143351	I	4336066	4336069	II	55764	55767	gridss0_35061o	2622.35	-	+	TRA	I	4329692	4334063	-2004
Ncra	SRR4143351	I	4355230	4355231	VII	2586676	2586677	gridss0_19088o	1578.15	+	-	TRA	I	4329692	4334063	-21168
Ncra	SRR4143351	I	4355231	4355231	I	2730234	2730234	gridss0_2202o	2029.26	+	+	INV	I	4329692	4334063	-21168
Ncra	SRR1797886	I	4355231	4355231	III	664039	664039	gridss0_2557o	3104.45	+	+	TRA	I	4329692	4334063	-21168
Ncra	SRR1797992	I	4355232	4355241	I	4336059	4336068	gridss0_12201o	10313.1	+	-	DEL	I	4329692	4334063	-21170
Ncra	SRR1798051	I	4355232	4355241	I	4336059	4336068	gridss0_14402o	9633.26	+	-	DEL	I	4329692	4334063	-21170
Ncra	SRR1797931	I	4355232	4355241	I	4336059	4336068	gridss0_15555o	9280.8	+	-	DEL	I	4329692	4334063	-21170
Ncra	SRR1797884	I	4355232	4355241	I	4336059	4336068	gridss0_18019o	21964.1	+	-	DEL	I	4329692	4334063	-21170
Ncra	SRR4143351	I	4355232	4355241	I	4336059	4336068	gridss0_19031o	4288.3	+	-	DEL	I	4329692	4334063	-21170
Ncra	SRR4069225	I	4355232	4355241	I	4336059	4336068	gridss0_9532o	4883.77	+	-	DEL	I	4329692	4334063	-21170
Ncra	SRR4143351	I	4371850	4371852	I	529356	529358	gridss0_29993o	1586.82	-	+	DUP	I	4329692	4334063	-37788
Ncra	SRR4143351	I	4371851	4371853	I	529655	529657	gridss0_10085o	1022.69	+	-	DEL	I	4329692	4334063	-37789
Ncra	SRR4143351	I	4432061	4432067	I	4432419	4432425	gridss0_19188o	1216	+	-	DEL	I	4329692	4334063	-97999
Ncra	SRR4143351	I	4432419	4432425	I	4432061	4432067	gridss0_19188o	1216	+	-	DEL	I	4329692	4334063	-98357
Ncra	SRR4143351	I	4441094	4441099	II	740226	740231	gridss0_35128o	2483.29	-	+	TRA	I	4533068	4542356	91970
Ncra	SRR4143351	I	4441095	4441098	I	4441431	4441434	gridss0_19208o	1084.25	+	-	DEL	I	4533068	4542356	91971
Ncra	SRR4143351	I	4441096	4441099	I	8935029	8935032	gridss0_35129o	3358.82	-	+	DUP	I	4533068	4542356	91970
Ncra	SRR4143351	I	4441097	4441100	VII	84035	84038	gridss0_35131o	2893.73	-	+	TRA	I	4533068	4542356	91969
Ncra	SRR4143351	I	4441430	4441433	I	8935034	8935037	gridss0_19210o	3104	+	-	DEL	I	4533068	4542356	91636
Ncra	SRR4143351	I	4441430	4441434	II	740229	740233	gridss0_19213o	1132.39	+	-	TRA	I	4533068	4542356	91635
Ncra	SRR4143351	I	4441431	4441434	I	4441095	4441098	gridss0_19208o	1084.25	+	-	DEL	I	4533068	4542356	91635
Ncra	SRR1797935	I	4531321	4531330	I	4543989	4543998	gridss0_10275o	10005.7	+	-	DEL	I	4533068	4542356	1739
Ncra	SRR1797992	I	4531321	4531330	I	4543989	4543998	gridss0_12433o	8594.31	+	-	DEL	I	4533068	4542356	1739
Ncra	SRR1798051	I	4531321	4531330	I	4543989	4543998	gridss0_14657o	8084.84	+	-	DEL	I	4533068	4542356	1739
Ncra	SRR1797942	I	4531321	4531330	I	4543989	4543998	gridss0_15572o	10503.8	+	-	DEL	I	4533068	4542356	1739
Ncra	SRR1797931	I	4531321	4531330	I	4543989	4543998	gridss0_15835o	7927.7	+	-	DEL	I	4533068	4542356	1739
Ncra	SRR4143351	I	4531321	4531330	I	4543989	4543998	gridss0_19316o	3798.45	+	-	DEL	I	4533068	4542356	1739
Ncra	SRR1798234	I	4531321	4531330	I	4543989	4543998	gridss0_7646o	10358.7	+	-	DEL	I	4533068	4542356	1739
Ncra	SRR4069225	I	4531321	4531330	I	4543989	4543998	gridss0_9721o	4287.22	+	-	DEL	I	4533068	4542356	1739
Ncra	SRR4143351	I	4531331	4531331	I	5783442	5783442	gridss0_45039o	1281.33	-	-	INV	I	4533068	4542356	1737
Ncra	SRR4069225	I	4531331	4531331	II	278330	278330	gridss0_17203o	2052.03	-	+	TRA	I	4533068	4542356	1737
Ncra	SRR1798021	I	4531331	4531331	II	278330	278330	gridss0_30313o	1961.49	-	+	TRA	I	4533068	4542356	1737
Ncra	SRR4143351	I	4543989	4543989	I	5783393	5783393	gridss0_5205o	1758.17	+	+	INV	I	4533068	4542356	-1633
Ncra	SRR4143336	I	4543989	4543989	II	278323	278323	gridss0_15045o	3765.78	+	-	TRA	I	4533068	4542356	-1633
Ncra	SRR1798234	I	4543989	4543989	II	278323	278323	gridss0_7679o	4433.91	+	-	TRA	I	4533068	4542356	-1633
Ncra	SRR4069225	I	4543989	4543989	II	278323	278323	gridss0_9797o	3604.5	+	-	TRA	I	4533068	4542356	-1633
Ncra	SRR4143351	I	4543989	4543989	III	93100	93100	gridss0_5206o	1939.34	+	+	TRA	I	4533068	4542356	-1633
Ncra	SRR1797935	I	4543989	4543998	I	4531321	4531330	gridss0_10275o	10005.7	+	-	DEL	I	4533068	4542356	-1634
Ncra	SRR1797992	I	4543989	4543998	I	4531321	4531330	gridss0_12433o	8594.31	+	-	DEL	I	4533068	4542356	-1634
Ncra	SRR1798051	I	4543989	4543998	I	4531321	4531330	gridss0_14657o	8084.84	+	-	DEL	I	4533068	4542356	-1634
Ncra	SRR1797942	I	4543989	4543998	I	4531321	4531330	gridss0_15572o	10503.8	+	-	DEL	I	4533068	4542356	-1634
Ncra	SRR1797931	I	4543989	4543998	I	4531321	4531330	gridss0_15835o	7927.7	+	-	DEL	I	4533068	4542356	-1634
Ncra	SRR4143351	I	4543989	4543998	I	4531321	4531330	gridss0_19316o	3798.45	+	-	DEL	I	4533068	4542356	-1634
Ncra	SRR1798234	I	4543989	4543998	I	4531321	4531330	gridss0_7646o	10358.7	+	-	DEL	I	4533068	4542356	-1634
Ncra	SRR4069225	I	4543989	4543998	I	4531321	4531330	gridss0_9721o	4287.22	+	-	DEL	I	4533068	4542356	-1634
Ncra	SRR4143351	I	4556243	4556246	I	4556481	4556484	gridss0_19433o	1036.42	+	-	DEL	I	4533068	4542356	-13888
Ncra	SRR4143351	I	4556481	4556484	I	4556243	4556246	gridss0_19433o	1036.42	+	-	DEL	I	4533068	4542356	-14126
Ncra	SRR1797935	I	4699712	4699715	I	4699815	4699818	gridss0_10558o	3844.89	+	-	DEL	I	4533068	4542356	-157357
Ncra	SRR1797992	I	4699712	4699715	I	4699815	4699818	gridss0_12713o	3772.15	+	-	DEL	I	4533068	4542356	-157357
Ncra	SRR1798053	I	4699712	4699715	I	4699815	4699818	gridss0_13814o	2845.49	+	-	DEL	I	4533068	4542356	-157357
Ncra	SRR1798051	I	4699712	4699715	I	4699815	4699818	gridss0_14969o	2845.13	+	-	DEL	I	4533068	4542356	-157357
Ncra	SRR4143336	I	4699712	4699715	I	4699815	4699818	gridss0_15237o	1263.77	+	-	DEL	I	4533068	4542356	-157357
Ncra	SRR1797942	I	4699712	4699715	I	4699815	4699818	gridss0_15942o	4929.36	+	-	DEL	I	4533068	4542356	-157357
Ncra	SRR1797931	I	4699712	4699715	I	4699815	4699818	gridss0_16173o	3740.62	+	-	DEL	I	4533068	4542356	-157357
Ncra	SRR1797884	I	4699712	4699715	I	4699815	4699818	gridss0_18838o	6605.3	+	-	DEL	I	4533068	4542356	-157357
Ncra	SRR4069225	I	4699712	4699715	I	4699815	4699818	gridss0_9990o	1629.92	+	-	DEL	I	4533068	4542356	-157357
Ncra	SRR4069225	I	4699814	4699817	V	5538079	5538082	gridss0_9991o	1104.21	+	-	TRA	I	4533068	4542356	-157459
Ncra	SRR1797935	I	4699815	4699818	I	4699712	4699715	gridss0_10558o	3844.89	+	-	DEL	I	4533068	4542356	-157460
Ncra	SRR1797992	I	4699815	4699818	I	4699712	4699715	gridss0_12713o	3772.15	+	-	DEL	I	4533068	4542356	-157460
Ncra	SRR1798053	I	4699815	4699818	I	4699712	4699715	gridss0_13814o	2845.49	+	-	DEL	I	4533068	4542356	-157460
Ncra	SRR1798051	I	4699815	4699818	I	4699712	4699715	gridss0_14969o	2845.13	+	-	DEL	I	4533068	4542356	-157460
Ncra	SRR4143336	I	4699815	4699818	I	4699712	4699715	gridss0_15237o	1263.77	+	-	DEL	I	4533068	4542356	-157460
Ncra	SRR1797942	I	4699815	4699818	I	4699712	4699715	gridss0_15942o	4929.36	+	-	DEL	I	4533068	4542356	-157460
Ncra	SRR1797931	I	4699815	4699818	I	4699712	4699715	gridss0_16173o	3740.62	+	-	DEL	I	4533068	4542356	-157460
Ncra	SRR1797884	I	4699815	4699818	I	4699712	4699715	gridss0_18838o	6605.3	+	-	DEL	I	4533068	4542356	-157460
Ncra	SRR4069225	I	4699815	4699818	I	4699712	4699715	gridss0_9990o	1629.92	+	-	DEL	I	4533068	4542356	-157460
Ncra	SRR1797935	I	4732995	4732995	IV	4481612	4481612	gridss0_23223o	8880.62	-	-	TRA	I	4533068	4542356	-190639
Ncra	SRR1798053	I	4732995	4732995	IV	4481612	4481612	gridss0_31820o	7431.57	-	-	TRA	I	4533068	4542356	-190639
Ncra	SRR1797942	I	4732995	4732995	IV	4481612	4481612	gridss0_36944o	8451.4	-	-	TRA	I	4533068	4542356	-190639
Ncra	SRR1797931	I	4732995	4732995	IV	4481612	4481612	gridss0_37229o	6705.42	-	-	TRA	I	4533068	4542356	-190639
Ncra	SRR1797935	I	4733001	4733002	IV	4484179	4484180	gridss0_1965o	7528.4	+	+	TRA	I	4533068	4542356	-190646
Ncra	SRR1798053	I	4733001	4733002	IV	4484179	4484180	gridss0_2676o	5300.82	+	+	TRA	I	4533068	4542356	-190646
Ncra	SRR1797942	I	4733001	4733002	IV	4484179	4484180	gridss0_3026o	8126.58	+	+	TRA	I	4533068	4542356	-190646
Ncra	SRR1797931	I	4733001	4733002	IV	4484179	4484180	gridss0_3315o	7357.72	+	+	TRA	I	4533068	4542356	-190646
Ncra	SRR1798051	I	4743890	4743890	VII	2576389	2576389	gridss0_15049o	3550.3	+	-	TRA	I	4533068	4542356	-201534
Ncra	SRR1797935	I	4743905	4743906	VII	2576389	2576390	gridss0_10643o	2076.92	+	-	TRA	I	4533068	4542356	-201550
Ncra	SRR1798051	I	4743905	4743906	VII	2576389	2576390	gridss0_15050o	2488.35	+	-	TRA	I	4533068	4542356	-201550
Ncra	SRR1797942	I	4743905	4743906	VII	2576389	2576390	gridss0_16042o	1503.29	+	-	TRA	I	4533068	4542356	-201550
Ncra	SRR1797884	I	4743905	4743906	VII	2576389	2576390	gridss0_18977o	3580.19	+	-	TRA	I	4533068	4542356	-201550
Ncra	SRR1798051	I	4743908	4743909	VII	2578788	2578789	gridss0_28489o	3316.77	-	+	TRA	I	4533068	4542356	-201553
Ncra	SRR1797884	I	4743908	4743909	VII	2578788	2578789	gridss0_34335o	5458.07	-	+	TRA	I	4533068	4542356	-201553
Ncra	SRR4069225	I	4801368	4801372	I	4801490	4801494	gridss0_10130o	1407.87	+	-	DEL	I	4533068	4542356	-259013
Ncra	SRR1797935	I	4801368	4801372	I	4801490	4801494	gridss0_10742o	3527.13	+	-	DEL	I	4533068	4542356	-259013
Ncra	SRR1797992	I	4801368	4801372	I	4801490	4801494	gridss0_12900o	3889.36	+	-	DEL	I	4533068	4542356	-259013
Ncra	SRR1798053	I	4801368	4801372	I	4801490	4801494	gridss0_13968o	3055.8	+	-	DEL	I	4533068	4542356	-259013
Ncra	SRR1798051	I	4801368	4801372	I	4801490	4801494	gridss0_15141o	3044.1	+	-	DEL	I	4533068	4542356	-259013
Ncra	SRR4143336	I	4801368	4801372	I	4801490	4801494	gridss0_15376o	1473.53	+	-	DEL	I	4533068	4542356	-259013
Ncra	SRR1797942	I	4801368	4801372	I	4801490	4801494	gridss0_16156o	4000.79	+	-	DEL	I	4533068	4542356	-259013
Ncra	SRR1797931	I	4801368	4801372	I	4801490	4801494	gridss0_16361o	3188.8	+	-	DEL	I	4533068	4542356	-259013
Ncra	SRR1797884	I	4801368	4801372	I	4801490	4801494	gridss0_19124o	5682.8	+	-	DEL	I	4533068	4542356	-259013
Ncra	SRR4143351	I	4801370	4801371	VI	3736246	3736247	gridss0_45189o	1275.04	-	-	TRA	I	4533068	4542356	-259015
Ncra	SRR4143351	I	4801372	4801372	I	789027	789027	gridss0_40545o	2964.89	-	-	INV	I	4533068	4542356	-259016
Ncra	SRR4143351	I	4801372	4801372	III	3514718	3514718	gridss0_35380o	1502.83	-	+	TRA	I	4533068	4542356	-259016
Ncra	SRR4143351	I	4801488	4801490	III	3514715	3514717	gridss0_19712o	1764.91	+	-	TRA	I	4533068	4542356	-259133
Ncra	SRR4143351	I	4801489	4801489	I	789029	789029	gridss0_776o	2632.17	+	+	INV	I	4533068	4542356	-259133
Ncra	SRR4069225	I	4801490	4801494	I	4801368	4801372	gridss0_10130o	1407.87	+	-	DEL	I	4533068	4542356	-259135
Ncra	SRR1797935	I	4801490	4801494	I	4801368	4801372	gridss0_10742o	3527.13	+	-	DEL	I	4533068	4542356	-259135
Ncra	SRR1797992	I	4801490	4801494	I	4801368	4801372	gridss0_12900o	3889.36	+	-	DEL	I	4533068	4542356	-259135
Ncra	SRR1798053	I	4801490	4801494	I	4801368	4801372	gridss0_13968o	3055.8	+	-	DEL	I	4533068	4542356	-259135
Ncra	SRR1798051	I	4801490	4801494	I	4801368	4801372	gridss0_15141o	3044.1	+	-	DEL	I	4533068	4542356	-259135
Ncra	SRR4143336	I	4801490	4801494	I	4801368	4801372	gridss0_15376o	1473.53	+	-	DEL	I	4533068	4542356	-259135
Ncra	SRR1797942	I	4801490	4801494	I	4801368	4801372	gridss0_16156o	4000.79	+	-	DEL	I	4533068	4542356	-259135
Ncra	SRR1797931	I	4801490	4801494	I	4801368	4801372	gridss0_16361o	3188.8	+	-	DEL	I	4533068	4542356	-259135
Ncra	SRR1797884	I	4801490	4801494	I	4801368	4801372	gridss0_19124o	5682.8	+	-	DEL	I	4533068	4542356	-259135
Ncra	SRR1797884	I	4863012	4863100	I	4863206	4863294	gridss0_19264o	1240.86	+	-	DEL	I	4533068	4542356	-320657
Ncra	SRR1797884	I	4863206	4863294	I	4863012	4863100	gridss0_19264o	1240.86	+	-	DEL	I	4533068	4542356	-320851
Ncra	SRR4069225	I	4878653	4878655	I	4882999	4883001	gridss0_10222o	7328.8	+	-	DEL	I	4533068	4542356	-336298
Ncra	SRR1797935	I	4878653	4878655	I	4882999	4883001	gridss0_10844o	14741.5	+	-	DEL	I	4533068	4542356	-336298
Ncra	SRR1797992	I	4878653	4878655	I	4882999	4883001	gridss0_12992o	14751.5	+	-	DEL	I	4533068	4542356	-336298
Ncra	SRR1798053	I	4878653	4878655	I	4882999	4883001	gridss0_14063o	13648.7	+	-	DEL	I	4533068	4542356	-336298
Ncra	SRR1798051	I	4878653	4878655	I	4882999	4883001	gridss0_15263o	12804.9	+	-	DEL	I	4533068	4542356	-336298
Ncra	SRR4143336	I	4878653	4878655	I	4882999	4883001	gridss0_15445o	6738.18	+	-	DEL	I	4533068	4542356	-336298
Ncra	SRR1797942	I	4878653	4878655	I	4882999	4883001	gridss0_16278o	16214	+	-	DEL	I	4533068	4542356	-336298
Ncra	SRR1797931	I	4878653	4878655	I	4882999	4883001	gridss0_16465o	12768.2	+	-	DEL	I	4533068	4542356	-336298
Ncra	SRR1797884	I	4878653	4878655	I	4882999	4883001	gridss0_19307o	27032.6	+	-	DEL	I	4533068	4542356	-336298
Ncra	SRR4143351	I	4882998	4882998	II	490550	490550	gridss0_19817o	1363.74	+	-	TRA	I	4533068	4542356	-340642
Ncra	SRR4143336	I	4882998	4882998	III	3108007	3108007	gridss0_3907o	1871.27	+	+	TRA	I	4533068	4542356	-340642
Ncra	SRR4069225	I	4882999	4883001	I	4878653	4878655	gridss0_10222o	7328.8	+	-	DEL	I	4533068	4542356	-340644
Ncra	SRR1797935	I	4882999	4883001	I	4878653	4878655	gridss0_10844o	14741.5	+	-	DEL	I	4533068	4542356	-340644
Ncra	SRR1797992	I	4882999	4883001	I	4878653	4878655	gridss0_12992o	14751.5	+	-	DEL	I	4533068	4542356	-340644
Ncra	SRR1798053	I	4882999	4883001	I	4878653	4878655	gridss0_14063o	13648.7	+	-	DEL	I	4533068	4542356	-340644
Ncra	SRR1798051	I	4882999	4883001	I	4878653	4878655	gridss0_15263o	12804.9	+	-	DEL	I	4533068	4542356	-340644
Ncra	SRR4143336	I	4882999	4883001	I	4878653	4878655	gridss0_15445o	6738.18	+	-	DEL	I	4533068	4542356	-340644
Ncra	SRR1797942	I	4882999	4883001	I	4878653	4878655	gridss0_16278o	16214	+	-	DEL	I	4533068	4542356	-340644
Ncra	SRR1797931	I	4882999	4883001	I	4878653	4878655	gridss0_16465o	12768.2	+	-	DEL	I	4533068	4542356	-340644
Ncra	SRR1797884	I	4882999	4883001	I	4878653	4878655	gridss0_19307o	27032.6	+	-	DEL	I	4533068	4542356	-340644
Ncra	SRR4143351	I	4909604	4909604	IV	364410	364410	gridss0_45254o	1734.85	-	-	TRA	I	4533068	4542356	-367248
Ncra	SRR4143351	I	4909605	4909607	I	199586	199588	gridss0_29549o	1417.91	-	+	DUP	I	4533068	4542356	-367250
Ncra	SRR4069225	I	4923704	4923707	I	4925108	4925111	gridss0_10289o	7648.91	+	-	DEL	I	4533068	4542356	-381349
Ncra	SRR1797935	I	4923704	4923707	I	4925108	4925111	gridss0_10918o	12572.7	+	-	DEL	I	4533068	4542356	-381349
Ncra	SRR1797992	I	4923704	4923707	I	4925108	4925111	gridss0_13067o	13560.1	+	-	DEL	I	4533068	4542356	-381349
Ncra	SRR1798053	I	4923704	4923707	I	4925108	4925111	gridss0_14156o	13414.7	+	-	DEL	I	4533068	4542356	-381349
Ncra	SRR1798051	I	4923704	4923707	I	4925108	4925111	gridss0_15341o	12668.6	+	-	DEL	I	4533068	4542356	-381349
Ncra	SRR1797942	I	4923704	4923707	I	4925108	4925111	gridss0_16366o	17409.6	+	-	DEL	I	4533068	4542356	-381349
Ncra	SRR1797931	I	4923704	4923707	I	4925108	4925111	gridss0_16546o	11990.7	+	-	DEL	I	4533068	4542356	-381349
Ncra	SRR1797884	I	4923704	4923707	I	4925108	4925111	gridss0_19417o	24791	+	-	DEL	I	4533068	4542356	-381349
Ncra	SRR4069225	I	4925108	4925111	I	4923704	4923707	gridss0_10289o	7648.91	+	-	DEL	I	4533068	4542356	-382753
Ncra	SRR1797935	I	4925108	4925111	I	4923704	4923707	gridss0_10918o	12572.7	+	-	DEL	I	4533068	4542356	-382753
Ncra	SRR1797992	I	4925108	4925111	I	4923704	4923707	gridss0_13067o	13560.1	+	-	DEL	I	4533068	4542356	-382753
Ncra	SRR1798053	I	4925108	4925111	I	4923704	4923707	gridss0_14156o	13414.7	+	-	DEL	I	4533068	4542356	-382753
Ncra	SRR1798051	I	4925108	4925111	I	4923704	4923707	gridss0_15341o	12668.6	+	-	DEL	I	4533068	4542356	-382753
Ncra	SRR1797942	I	4925108	4925111	I	4923704	4923707	gridss0_16366o	17409.6	+	-	DEL	I	4533068	4542356	-382753
Ncra	SRR1797931	I	4925108	4925111	I	4923704	4923707	gridss0_16546o	11990.7	+	-	DEL	I	4533068	4542356	-382753
Ncra	SRR1797884	I	4925108	4925111	I	4923704	4923707	gridss0_19417o	24791	+	-	DEL	I	4533068	4542356	-382753
Ncra	SRR4069225	I	4934349	4934352	I	4934709	4934712	gridss0_10300o	2728.33	+	-	DEL	I	4533068	4542356	-391994
Ncra	SRR1797935	I	4934349	4934352	I	4934709	4934712	gridss0_10937o	6184.68	+	-	DEL	I	4533068	4542356	-391994
Ncra	SRR1797992	I	4934349	4934352	I	4934709	4934712	gridss0_13088o	3756.06	+	-	DEL	I	4533068	4542356	-391994
Ncra	SRR1798053	I	4934349	4934352	I	4934709	4934712	gridss0_14174o	4695.78	+	-	DEL	I	4533068	4542356	-391994
Ncra	SRR1798051	I	4934349	4934352	I	4934709	4934712	gridss0_15358o	3547.32	+	-	DEL	I	4533068	4542356	-391994
Ncra	SRR4143336	I	4934349	4934352	I	4934709	4934712	gridss0_15522o	2254.27	+	-	DEL	I	4533068	4542356	-391994
Ncra	SRR1797942	I	4934349	4934352	I	4934709	4934712	gridss0_16386o	7297.31	+	-	DEL	I	4533068	4542356	-391994
Ncra	SRR1797931	I	4934349	4934352	I	4934709	4934712	gridss0_16560o	5792.87	+	-	DEL	I	4533068	4542356	-391994
Ncra	SRR1797884	I	4934349	4934352	I	4934709	4934712	gridss0_19455o	11491.3	+	-	DEL	I	4533068	4542356	-391994
Ncra	SRR4143351	I	4934349	4934352	I	4934709	4934712	gridss0_19870o	1629.32	+	-	DEL	I	4533068	4542356	-391994
Ncra	SRR1798549	I	4934349	4934352	I	4934709	4934712	gridss0_8277o	2722.13	+	-	DEL	I	4533068	4542356	-391994
Ncra	SRR1800184	I	4934349	4934352	I	6216880	6216883	gridss0_20014o	4487.46	-	+	DUP	I	4533068	4542356	-391994
Ncra	SRR1798059	I	4934349	4934352	I	6216880	6216883	gridss0_25168o	11132.3	-	+	DUP	I	4533068	4542356	-391994
Ncra	SRR4143336	I	4934349	4934352	I	6216880	6216883	gridss0_27888o	4478.44	-	+	DUP	I	4533068	4542356	-391994
Ncra	SRR1799241	I	4934349	4934352	I	6216880	6216883	gridss0_87258o	2840.81	-	+	DUP	I	4533068	4542356	-391994
Ncra	SRR1798549	I	4934349	4934352	V	337105	337108	gridss0_18050o	3781.18	-	+	TRA	I	4533068	4542356	-391994
Ncra	SRR1800184	I	4934350	4934352	IV	5474123	5474125	gridss0_20015o	4413.94	-	+	TRA	I	4533068	4542356	-391995
Ncra	SRR1798549	I	4934385	4934385	I	8785817	8785817	gridss0_18052o	1800.43	-	+	DUP	I	4533068	4542356	-392029
Ncra	SRR4069225	I	4934385	4934385	III	2707939	2707939	gridss0_21754o	1598.44	-	-	TRA	I	4533068	4542356	-392029
Ncra	SRR1798549	I	4934385	4934385	III	2707939	2707939	gridss0_22959o	2015.1	-	-	TRA	I	4533068	4542356	-392029
Ncra	SRR1800184	I	4934385	4934385	III	2707939	2707939	gridss0_25200o	1860.29	-	-	TRA	I	4533068	4542356	-392029
Ncra	SRR4143336	I	4934385	4934385	III	2707939	2707939	gridss0_34907o	1824.31	-	-	TRA	I	4533068	4542356	-392029
Ncra	SRR4069225	I	4934385	4934385	V	3510592	3510592	gridss0_17418o	2152.31	-	+	TRA	I	4533068	4542356	-392029
Ncra	SRR1800184	I	4934385	4934385	V	3510592	3510592	gridss0_20016o	2394.73	-	+	TRA	I	4533068	4542356	-392029
Ncra	SRR1799241	I	4934385	4934385	VI	1763637	1763637	gridss0_87260o	1412.28	-	+	TRA	I	4533068	4542356	-392029
Ncra	SRR1798549	I	4934557	4934557	III	2707940	2707940	gridss0_2255o	1835.5	+	+	TRA	I	4533068	4542356	-392201
Ncra	SRR4069225	I	4934557	4934557	III	2707940	2707940	gridss0_2625o	1958.75	+	+	TRA	I	4533068	4542356	-392201
Ncra	SRR1800184	I	4934557	4934557	III	2707940	2707940	gridss0_2722o	2465.24	+	+	TRA	I	4533068	4542356	-392201
Ncra	SRR4143336	I	4934557	4934557	III	2707940	2707940	gridss0_3931o	1711.77	+	+	TRA	I	4533068	4542356	-392201
Ncra	SRR1800184	I	4934557	4934557	V	3510591	3510591	gridss0_10728o	1572.18	+	-	TRA	I	4533068	4542356	-392201
Ncra	SRR1798021	I	4934707	4934710	I	6216881	6216884	gridss0_17805o	11100.5	+	-	DEL	I	4533068	4542356	-392352
Ncra	SRR1800184	I	4934707	4934710	IV	5474123	5474126	gridss0_10730o	3904.89	+	-	TRA	I	4533068	4542356	-392352
Ncra	SRR1800184	I	4934708	4934710	I	6216882	6216884	gridss0_10729o	5094.2	+	-	DEL	I	4533068	4542356	-392353
Ncra	SRR1797935	I	4934708	4934710	I	6216882	6216884	gridss0_10939o	8982.33	+	-	DEL	I	4533068	4542356	-392353
Ncra	SRR1798053	I	4934708	4934710	I	6216882	6216884	gridss0_14175o	9035.8	+	-	DEL	I	4533068	4542356	-392353
Ncra	SRR1798059	I	4934708	4934710	I	6216882	6216884	gridss0_14369o	14249.7	+	-	DEL	I	4533068	4542356	-392353
Ncra	SRR1798051	I	4934708	4934710	I	6216882	6216884	gridss0_15360o	7860.68	+	-	DEL	I	4533068	4542356	-392353
Ncra	SRR4143336	I	4934708	4934710	I	6216882	6216884	gridss0_15523o	3952.63	+	-	DEL	I	4533068	4542356	-392353
Ncra	SRR1797942	I	4934708	4934710	I	6216882	6216884	gridss0_16389o	10931.2	+	-	DEL	I	4533068	4542356	-392353
Ncra	SRR1797931	I	4934708	4934710	I	6216882	6216884	gridss0_16562o	6456.11	+	-	DEL	I	4533068	4542356	-392353
Ncra	SRR1797884	I	4934708	4934710	I	6216882	6216884	gridss0_19457o	17584.1	+	-	DEL	I	4533068	4542356	-392353
Ncra	SRR1799241	I	4934708	4934710	I	6216882	6216884	gridss0_52005o	3373.33	+	-	DEL	I	4533068	4542356	-392353
Ncra	SRR1797933	I	4934708	4934710	I	6216882	6216884	gridss0_5797o	3260.46	+	-	DEL	I	4533068	4542356	-392353
Ncra	SRR1798549	I	4934708	4934710	V	337107	337109	gridss0_8279o	4871.51	+	-	TRA	I	4533068	4542356	-392353
Ncra	SRR4069225	I	4934709	4934712	I	4934349	4934352	gridss0_10300o	2728.33	+	-	DEL	I	4533068	4542356	-392354
Ncra	SRR1797935	I	4934709	4934712	I	4934349	4934352	gridss0_10937o	6184.68	+	-	DEL	I	4533068	4542356	-392354
Ncra	SRR1797992	I	4934709	4934712	I	4934349	4934352	gridss0_13088o	3756.06	+	-	DEL	I	4533068	4542356	-392354
Ncra	SRR1798053	I	4934709	4934712	I	4934349	4934352	gridss0_14174o	4695.78	+	-	DEL	I	4533068	4542356	-392354
Ncra	SRR1798051	I	4934709	4934712	I	4934349	4934352	gridss0_15358o	3547.32	+	-	DEL	I	4533068	4542356	-392354
Ncra	SRR4143336	I	4934709	4934712	I	4934349	4934352	gridss0_15522o	2254.27	+	-	DEL	I	4533068	4542356	-392354
Ncra	SRR1797942	I	4934709	4934712	I	4934349	4934352	gridss0_16386o	7297.31	+	-	DEL	I	4533068	4542356	-392354
Ncra	SRR1797931	I	4934709	4934712	I	4934349	4934352	gridss0_16560o	5792.87	+	-	DEL	I	4533068	4542356	-392354
Ncra	SRR1797884	I	4934709	4934712	I	4934349	4934352	gridss0_19455o	11491.3	+	-	DEL	I	4533068	4542356	-392354
Ncra	SRR4143351	I	4934709	4934712	I	4934349	4934352	gridss0_19870o	1629.32	+	-	DEL	I	4533068	4542356	-392354
Ncra	SRR1798549	I	4934709	4934712	I	4934349	4934352	gridss0_8277o	2722.13	+	-	DEL	I	4533068	4542356	-392354
Ncra	SRR1797992	I	5006615	5006615	I	5010751	5010751	gridss0_13194o	9662.88	+	-	DEL	I	4533068	4542356	-464259
Ncra	SRR1798051	I	5006619	5006621	I	5010751	5010753	gridss0_15461o	11318.5	+	-	DEL	I	4533068	4542356	-464264
Ncra	SRR4143336	I	5006619	5006621	I	5010751	5010753	gridss0_15595o	4949.21	+	-	DEL	I	4533068	4542356	-464264
Ncra	SRR1797942	I	5006619	5006621	I	5010751	5010753	gridss0_16526o	10482.8	+	-	DEL	I	4533068	4542356	-464264
Ncra	SRR1797931	I	5006619	5006621	I	5010751	5010753	gridss0_16675o	8775.1	+	-	DEL	I	4533068	4542356	-464264
Ncra	SRR1797884	I	5006619	5006621	I	5010751	5010753	gridss0_19623o	19263.5	+	-	DEL	I	4533068	4542356	-464264
Ncra	SRR4143351	I	5006619	5006621	I	5010751	5010753	gridss0_19935o	5168.63	+	-	DEL	I	4533068	4542356	-464264
Ncra	SRR1798549	I	5006619	5006621	I	5010751	5010753	gridss0_8351o	6494.75	+	-	DEL	I	4533068	4542356	-464264
Ncra	SRR1797992	I	5010751	5010751	I	5006615	5006615	gridss0_13194o	9662.88	+	-	DEL	I	4533068	4542356	-468395
Ncra	SRR1798051	I	5010751	5010753	I	5006619	5006621	gridss0_15461o	11318.5	+	-	DEL	I	4533068	4542356	-468396
Ncra	SRR4143336	I	5010751	5010753	I	5006619	5006621	gridss0_15595o	4949.21	+	-	DEL	I	4533068	4542356	-468396
Ncra	SRR1797942	I	5010751	5010753	I	5006619	5006621	gridss0_16526o	10482.8	+	-	DEL	I	4533068	4542356	-468396
Ncra	SRR1797931	I	5010751	5010753	I	5006619	5006621	gridss0_16675o	8775.1	+	-	DEL	I	4533068	4542356	-468396
Ncra	SRR1797884	I	5010751	5010753	I	5006619	5006621	gridss0_19623o	19263.5	+	-	DEL	I	4533068	4542356	-468396
Ncra	SRR4143351	I	5010751	5010753	I	5006619	5006621	gridss0_19935o	5168.63	+	-	DEL	I	4533068	4542356	-468396
Ncra	SRR1798549	I	5010751	5010753	I	5006619	5006621	gridss0_8351o	6494.75	+	-	DEL	I	4533068	4542356	-468396
Ncra	SRR1797935	I	5021239	5021521	I	5047556	5047839	gridss0_23304o	1428.25	-	-	INV	I	4533068	4542356	-478884
Ncra	SRR1798549	I	5021406	5021411	I	1944978	1944983	gridss0_16635o	4410.16	-	+	DUP	I	4533068	4542356	-479051
Ncra	SRR1798549	I	5046975	5046975	I	6197269	6197269	gridss0_22977o	5514.09	-	-	INV	I	4533068	4542356	-504619
Ncra	SRR4143351	I	5046975	5046975	I	6197547	6197547	gridss0_35502o	3307.48	-	+	DUP	I	4533068	4542356	-504619
Ncra	SRR1798549	I	5046976	5046976	I	6197547	6197547	gridss0_2270o	3011.94	+	+	INV	I	4533068	4542356	-504620
Ncra	SRR1797935	I	5047556	5047839	I	5021239	5021521	gridss0_23304o	1428.25	-	-	INV	I	4533068	4542356	-505201
Ncra	SRR1798549	I	5064564	5064564	I	5064726	5064726	gridss0_8417o	1469.3	+	-	DEL	I	4533068	4542356	-522208
Ncra	SRR1798549	I	5064726	5064726	I	5064564	5064564	gridss0_8417o	1469.3	+	-	DEL	I	4533068	4542356	-522370
Ncra	SRR4143336	I	5069434	5069434	I	5069438	5069438	gridss0_15692o	1738.55	+	-	INS	I	4533068	4542356	-527078
Ncra	SRR1797884	I	5069435	5069435	I	5069438	5069438	gridss0_19800o	5791.01	+	-	INS	I	4533068	4542356	-527079
Ncra	SRR4069225	I	5078151	5078151	I	5082506	5082506	gridss0_10454o	4648.35	+	-	DEL	I	4533068	4542356	-535795
Ncra	SRR1797935	I	5078151	5078151	I	5082506	5082506	gridss0_11182o	11405	+	-	DEL	I	4533068	4542356	-535795
Ncra	SRR1798053	I	5078151	5078151	I	5082506	5082506	gridss0_14428o	9438.79	+	-	DEL	I	4533068	4542356	-535795
Ncra	SRR4143336	I	5078151	5078151	I	5082506	5082506	gridss0_15701o	5938.91	+	-	DEL	I	4533068	4542356	-535795
Ncra	SRR1797933	I	5078151	5078151	I	5082506	5082506	gridss0_5876o	4944.42	+	-	DEL	I	4533068	4542356	-535795
Ncra	SRR1797992	I	5078151	5078151	I	5082508	5082508	gridss0_13321o	9351.24	+	-	DEL	I	4533068	4542356	-535795
Ncra	SRR1798051	I	5078151	5078151	I	5082508	5082508	gridss0_15614o	8535.67	+	-	DEL	I	4533068	4542356	-535795
Ncra	SRR1797942	I	5078151	5078151	I	5082508	5082508	gridss0_16700o	12985.7	+	-	DEL	I	4533068	4542356	-535795
Ncra	SRR1797931	I	5078151	5078151	I	5082508	5082508	gridss0_16819o	9485.11	+	-	DEL	I	4533068	4542356	-535795
Ncra	SRR1797884	I	5078151	5078151	I	5082508	5082508	gridss0_19823o	19530.1	+	-	DEL	I	4533068	4542356	-535795
Ncra	SRR4143351	I	5078155	5078158	I	5082508	5082511	gridss0_20032o	4360.63	+	-	DEL	I	4533068	4542356	-535800
Ncra	SRR1798549	I	5078155	5078158	I	5082508	5082511	gridss0_8435o	7115.5	+	-	DEL	I	4533068	4542356	-535800
Ncra	SRR4069225	I	5082506	5082506	I	5078151	5078151	gridss0_10454o	4648.35	+	-	DEL	I	4533068	4542356	-540150
Ncra	SRR1797935	I	5082506	5082506	I	5078151	5078151	gridss0_11182o	11405	+	-	DEL	I	4533068	4542356	-540150
Ncra	SRR1798053	I	5082506	5082506	I	5078151	5078151	gridss0_14428o	9438.79	+	-	DEL	I	4533068	4542356	-540150
Ncra	SRR4143336	I	5082506	5082506	I	5078151	5078151	gridss0_15701o	5938.91	+	-	DEL	I	4533068	4542356	-540150
Ncra	SRR1797933	I	5082506	5082506	I	5078151	5078151	gridss0_5876o	4944.42	+	-	DEL	I	4533068	4542356	-540150
Ncra	SRR4143351	I	5082507	5082511	VI	1672379	1672383	gridss0_20084o	1445.09	+	-	TRA	I	4533068	4542356	-540152
Ncra	SRR1797992	I	5082508	5082508	I	5078151	5078151	gridss0_13321o	9351.24	+	-	DEL	I	4533068	4542356	-540152
Ncra	SRR1798051	I	5082508	5082508	I	5078151	5078151	gridss0_15614o	8535.67	+	-	DEL	I	4533068	4542356	-540152
Ncra	SRR1797942	I	5082508	5082508	I	5078151	5078151	gridss0_16700o	12985.7	+	-	DEL	I	4533068	4542356	-540152
Ncra	SRR1797931	I	5082508	5082508	I	5078151	5078151	gridss0_16819o	9485.11	+	-	DEL	I	4533068	4542356	-540152
Ncra	SRR1797884	I	5082508	5082508	I	5078151	5078151	gridss0_19823o	19530.1	+	-	DEL	I	4533068	4542356	-540152
Ncra	SRR4143351	I	5082508	5082511	I	5078155	5078158	gridss0_20032o	4360.63	+	-	DEL	I	4533068	4542356	-540153
Ncra	SRR1798549	I	5082508	5082511	I	5078155	5078158	gridss0_8435o	7115.5	+	-	DEL	I	4533068	4542356	-540153
Ncra	SRR1798549	I	5089360	5089360	II	397729	397729	gridss0_23014o	3373.68	-	-	TRA	I	5622893	5623012	533533
Ncra	SRR1798549	I	5089361	5089361	II	400828	400828	gridss0_2301o	3102.81	+	+	TRA	I	5622893	5623012	533532
Ncra	SRR1797884	I	5101096	5101096	I	5101125	5101125	gridss0_19895o	5099.15	+	-	INS	I	5622893	5623012	521797
Ncra	SRR1798234	I	5128571	5128575	I	3565889	3565893	gridss0_6765o	2619.18	+	-	DEL	I	5622893	5623012	494319
Ncra	SRR4143351	I	5140535	5140537	I	5140738	5140740	gridss0_20148o	1103.51	+	-	DEL	I	5622893	5623012	482357
Ncra	SRR1798549	I	5140535	5140537	I	5140738	5140740	gridss0_8546o	1655.41	+	-	DEL	I	5622893	5623012	482357
Ncra	SRR4143351	I	5140738	5140740	I	5140535	5140537	gridss0_20148o	1103.51	+	-	DEL	I	5622893	5623012	482154
Ncra	SRR1798549	I	5140738	5140740	I	5140535	5140537	gridss0_8546o	1655.41	+	-	DEL	I	5622893	5623012	482154
Ncra	SRR1797884	I	5220062	5220063	IV	5240943	5240944	gridss0_20194o	8978.36	+	-	TRA	I	5622893	5623012	402831
Ncra	SRR1797884	I	5220063	5220065	I	2045504	2045506	gridss0_39226o	9691.09	-	-	INV	I	5622893	5623012	402829
Ncra	SRR1798549	I	5263218	5263218	I	5264694	5264694	gridss0_8691o	3492.23	+	-	DEL	I	5622893	5623012	359675
Ncra	SRR1798549	I	5263293	5263293	I	5264693	5264693	gridss0_8693o	1960.25	+	-	DEL	I	5622893	5623012	359600
Ncra	SRR4069225	I	5263293	5263296	I	5264693	5264696	gridss0_10679o	6342.98	+	-	DEL	I	5622893	5623012	359598
Ncra	SRR1800184	I	5263293	5263296	I	5264693	5264696	gridss0_11003o	6961.83	+	-	DEL	I	5622893	5623012	359598
Ncra	SRR1797935	I	5263293	5263296	I	5264693	5264696	gridss0_11496o	14743.7	+	-	DEL	I	5622893	5623012	359598
Ncra	SRR1798053	I	5263293	5263296	I	5264693	5264696	gridss0_14711o	10550.7	+	-	DEL	I	5622893	5623012	359598
Ncra	SRR4143343	I	5263293	5263296	I	5264693	5264696	gridss0_14915o	4833.59	+	-	DEL	I	5622893	5623012	359598
Ncra	SRR4143336	I	5263293	5263296	I	5264693	5264696	gridss0_15904o	5266.71	+	-	DEL	I	5622893	5623012	359598
Ncra	SRR1798051	I	5263293	5263296	I	5264693	5264696	gridss0_15942o	11518.9	+	-	DEL	I	5622893	5623012	359598
Ncra	SRR1797942	I	5263293	5263296	I	5264693	5264696	gridss0_17070o	14461.5	+	-	DEL	I	5622893	5623012	359598
Ncra	SRR1797931	I	5263293	5263296	I	5264693	5264696	gridss0_17143o	11469.8	+	-	DEL	I	5622893	5623012	359598
Ncra	SRR1797884	I	5263293	5263296	I	5264693	5264696	gridss0_20330o	23460.3	+	-	DEL	I	5622893	5623012	359598
Ncra	SRR1799241	I	5263293	5263296	I	5264693	5264696	gridss0_53132o	5260.49	+	-	DEL	I	5622893	5623012	359598
Ncra	SRR1797933	I	5263293	5263296	I	5264693	5264696	gridss0_6081o	6903.09	+	-	DEL	I	5622893	5623012	359598
Ncra	SRR1798549	I	5264693	5264693	I	5263293	5263293	gridss0_8693o	1960.25	+	-	DEL	I	5622893	5623012	358200
Ncra	SRR4069225	I	5264693	5264696	I	5263293	5263296	gridss0_10679o	6342.98	+	-	DEL	I	5622893	5623012	358198
Ncra	SRR1800184	I	5264693	5264696	I	5263293	5263296	gridss0_11003o	6961.83	+	-	DEL	I	5622893	5623012	358198
Ncra	SRR1797935	I	5264693	5264696	I	5263293	5263296	gridss0_11496o	14743.7	+	-	DEL	I	5622893	5623012	358198
Ncra	SRR1798053	I	5264693	5264696	I	5263293	5263296	gridss0_14711o	10550.7	+	-	DEL	I	5622893	5623012	358198
Ncra	SRR4143343	I	5264693	5264696	I	5263293	5263296	gridss0_14915o	4833.59	+	-	DEL	I	5622893	5623012	358198
Ncra	SRR4143336	I	5264693	5264696	I	5263293	5263296	gridss0_15904o	5266.71	+	-	DEL	I	5622893	5623012	358198
Ncra	SRR1798051	I	5264693	5264696	I	5263293	5263296	gridss0_15942o	11518.9	+	-	DEL	I	5622893	5623012	358198
Ncra	SRR1797942	I	5264693	5264696	I	5263293	5263296	gridss0_17070o	14461.5	+	-	DEL	I	5622893	5623012	358198
Ncra	SRR1797931	I	5264693	5264696	I	5263293	5263296	gridss0_17143o	11469.8	+	-	DEL	I	5622893	5623012	358198
Ncra	SRR1797884	I	5264693	5264696	I	5263293	5263296	gridss0_20330o	23460.3	+	-	DEL	I	5622893	5623012	358198
Ncra	SRR1799241	I	5264693	5264696	I	5263293	5263296	gridss0_53132o	5260.49	+	-	DEL	I	5622893	5623012	358198
Ncra	SRR1797933	I	5264693	5264696	I	5263293	5263296	gridss0_6081o	6903.09	+	-	DEL	I	5622893	5623012	358198
Ncra	SRR1798549	I	5264694	5264694	I	5263218	5263218	gridss0_8691o	3492.23	+	-	DEL	I	5622893	5623012	358199
Ncra	SRR4069225	I	5317573	5317587	I	5339833	5339847	gridss0_10746o	4668.21	+	-	DEL	I	5622893	5623012	305307
Ncra	SRR1800184	I	5317573	5317587	I	5339833	5339847	gridss0_11074o	9174.51	+	-	DEL	I	5622893	5623012	305307
Ncra	SRR1797935	I	5317573	5317587	I	5339833	5339847	gridss0_11584o	11515.7	+	-	DEL	I	5622893	5623012	305307
Ncra	SRR1797992	I	5317573	5317587	I	5339833	5339847	gridss0_13685o	10063.4	+	-	DEL	I	5622893	5623012	305307
Ncra	SRR1798053	I	5317573	5317587	I	5339833	5339847	gridss0_14809o	8390.16	+	-	DEL	I	5622893	5623012	305307
Ncra	SRR4143343	I	5317573	5317587	I	5339833	5339847	gridss0_14985o	5088.95	+	-	DEL	I	5622893	5623012	305307
Ncra	SRR4143336	I	5317573	5317587	I	5339833	5339847	gridss0_15978o	5692.75	+	-	DEL	I	5622893	5623012	305307
Ncra	SRR1798051	I	5317573	5317587	I	5339833	5339847	gridss0_16029o	8706.99	+	-	DEL	I	5622893	5623012	305307
Ncra	SRR1797942	I	5317573	5317587	I	5339833	5339847	gridss0_17178o	14812.7	+	-	DEL	I	5622893	5623012	305307
Ncra	SRR1797931	I	5317573	5317587	I	5339833	5339847	gridss0_17233o	10457.3	+	-	DEL	I	5622893	5623012	305307
Ncra	SRR1797884	I	5317573	5317587	I	5339833	5339847	gridss0_20453o	20901.6	+	-	DEL	I	5622893	5623012	305307
Ncra	SRR1798549	I	5317573	5317587	I	5339833	5339847	gridss0_8777o	6115.91	+	-	DEL	I	5622893	5623012	305307
Ncra	SRR4143336	I	5317584	5317586	V	3590912	3590914	gridss0_35058o	3617.49	-	-	TRA	I	5622893	5623012	305308
Ncra	SRR1797942	I	5317584	5317586	V	3590912	3590914	gridss0_37227o	3293.5	-	-	TRA	I	5622893	5623012	305308
Ncra	SRR1797931	I	5317586	5317586	I	1590886	1590886	gridss0_10213o	3988.77	+	-	DEL	I	5622893	5623012	305307
Ncra	SRR1797935	I	5317586	5317586	I	1590886	1590886	gridss0_6502o	1166.95	+	-	DEL	I	5622893	5623012	305307
Ncra	SRR1798053	I	5317586	5317586	I	1590886	1590886	gridss0_8751o	3189.15	+	-	DEL	I	5622893	5623012	305307
Ncra	SRR1798051	I	5317586	5317586	I	1590886	1590886	gridss0_9342o	3322.1	+	-	DEL	I	5622893	5623012	305307
Ncra	SRR1797942	I	5317586	5317586	I	1590886	1590886	gridss0_9920o	1614.52	+	-	DEL	I	5622893	5623012	305307
Ncra	SRR1800184	I	5317586	5317586	V	5032628	5032628	gridss0_25338o	3199.24	-	-	TRA	I	5622893	5623012	305307
Ncra	SRR4143336	I	5317586	5317586	V	5032628	5032628	gridss0_35060o	3740.86	-	-	TRA	I	5622893	5623012	305307
Ncra	SRR1797942	I	5317586	5317587	V	5032627	5032628	gridss0_37230o	3497.98	-	-	TRA	I	5622893	5623012	305307
Ncra	SRR4143343	I	5339833	5339835	V	3359755	3359757	gridss0_4663o	3040.25	+	+	TRA	I	5622893	5623012	283059
Ncra	SRR1798549	I	5339833	5339835	VI	393778	393780	gridss0_2339o	2053.33	+	+	TRA	I	5622893	5623012	283059
Ncra	SRR4069225	I	5339833	5339847	I	5317573	5317587	gridss0_10746o	4668.21	+	-	DEL	I	5622893	5623012	283047
Ncra	SRR1800184	I	5339833	5339847	I	5317573	5317587	gridss0_11074o	9174.51	+	-	DEL	I	5622893	5623012	283047
Ncra	SRR1797935	I	5339833	5339847	I	5317573	5317587	gridss0_11584o	11515.7	+	-	DEL	I	5622893	5623012	283047
Ncra	SRR1797992	I	5339833	5339847	I	5317573	5317587	gridss0_13685o	10063.4	+	-	DEL	I	5622893	5623012	283047
Ncra	SRR1798053	I	5339833	5339847	I	5317573	5317587	gridss0_14809o	8390.16	+	-	DEL	I	5622893	5623012	283047
Ncra	SRR4143343	I	5339833	5339847	I	5317573	5317587	gridss0_14985o	5088.95	+	-	DEL	I	5622893	5623012	283047
Ncra	SRR4143336	I	5339833	5339847	I	5317573	5317587	gridss0_15978o	5692.75	+	-	DEL	I	5622893	5623012	283047
Ncra	SRR1798051	I	5339833	5339847	I	5317573	5317587	gridss0_16029o	8706.99	+	-	DEL	I	5622893	5623012	283047
Ncra	SRR1797942	I	5339833	5339847	I	5317573	5317587	gridss0_17178o	14812.7	+	-	DEL	I	5622893	5623012	283047
Ncra	SRR1797931	I	5339833	5339847	I	5317573	5317587	gridss0_17233o	10457.3	+	-	DEL	I	5622893	5623012	283047
Ncra	SRR1797884	I	5339833	5339847	I	5317573	5317587	gridss0_20453o	20901.6	+	-	DEL	I	5622893	5623012	283047
Ncra	SRR1798549	I	5339833	5339847	I	5317573	5317587	gridss0_8777o	6115.91	+	-	DEL	I	5622893	5623012	283047
Ncra	SRR4143343	I	5379249	5379249	I	5379399	5379399	gridss0_15125o	1183.16	+	-	DEL	I	5622893	5623012	243644
Ncra	SRR4143351	I	5379249	5379249	I	5379399	5379399	gridss0_20488o	1125.69	+	-	DEL	I	5622893	5623012	243644
Ncra	SRR1798549	I	5379249	5379249	I	5379399	5379399	gridss0_8837o	1593.76	+	-	DEL	I	5622893	5623012	243644
Ncra	SRR4143343	I	5379399	5379399	I	5379249	5379249	gridss0_15125o	1183.16	+	-	DEL	I	5622893	5623012	243494
Ncra	SRR4143351	I	5379399	5379399	I	5379249	5379249	gridss0_20488o	1125.69	+	-	DEL	I	5622893	5623012	243494
Ncra	SRR1798549	I	5379399	5379399	I	5379249	5379249	gridss0_8837o	1593.76	+	-	DEL	I	5622893	5623012	243494
Ncra	SRR4069225	I	5394880	5394889	I	5402121	5402130	gridss0_10802o	4906.26	+	-	DEL	I	5622893	5623012	228005
Ncra	SRR1800184	I	5394880	5394889	I	5402121	5402130	gridss0_11153o	8479.85	+	-	DEL	I	5622893	5623012	228005
Ncra	SRR1797935	I	5394880	5394889	I	5402121	5402130	gridss0_11701o	14198.5	+	-	DEL	I	5622893	5623012	228005
Ncra	SRR1797992	I	5394880	5394889	I	5402121	5402130	gridss0_13789o	10073	+	-	DEL	I	5622893	5623012	228005
Ncra	SRR1798053	I	5394880	5394889	I	5402121	5402130	gridss0_14929o	9193.24	+	-	DEL	I	5622893	5623012	228005
Ncra	SRR4143343	I	5394880	5394889	I	5402121	5402130	gridss0_15142o	4467.13	+	-	DEL	I	5622893	5623012	228005
Ncra	SRR1798051	I	5394880	5394889	I	5402121	5402130	gridss0_16182o	10190.2	+	-	DEL	I	5622893	5623012	228005
Ncra	SRR4143336	I	5394880	5394889	I	5402121	5402130	gridss0_16247o	6367.5	+	-	DEL	I	5622893	5623012	228005
Ncra	SRR1797942	I	5394880	5394889	I	5402121	5402130	gridss0_17325o	14379.5	+	-	DEL	I	5622893	5623012	228005
Ncra	SRR1797931	I	5394880	5394889	I	5402121	5402130	gridss0_17424o	10635.2	+	-	DEL	I	5622893	5623012	228005
Ncra	SRR4143351	I	5394880	5394889	I	5402121	5402130	gridss0_20503o	3627.02	+	-	DEL	I	5622893	5623012	228005
Ncra	SRR1797884	I	5394880	5394889	I	5402121	5402130	gridss0_20590o	22613.2	+	-	DEL	I	5622893	5623012	228005
Ncra	SRR1799241	I	5394880	5394889	I	5402121	5402130	gridss0_53559o	4174.64	+	-	DEL	I	5622893	5623012	228005
Ncra	SRR1798234	I	5394880	5394889	I	5402121	5402130	gridss0_8500o	9800.93	+	-	DEL	I	5622893	5623012	228005
Ncra	SRR1798549	I	5394880	5394889	I	5402121	5402130	gridss0_8855o	5896.39	+	-	DEL	I	5622893	5623012	228005
Ncra	SRR4069225	I	5401919	5401919	VI	1925889	1925889	gridss0_21874o	1370.6	-	-	TRA	I	5622893	5623012	220974
Ncra	SRR1798549	I	5402070	5402070	I	7910282	7910282	gridss0_8862o	1031.1	+	-	DEL	I	5622893	5623012	220823
Ncra	SRR4069225	I	5402119	5402120	VI	1925896	1925897	gridss0_2733o	1857.34	+	+	TRA	I	5622893	5623012	220774
Ncra	SRR4069225	I	5402121	5402130	I	5394880	5394889	gridss0_10802o	4906.26	+	-	DEL	I	5622893	5623012	220764
Ncra	SRR1800184	I	5402121	5402130	I	5394880	5394889	gridss0_11153o	8479.85	+	-	DEL	I	5622893	5623012	220764
Ncra	SRR1797935	I	5402121	5402130	I	5394880	5394889	gridss0_11701o	14198.5	+	-	DEL	I	5622893	5623012	220764
Ncra	SRR1797992	I	5402121	5402130	I	5394880	5394889	gridss0_13789o	10073	+	-	DEL	I	5622893	5623012	220764
Ncra	SRR1798053	I	5402121	5402130	I	5394880	5394889	gridss0_14929o	9193.24	+	-	DEL	I	5622893	5623012	220764
Ncra	SRR4143343	I	5402121	5402130	I	5394880	5394889	gridss0_15142o	4467.13	+	-	DEL	I	5622893	5623012	220764
Ncra	SRR1798051	I	5402121	5402130	I	5394880	5394889	gridss0_16182o	10190.2	+	-	DEL	I	5622893	5623012	220764
Ncra	SRR4143336	I	5402121	5402130	I	5394880	5394889	gridss0_16247o	6367.5	+	-	DEL	I	5622893	5623012	220764
Ncra	SRR1797942	I	5402121	5402130	I	5394880	5394889	gridss0_17325o	14379.5	+	-	DEL	I	5622893	5623012	220764
Ncra	SRR1797931	I	5402121	5402130	I	5394880	5394889	gridss0_17424o	10635.2	+	-	DEL	I	5622893	5623012	220764
Ncra	SRR4143351	I	5402121	5402130	I	5394880	5394889	gridss0_20503o	3627.02	+	-	DEL	I	5622893	5623012	220764
Ncra	SRR1797884	I	5402121	5402130	I	5394880	5394889	gridss0_20590o	22613.2	+	-	DEL	I	5622893	5623012	220764
Ncra	SRR1799241	I	5402121	5402130	I	5394880	5394889	gridss0_53559o	4174.64	+	-	DEL	I	5622893	5623012	220764
Ncra	SRR1798234	I	5402121	5402130	I	5394880	5394889	gridss0_8500o	9800.93	+	-	DEL	I	5622893	5623012	220764
Ncra	SRR1798549	I	5402121	5402130	I	5394880	5394889	gridss0_8855o	5896.39	+	-	DEL	I	5622893	5623012	220764
Ncra	SRR4143343	I	5455116	5455116	I	134678	134678	gridss0_23473o	1313.97	-	+	DUP	I	5622893	5623012	167777
Ncra	SRR4069225	I	5481343	5481345	I	5481656	5481658	gridss0_10876o	1005.57	+	-	DEL	I	5622893	5623012	141549
Ncra	SRR1800184	I	5481343	5481345	I	5481656	5481658	gridss0_11219o	1450.24	+	-	DEL	I	5622893	5623012	141549
Ncra	SRR1797935	I	5481343	5481345	I	5481656	5481658	gridss0_11815o	4048.06	+	-	DEL	I	5622893	5623012	141549
Ncra	SRR1797992	I	5481343	5481345	I	5481656	5481658	gridss0_13908o	3803.55	+	-	DEL	I	5622893	5623012	141549
Ncra	SRR1798053	I	5481343	5481345	I	5481656	5481658	gridss0_15023o	3164.38	+	-	DEL	I	5622893	5623012	141549
Ncra	SRR4143343	I	5481343	5481345	I	5481656	5481658	gridss0_15256o	1309.29	+	-	DEL	I	5622893	5623012	141549
Ncra	SRR1798051	I	5481343	5481345	I	5481656	5481658	gridss0_16301o	2561.34	+	-	DEL	I	5622893	5623012	141549
Ncra	SRR4143336	I	5481343	5481345	I	5481656	5481658	gridss0_16326o	1309.36	+	-	DEL	I	5622893	5623012	141549
Ncra	SRR1797942	I	5481343	5481345	I	5481656	5481658	gridss0_17467o	3533.28	+	-	DEL	I	5622893	5623012	141549
Ncra	SRR1797931	I	5481343	5481345	I	5481656	5481658	gridss0_17534o	3599.89	+	-	DEL	I	5622893	5623012	141549
Ncra	SRR4143351	I	5481343	5481345	I	5481656	5481658	gridss0_20611o	1006.74	+	-	DEL	I	5622893	5623012	141549
Ncra	SRR1797884	I	5481343	5481345	I	5481656	5481658	gridss0_20763o	5890.7	+	-	DEL	I	5622893	5623012	141549
Ncra	SRR1797933	I	5481343	5481345	I	5481656	5481658	gridss0_6275o	1216.74	+	-	DEL	I	5622893	5623012	141549
Ncra	SRR1798234	I	5481343	5481345	I	5481656	5481658	gridss0_8583o	2479.98	+	-	DEL	I	5622893	5623012	141549
Ncra	SRR1798549	I	5481343	5481345	I	5481656	5481658	gridss0_8959o	1153.42	+	-	DEL	I	5622893	5623012	141549
Ncra	SRR4069225	I	5481656	5481658	I	5481343	5481345	gridss0_10876o	1005.57	+	-	DEL	I	5622893	5623012	141236
Ncra	SRR1800184	I	5481656	5481658	I	5481343	5481345	gridss0_11219o	1450.24	+	-	DEL	I	5622893	5623012	141236
Ncra	SRR1797935	I	5481656	5481658	I	5481343	5481345	gridss0_11815o	4048.06	+	-	DEL	I	5622893	5623012	141236
Ncra	SRR1797992	I	5481656	5481658	I	5481343	5481345	gridss0_13908o	3803.55	+	-	DEL	I	5622893	5623012	141236
Ncra	SRR1798053	I	5481656	5481658	I	5481343	5481345	gridss0_15023o	3164.38	+	-	DEL	I	5622893	5623012	141236
Ncra	SRR4143343	I	5481656	5481658	I	5481343	5481345	gridss0_15256o	1309.29	+	-	DEL	I	5622893	5623012	141236
Ncra	SRR1798051	I	5481656	5481658	I	5481343	5481345	gridss0_16301o	2561.34	+	-	DEL	I	5622893	5623012	141236
Ncra	SRR4143336	I	5481656	5481658	I	5481343	5481345	gridss0_16326o	1309.36	+	-	DEL	I	5622893	5623012	141236
Ncra	SRR1797942	I	5481656	5481658	I	5481343	5481345	gridss0_17467o	3533.28	+	-	DEL	I	5622893	5623012	141236
Ncra	SRR1797931	I	5481656	5481658	I	5481343	5481345	gridss0_17534o	3599.89	+	-	DEL	I	5622893	5623012	141236
Ncra	SRR4143351	I	5481656	5481658	I	5481343	5481345	gridss0_20611o	1006.74	+	-	DEL	I	5622893	5623012	141236
Ncra	SRR1797884	I	5481656	5481658	I	5481343	5481345	gridss0_20763o	5890.7	+	-	DEL	I	5622893	5623012	141236
Ncra	SRR1797933	I	5481656	5481658	I	5481343	5481345	gridss0_6275o	1216.74	+	-	DEL	I	5622893	5623012	141236
Ncra	SRR1798234	I	5481656	5481658	I	5481343	5481345	gridss0_8583o	2479.98	+	-	DEL	I	5622893	5623012	141236
Ncra	SRR1798549	I	5481656	5481658	I	5481343	5481345	gridss0_8959o	1153.42	+	-	DEL	I	5622893	5623012	141236
Ncra	SRR1800184	I	5482238	5482238	I	5499349	5499349	gridss0_11226o	6479.4	+	-	DEL	I	5622893	5623012	140655
Ncra	SRR1798053	I	5482238	5482238	I	5499349	5499349	gridss0_15029o	7775.37	+	-	DEL	I	5622893	5623012	140655
Ncra	SRR1797942	I	5482238	5482238	I	5499349	5499349	gridss0_17472o	13440.6	+	-	DEL	I	5622893	5623012	140655
Ncra	SRR4143351	I	5482238	5482238	I	5499349	5499349	gridss0_20618o	3915.95	+	-	DEL	I	5622893	5623012	140655
Ncra	SRR1797933	I	5482238	5482238	I	5499349	5499349	gridss0_6280o	4901.97	+	-	DEL	I	5622893	5623012	140655
Ncra	SRR4143351	I	5482286	5482286	VI	1884310	1884310	gridss0_45505o	1614.09	-	-	TRA	I	5622893	5623012	140607
Ncra	SRR4143351	I	5482352	5482352	II	2657918	2657918	gridss0_45507o	1745.47	-	-	TRA	I	5622893	5623012	140541
Ncra	SRR4151237	I	5489227	5489227	VII	3437317	3437317	gridss0_10440o	2095.65	+	-	TRA	I	5622893	5623012	133666
Ncra	SRR1800184	I	5499349	5499349	I	5482238	5482238	gridss0_11226o	6479.4	+	-	DEL	I	5622893	5623012	123544
Ncra	SRR1798053	I	5499349	5499349	I	5482238	5482238	gridss0_15029o	7775.37	+	-	DEL	I	5622893	5623012	123544
Ncra	SRR1797942	I	5499349	5499349	I	5482238	5482238	gridss0_17472o	13440.6	+	-	DEL	I	5622893	5623012	123544
Ncra	SRR4143351	I	5499349	5499349	I	5482238	5482238	gridss0_20618o	3915.95	+	-	DEL	I	5622893	5623012	123544
Ncra	SRR1797933	I	5499349	5499349	I	5482238	5482238	gridss0_6280o	4901.97	+	-	DEL	I	5622893	5623012	123544
Ncra	SRR4143343	I	5499349	5499349	II	2003660	2003660	gridss0_15343o	1362.99	+	-	TRA	I	5622893	5623012	123544
Ncra	SRR4143343	I	5499349	5499352	II	2805060	2805063	gridss0_4752o	1573.42	+	+	TRA	I	5622893	5623012	123542
Ncra	SRR4143351	I	5499349	5499352	II	2805060	2805063	gridss0_5702o	1428.8	+	+	TRA	I	5622893	5623012	123542
Ncra	SRR4143343	I	5513638	5513638	II	397729	397729	gridss0_36375o	2174.51	-	-	TRA	I	5622893	5623012	109255
Ncra	SRR4143351	I	5513638	5513638	II	397729	397729	gridss0_45595o	1674.44	-	-	TRA	I	5622893	5623012	109255
Ncra	SRR4143343	I	5513639	5513639	II	400828	400828	gridss0_4759o	2293.2	+	+	TRA	I	5622893	5623012	109254
Ncra	SRR4143351	I	5513639	5513639	II	400828	400828	gridss0_5714o	2358.42	+	+	TRA	I	5622893	5623012	109254
Ncra	SRR4069225	I	5530011	5530012	I	5545236	5545237	gridss0_10951o	3045.1	+	-	DEL	I	5622893	5623012	92882
Ncra	SRR1800184	I	5530011	5530012	I	5545236	5545237	gridss0_11297o	6335.98	+	-	DEL	I	5622893	5623012	92882
Ncra	SRR1797992	I	5530011	5530012	I	5545236	5545237	gridss0_13993o	6643.64	+	-	DEL	I	5622893	5623012	92882
[truncated: 28,284 more rows]
